# Supplementary material for: Taxonomic differences of gut microbiomes drive cellulolytic enzymatic potential within hind-gut fermenting mammals
Source: PLoS One. 2017 Dec 27;12(12):e0189404. doi: 10.1371/journal.pone.0189404 (PMC5744928; doi:10.1371/journal.pone.0189404)
Supplement: S1 Table — (XLSX) [file pone.0189404.s003.xlsx]

## Sheet: 16S_Taxonomy_by_Organism.txt
#OTU ID	Porcupine	Elk	Moose	Marten	Skunk	RedDeer	ArcticWolf	SwiftFox	ArcticFox	Bear	Mink	Racoon	Beaver	D.Rabbit	Fisher	Coyote	S.S.Hare	TimberWolf	GroundHog	RedFox	Otter
Unassigned;Other;Other;Other;Other;Other	0.0297736	0	0.00195695	0	0	0.0117417	0.00237629	0	0.000139782	0	0	0.0540956	0.267822	0.0215264	0.0114621	0.000559128	0.0420744	0.000139782	0.00139782	0	0
k__Bacteria;p__Actinobacteria;c__Actinobacteria;o__Actinomycetales;Other;Other	0	0	0	0	0	0	0	0	0	0	0.000838692	0	0	0	0	0	0	0	0	0	0.000139782
k__Bacteria;p__Actinobacteria;c__Actinobacteria;o__Actinomycetales;f__Microbacteriaceae;g__Leucobacter	0	0	0	0.000139782	0	0	0	0	0	0	0	0	0	0	0	0	0	0	0	0	0.000978474
k__Bacteria;p__Actinobacteria;c__Actinobacteria;o__Actinomycetales;f__Micrococcaceae;g__	0.000279564	0	0	0.00293542	0	0	0	0	0	0	0.00069891	0	0	0	0.000838692	0	0	0	0.000978474	0	0.00209673
k__Bacteria;p__Actinobacteria;c__Actinobacteria;o__Actinomycetales;f__Micrococcaceae;g__Arthrobacter	0	0	0.000139782	0.00573106	0.000419346	0.000419346	0	0	0.000139782	0	0.0030752	0	0.000139782	0.000139782	0.00139782	0	0.000559128	0	0.000978474	0	0.000279564
k__Bacteria;p__Actinobacteria;c__Actinobacteria;o__Bifidobacteriales;f__Bifidobacteriaceae;g__Bifidobacterium	0	0	0	0	0	0	0	0	0	0	0	0	0	0	0.000838692	0.000978474	0	0.000838692	0	0	0
k__Bacteria;p__Actinobacteria;c__Coriobacteriia;o__Coriobacteriales;f__Coriobacteriaceae;g__Collinsella	0	0	0	0	0	0	0.00796757	0.000279564	0.0030752	0	0	0	0	0	0	0.0342466	0	0.00223651	0	0.00069891	0
k__Bacteria;p__Actinobacteria;c__Coriobacteriia;o__Coriobacteriales;f__Coriobacteriaceae;g__Slackia	0	0	0	0	0	0	0.00125804	0.000279564	0.00125804	0	0	0	0	0	0	0.0015376	0	0.000559128	0	0.000139782	0
k__Bacteria;p__Bacteroidetes;c__Bacteroidia;o__Bacteroidales;Other;Other	0	0.0248812	0.0136986	0	0	0.0202684	0	0.00125804	0.000559128	0	0	0	0.00069891	0.168158	0	0	0	0.000838692	0	0.000559128	0
k__Bacteria;p__Bacteroidetes;c__Bacteroidia;o__Bacteroidales;f__;g__	0	0.581493	0.36525	0	0	0.263209	0	0.0543752	0.0197093	0	0	0	0.000279564	0.143556	0.000139782	0	0	0.000139782	0.0150964	0.0301929	0
k__Bacteria;p__Bacteroidetes;c__Bacteroidia;o__Bacteroidales;f__BS11;g__	0	0.00167738	0	0	0	0.00335477	0	0	0	0	0	0	0	0	0	0	0	0	0	0	0
k__Bacteria;p__Bacteroidetes;c__Bacteroidia;o__Bacteroidales;f__Bacteroidaceae;Other	0	0.00642997	0.0138384	0	0	0.0054515	0	0	0	0	0	0	0	0	0	0	0	0	0	0	0
k__Bacteria;p__Bacteroidetes;c__Bacteroidia;o__Bacteroidales;f__Bacteroidaceae;g__	0	0.0110428	0.0100643	0	0	0.0155158	0	0	0	0	0	0	0	0	0	0	0	0	0	0	0
k__Bacteria;p__Bacteroidetes;c__Bacteroidia;o__Bacteroidales;f__Bacteroidaceae;g__5-7N15	0	0.049343	0.0977076	0	0	0.0928152	0	0.000279564	0.000139782	0	0	0	0	0.00587084	0.000279564	0	0	0	0	0.00069891	0
k__Bacteria;p__Bacteroidetes;c__Bacteroidia;o__Bacteroidales;f__Bacteroidaceae;g__Bacteroides	0.0296338	0.0118815	0.0936539	0	0	0.0441711	0.0450098	0.209673	0.129718	0	0.000559128	0.394744	0.0887615	0.0167738	0.000279564	0.134051	0.479592	0.274951	0.0237629	0.162566	0
k__Bacteria;p__Bacteroidetes;c__Bacteroidia;o__Bacteroidales;f__Porphyromonadaceae;g__Paludibacter	0	0.0030752	0	0	0	0.00629019	0	0	0	0	0	0	0	0	0	0	0	0	0	0	0
k__Bacteria;p__Bacteroidetes;c__Bacteroidia;o__Bacteroidales;f__Porphyromonadaceae;g__Parabacteroides	0.0116019	0	0	0	0	0	0	0.0415152	0.0128599	0	0	0.00531171	0.0209673	0.00069891	0	0.000559128	0.0826111	0.0015376	0	0.0205479	0
k__Bacteria;p__Bacteroidetes;c__Bacteroidia;o__Bacteroidales;f__Prevotellaceae;g__Prevotella	0.0631814	0.0373218	0.0413755	0	0	0.0691921	0	0.00293542	0.00279564	0	0	0	0	0	0.000279564	0	0	0	0.00908583	0	0
k__Bacteria;p__Bacteroidetes;c__Bacteroidia;o__Bacteroidales;f__RF16;g__	0	0.0399776	0	0	0	0.0426335	0	0	0	0	0	0	0	0	0	0	0	0	0	0	0
k__Bacteria;p__Bacteroidetes;c__Bacteroidia;o__Bacteroidales;f__Rikenellaceae;g__	0.0030752	0.0665362	0.0835896	0	0	0.0598267	0	0	0	0	0	0	0.000139782	0.00279564	0	0	0.0015376	0	0.00125804	0	0
k__Bacteria;p__Bacteroidetes;c__Bacteroidia;o__Bacteroidales;f__S24-7;g__	0.52558	0.00615041	0.00824713	0	0	0.00279564	0.00265586	0.0164943	0.0128599	0.000139782	0	0.00111826	0.456947	0	0	0	0	0.00684932	0.00321498	0.00629019	0
k__Bacteria;p__Bacteroidetes;c__Bacteroidia;o__Bacteroidales;f__[Barnesiellaceae];g__	0	0.00139782	0	0	0	0.00181717	0	0	0	0	0	0	0.00139782	0.043612	0	0	0	0	0	0	0
k__Bacteria;p__Bacteroidetes;c__Bacteroidia;o__Bacteroidales;f__[Odoribacteraceae];g__Butyricimonas	0.0046128	0	0.000279564	0	0	0	0	0	0	0	0	0.000279564	0	0	0	0	0	0	0.000838692	0	0
k__Bacteria;p__Bacteroidetes;c__Bacteroidia;o__Bacteroidales;f__[Odoribacteraceae];g__Odoribacter	0	0	0.00293542	0	0	0.00475259	0.000279564	0.0162147	0.00629019	0	0	0	0	0	0	0.000139782	0	0.00181717	0.0684932	0.00964495	0
k__Bacteria;p__Bacteroidetes;c__Bacteroidia;o__Bacteroidales;f__[Paraprevotellaceae];Other	0	0	0	0	0	0	0	0	0	0	0	0	0	0	0	0	0	0	0.00139782	0	0
k__Bacteria;p__Bacteroidetes;c__Bacteroidia;o__Bacteroidales;f__[Paraprevotellaceae];g__	0.0223651	0	0	0	0	0	0	0	0	0	0	0	0	0	0	0	0	0	0	0	0
k__Bacteria;p__Bacteroidetes;c__Bacteroidia;o__Bacteroidales;f__[Paraprevotellaceae];g__CF231	0	0.0473861	0	0	0	0.0125804	0	0	0	0	0	0	0	0	0	0	0	0	0.0136986	0	0
k__Bacteria;p__Bacteroidetes;c__Bacteroidia;o__Bacteroidales;f__[Paraprevotellaceae];g__Paraprevotella	0	0.000559128	0.0030752	0	0	0.00866648	0	0.000978474	0.000838692	0	0	0	0	0	0	0	0.0346659	0	0	0	0
k__Bacteria;p__Bacteroidetes;c__Bacteroidia;o__Bacteroidales;f__[Paraprevotellaceae];g__YRC22	0	0.021806	0	0	0	0.0134191	0	0	0	0	0	0	0.0264188	0	0.000139782	0	0	0	0.000559128	0	0
k__Bacteria;p__Bacteroidetes;c__Bacteroidia;o__Bacteroidales;f__[Paraprevotellaceae];g__[Prevotella]	0.000139782	0	0	0	0	0	0.212049	0.218899	0.170115	0	0.000279564	0	0	0	0.000139782	0.0500419	0	0.250769	0	0.233436	0
k__Bacteria;p__Bacteroidetes;c__Bacteroidia;o__Bacteroidales;f__p-2534-18B5;g__	0	0	0	0	0	0.0176125	0	0	0	0	0	0	0	0	0.000139782	0	0	0	0	0	0
k__Bacteria;p__Bacteroidetes;c__Cytophagia;o__Cytophagales;f__Cytophagaceae;g__Dyadobacter	0.000139782	0	0	0	0	0.000279564	0	0	0	0	0	0	0	0	0	0	0	0	0.0508806	0	0
k__Bacteria;p__Bacteroidetes;c__Flavobacteriia;o__Flavobacteriales;f__Flavobacteriaceae;Other	0	0	0	0	0.000559128	0	0	0	0	0.000279564	0.0233436	0	0	0	0	0.000139782	0	0	0	0	0.00531171
k__Bacteria;p__Bacteroidetes;c__Flavobacteriia;o__Flavobacteriales;f__Flavobacteriaceae;g__	0.000279564	0.000279564	0	0.000139782	0	0	0	0	0.000139782	0.000139782	0	0	0	0.00922561	0	0	0	0	0.116578	0	0
k__Bacteria;p__Bacteroidetes;c__Flavobacteriia;o__Flavobacteriales;f__Flavobacteriaceae;g__Aequorivita	0	0	0	0	0	0	0	0	0	0	0.00181717	0	0	0	0	0	0	0	0	0	0
k__Bacteria;p__Bacteroidetes;c__Flavobacteriia;o__Flavobacteriales;f__Flavobacteriaceae;g__Flavobacterium	0	0.000978474	0	0.00642997	0	0.000139782	0	0	0	0	0.00167738	0	0	0.0170534	0	0.000139782	0	0	0.162147	0	0.00349455
k__Bacteria;p__Bacteroidetes;c__Flavobacteriia;o__Flavobacteriales;f__Flavobacteriaceae;g__Myroides	0	0	0	0	0.0015376	0	0	0	0	0.00237629	0	0	0	0	0	0	0	0	0	0	0.105256
k__Bacteria;p__Bacteroidetes;c__Flavobacteriia;o__Flavobacteriales;f__Flavobacteriaceae;g__Ulvibacter	0	0	0	0	0.000279564	0	0	0	0	0	0.014118	0	0	0	0	0	0	0	0	0	0
k__Bacteria;p__Bacteroidetes;c__Flavobacteriia;o__Flavobacteriales;f__[Weeksellaceae];Other	0	0	0	0.000838692	0	0	0	0	0	0	0	0	0	0.000139782	0	0	0	0	0.000139782	0	0
k__Bacteria;p__Bacteroidetes;c__Flavobacteriia;o__Flavobacteriales;f__[Weeksellaceae];g__	0	0	0	0	0	0	0	0	0	0	0.00209673	0	0	0	0	0	0	0	0	0	0
k__Bacteria;p__Bacteroidetes;c__Flavobacteriia;o__Flavobacteriales;f__[Weeksellaceae];g__Chryseobacterium	0.00265586	0.000419346	0	0.0150964	0	0.000419346	0	0.000279564	0.000139782	0.0015376	0.00195695	0	0	0.278026	0.000139782	0	0.000139782	0	0.00391389	0	0.00195695
k__Bacteria;p__Bacteroidetes;c__Flavobacteriia;o__Flavobacteriales;f__[Weeksellaceae];g__Wautersiella	0.00069891	0.00559128	0	0	0.000139782	0.00069891	0	0	0	0.0103439	0	0	0	0.00111826	0	0	0	0	0.0735253	0	0.0184512
k__Bacteria;p__Bacteroidetes;c__Sphingobacteriia;o__Sphingobacteriales;f__Sphingobacteriaceae;g__	0	0	0	0.000139782	0	0	0	0	0.00223651	0	0.000559128	0	0	0	0	0	0	0	0	0	0
k__Bacteria;p__Bacteroidetes;c__Sphingobacteriia;o__Sphingobacteriales;f__Sphingobacteriaceae;g__Pedobacter	0	0	0	0.000978474	0	0	0	0	0	0	0.000279564	0	0	0.000978474	0	0	0.000139782	0	0.00167738	0	0
k__Bacteria;p__Bacteroidetes;c__Sphingobacteriia;o__Sphingobacteriales;f__Sphingobacteriaceae;g__Sphingobacterium	0.0015376	0.00181717	0.000279564	0.00237629	0	0	0	0	0	0.00726866	0.00069891	0.000139782	0	0.0552139	0	0.000279564	0.000419346	0	0.0420744	0	0.0297736
k__Bacteria;p__Bacteroidetes;c__[Saprospirae];o__[Saprospirales];f__Chitinophagaceae;g__	0	0.00209673	0	0.000419346	0	0.000279564	0	0	0	0	0.000978474	0	0	0.00531171	0	0	0	0	0.00279564	0	0.000139782
k__Bacteria;p__Cyanobacteria;c__Chloroplast;o__Streptophyta;f__;g__	0	0	0	0	0	0	0	0	0	0.0015376	0	0	0	0	0	0	0	0	0	0	0
k__Bacteria;p__Fibrobacteres;c__Fibrobacteria;o__Fibrobacterales;f__Fibrobacteraceae;g__Fibrobacter	0	0.00587084	0	0	0	0.0402572	0	0.000139782	0	0	0	0	0	0	0	0	0	0	0	0	0
k__Bacteria;p__Firmicutes;c__Bacilli;Other;Other;Other	0	0	0	0	0.00167738	0	0	0	0	0.000559128	0	0.00069891	0	0	0	0	0	0	0	0	0
k__Bacteria;p__Firmicutes;c__Bacilli;o__Bacillales;Other;Other	0	0.000419346	0.00754822	0	0	0.000139782	0	0	0	0	0	0	0	0	0	0	0	0	0	0	0
k__Bacteria;p__Firmicutes;c__Bacilli;o__Bacillales;f__;g__	0	0.00503215	0	0	0	0	0	0	0	0	0	0	0	0.00293542	0.000139782	0	0	0	0.00167738	0	0
k__Bacteria;p__Firmicutes;c__Bacilli;o__Bacillales;f__Bacillaceae;Other	0	0.00111826	0.00405368	0	0.00223651	0.000838692	0	0	0	0.00209673	0	0.00167738	0	0	0.00237629	0.000139782	0	0	0	0.00223651	0
k__Bacteria;p__Firmicutes;c__Bacilli;o__Bacillales;f__Bacillaceae;g__	0	0	0	0	0.00167738	0.000139782	0	0	0	0.00069891	0.00167738	0.0015376	0	0	0.000139782	0	0	0	0	0.000139782	0
k__Bacteria;p__Firmicutes;c__Bacilli;o__Bacillales;f__Bacillaceae;g__Bacillus	0	0.0197093	0.00111826	0.000559128	0	0.00069891	0	0	0	0	0	0	0	0.00363433	0	0	0	0	0	0	0
k__Bacteria;p__Firmicutes;c__Bacilli;o__Bacillales;f__Paenibacillaceae;g__Paenibacillus	0	0.000139782	0	0.000139782	0	0	0	0	0	0	0	0	0	0.00992452	0	0	0	0	0	0	0
k__Bacteria;p__Firmicutes;c__Bacilli;o__Bacillales;f__Planococcaceae;Other	0	0	0.0363433	0	0	0.000559128	0	0	0	0	0	0	0	0	0	0	0	0	0	0.000419346	0.00489237
k__Bacteria;p__Firmicutes;c__Bacilli;o__Bacillales;f__Planococcaceae;g__	0	0.00279564	0	0	0	0.000139782	0	0	0	0	0	0	0	0.000559128	0	0	0	0	0.000279564	0	0
k__Bacteria;p__Firmicutes;c__Bacilli;o__Bacillales;f__Planococcaceae;g__Solibacillus	0	0.00629019	0.106654	0.00125804	0	0.00237629	0	0	0	0	0	0	0	0	0	0	0	0	0.000279564	0	0.000838692
k__Bacteria;p__Firmicutes;c__Bacilli;o__Bacillales;f__Planococcaceae;g__Sporosarcina	0	0.000279564	0	0.000279564	0.00251607	0	0	0	0.00069891	0.000139782	0.0988258	0	0	0	0	0	0	0	0	0	0.0110428
k__Bacteria;p__Firmicutes;c__Bacilli;o__Lactobacillales;f__;g__	0	0	0	0.000139782	0	0	0.000139782	0	0	0	0.00377411	0	0	0	0	0	0	0	0	0	0.0293542
k__Bacteria;p__Firmicutes;c__Bacilli;o__Lactobacillales;f__Aerococcaceae;g__	0	0	0	0	0.000139782	0	0	0	0	0	0.00125804	0	0	0	0	0	0	0	0	0	0
k__Bacteria;p__Firmicutes;c__Bacilli;o__Lactobacillales;f__Enterococcaceae;g__Enterococcus	0.000419346	0	0	0.000139782	0.00279564	0	0	0.000139782	0.000419346	0.000139782	0.00069891	0.000978474	0	0	0.000139782	0	0	0	0.000419346	0	0.0054515
k__Bacteria;p__Firmicutes;c__Bacilli;o__Lactobacillales;f__Enterococcaceae;g__Vagococcus	0	0	0	0	0.000139782	0	0	0	0	0	0.000279564	0	0	0	0	0	0	0	0	0	0.0149567
k__Bacteria;p__Firmicutes;c__Bacilli;o__Lactobacillales;f__Lactobacillaceae;g__Lactobacillus	0	0	0	0	0	0	0	0	0	0	0	0.0103439	0	0	0	0	0	0	0	0	0
k__Bacteria;p__Firmicutes;c__Bacilli;o__Lactobacillales;f__Streptococcaceae;Other	0	0	0	0.000139782	0.000139782	0	0	0	0	0	0.00069891	0	0	0	0	0	0	0	0	0	0.000838692
k__Bacteria;p__Firmicutes;c__Bacilli;o__Lactobacillales;f__Streptococcaceae;g__	0	0	0	0.00125804	0	0	0	0	0	0	0.00195695	0	0	0	0	0	0	0	0	0	0.00349455
k__Bacteria;p__Firmicutes;c__Bacilli;o__Lactobacillales;f__Streptococcaceae;g__Lactococcus	0	0	0	0.000139782	0.000139782	0	0	0	0	0	0.000559128	0	0	0	0	0	0	0	0	0	0.00824713
k__Bacteria;p__Firmicutes;c__Bacilli;o__Lactobacillales;f__Streptococcaceae;g__Streptococcus	0	0	0	0	0.0719877	0	0	0	0.000279564	0.00237629	0	0.00223651	0	0	0	0	0	0	0	0	0.00377411
k__Bacteria;p__Firmicutes;c__Clostridia;o__Clostridiales;Other;Other	0.0367627	0.00111826	0.000978474	0.000559128	0.00405368	0.00950517	0.142158	0.0181717	0.0257199	0.00684932	0.000279564	0.00573106	0.000139782	0	0.0978474	0.0985463	0.0132793	0.015376	0	0.0194297	0.000559128
k__Bacteria;p__Firmicutes;c__Clostridia;o__Clostridiales;f__;g__	0.176545	0.000139782	0.0142578	0.000139782	0.0138384	0.00992452	0.0779983	0.0131395	0.0362035	0.010903	0.00880626	0.0104836	0.00796757	0.00601062	0.062203	0.0799553	0.00615041	0.0174727	0.00167738	0.0152362	0.00433324
k__Bacteria;p__Firmicutes;c__Clostridia;o__Clostridiales;f__Clostridiaceae;Other	0	0	0.000139782	0.000559128	0.0450098	0.000139782	0.00251607	0.000139782	0.0216662	0.0392787	0.0177523	0.0285155	0	0	0.0559128	0.000279564	0	0.0145373	0	0.00111826	0.0148169
k__Bacteria;p__Firmicutes;c__Clostridia;o__Clostridiales;f__Clostridiaceae;g__	0.00517193	0.000978474	0.014118	0.0468269	0.0322896	0.0015376	0.0216662	0.00321498	0.025021	0.0772994	0.0128599	0.0139782	0	0.000139782	0.231898	0.00838692	0.000139782	0.0124406	0	0.00684932	0.0106234
k__Bacteria;p__Firmicutes;c__Clostridia;o__Clostridiales;f__Clostridiaceae;g__Clostridium	0	0	0	0.00223651	0.186469	0	0.139083	0.00670953	0.0943528	0.0886218	0.101482	0.0694716	0.000139782	0	0.304725	0.0543752	0	0.0458485	0	0.0129997	0.0127202
k__Bacteria;p__Firmicutes;c__Clostridia;o__Clostridiales;f__Clostridiaceae;g__SMB53	0	0	0	0	0.000559128	0	0	0	0	0.00111826	0	0.000419346	0	0	0.0283757	0	0	0.000139782	0	0.000559128	0
k__Bacteria;p__Firmicutes;c__Clostridia;o__Clostridiales;f__Clostridiaceae;g__Sarcina	0	0	0	0	0	0	0	0	0	0.0350853	0	0	0	0	0	0	0	0	0	0	0
k__Bacteria;p__Firmicutes;c__Clostridia;o__Clostridiales;f__Lachnospiraceae;Other	0.00335477	0	0	0	0	0.00642997	0.00922561	0.00139782	0.00838692	0.029494	0.000139782	0.00125804	0.000978474	0.000139782	0.00377411	0.0167738	0.0391389	0.00391389	0	0.00251607	0
k__Bacteria;p__Firmicutes;c__Clostridia;o__Clostridiales;f__Lachnospiraceae;g__	0	0	0.00726866	0	0.000139782	0.0054515	0.0227845	0.00978474	0.0215264	0.00335477	0.000139782	0.00377411	0.00293542	0.00167738	0	0.0452893	0.0571708	0.0069891	0	0.0162147	0
k__Bacteria;p__Firmicutes;c__Clostridia;o__Clostridiales;f__Lachnospiraceae;g__Blautia	0	0	0	0	0.000978474	0.000139782	0.0444507	0.00391389	0.0149567	0.0152362	0	0.00209673	0	0	0	0.0420744	0.155717	0.0069891	0	0.0046128	0
k__Bacteria;p__Firmicutes;c__Clostridia;o__Clostridiales;f__Lachnospiraceae;g__Coprococcus	0	0	0	0	0	0	0.000139782	0.000279564	0.000559128	0.00321498	0	0.00615041	0	0	0	0	0.00237629	0.000279564	0	0.000419346	0
k__Bacteria;p__Firmicutes;c__Clostridia;o__Clostridiales;f__Lachnospiraceae;g__Dorea	0	0	0.00615041	0	0	0	0.0387196	0.0100643	0.00978474	0.000419346	0	0.000139782	0	0	0.000279564	0.0157954	0	0.00279564	0	0.00349455	0
k__Bacteria;p__Firmicutes;c__Clostridia;o__Clostridiales;f__Lachnospiraceae;g__Epulopiscium	0	0	0	0.000279564	0.0145373	0	0	0.0015376	0	0.0177523	0	0.0166341	0	0	0.0206877	0	0	0	0	0.0127202	0.00321498
k__Bacteria;p__Firmicutes;c__Clostridia;o__Clostridiales;f__Lachnospiraceae;g__Roseburia	0	0	0	0	0	0	0	0.000419346	0	0	0	0	0	0	0	0	0.00377411	0	0	0	0
k__Bacteria;p__Firmicutes;c__Clostridia;o__Clostridiales;f__Lachnospiraceae;g__[Ruminococcus]	0	0	0	0	0.000419346	0	0.00335477	0.00321498	0.00642997	0.00964495	0	0.00111826	0	0	0	0.00447302	0.000139782	0.00447302	0	0.000279564	0
k__Bacteria;p__Firmicutes;c__Clostridia;o__Clostridiales;f__Peptococcaceae;g__	0	0	0	0	0	0	0	0	0	0	0	0.00125804	0	0	0	0	0	0	0	0	0
k__Bacteria;p__Firmicutes;c__Clostridia;o__Clostridiales;f__Peptostreptococcaceae;g__	0	0.000419346	0.000559128	0.000279564	0.0226447	0.00111826	0.000139782	0.000419346	0.0030752	0.0257199	0.000838692	0.0691921	0.000139782	0	0.12189	0	0.000139782	0.000838692	0	0.0103439	0.00111826
k__Bacteria;p__Firmicutes;c__Clostridia;o__Clostridiales;f__Peptostreptococcaceae;g__Peptostreptococcus	0	0	0	0	0	0	0	0	0	0	0	0	0	0	0	0	0	0	0	0	0.00237629
k__Bacteria;p__Firmicutes;c__Clostridia;o__Clostridiales;f__Ruminococcaceae;Other	0.000139782	0	0	0	0	0	0.000838692	0.000279564	0.00167738	0	0	0	0	0	0	0.00167738	0.00167738	0.000139782	0.00517193	0.000419346	0
k__Bacteria;p__Firmicutes;c__Clostridia;o__Clostridiales;f__Ruminococcaceae;g__	0.0159351	0.00517193	0.0292144	0	0	0.0511602	0.0131395	0.0167738	0.00740844	0	0	0	0.00615041	0.00419346	0	0.00684932	0.0320101	0.00587084	0.00559128	0.0155158	0
k__Bacteria;p__Firmicutes;c__Clostridia;o__Clostridiales;f__Ruminococcaceae;g__Faecalibacterium	0	0	0	0	0	0	0.00167738	0.00181717	0.00433324	0	0	0	0	0	0	0.00111826	0	0.00265586	0	0.00069891	0
k__Bacteria;p__Firmicutes;c__Clostridia;o__Clostridiales;f__Ruminococcaceae;g__Oscillospira	0.00978474	0.00069891	0.00209673	0	0	0.00251607	0.000139782	0.00335477	0.000559128	0	0	0	0.0015376	0	0	0	0.00433324	0	0.000139782	0.00139782	0
k__Bacteria;p__Firmicutes;c__Clostridia;o__Clostridiales;f__Ruminococcaceae;g__Ruminococcus	0	0.00251607	0.00377411	0	0	0.0030752	0	0	0	0	0	0	0	0	0.000279564	0	0.0131395	0	0	0	0
k__Bacteria;p__Firmicutes;c__Clostridia;o__Clostridiales;f__Veillonellaceae;g__Megamonas	0	0	0	0	0	0	0.000978474	0	0.00251607	0	0	0	0	0	0	0.000559128	0	0.000838692	0	0	0
k__Bacteria;p__Firmicutes;c__Clostridia;o__Clostridiales;f__Veillonellaceae;g__Phascolarctobacterium	0.0297736	0.000559128	0.00587084	0	0	0.00629019	0.00251607	0.0201286	0.00670953	0	0	0	0.00139782	0	0	0.00251607	0	0.0157954	0	0.0107632	0
k__Bacteria;p__Firmicutes;c__Clostridia;o__Clostridiales;f__Veillonellaceae;g__Succiniclasticum	0	0	0	0	0	0	0	0	0	0	0	0	0	0	0	0	0.00223651	0	0	0	0
k__Bacteria;p__Firmicutes;c__Erysipelotrichi;o__Erysipelotrichales;f__Erysipelotrichaceae;g__	0	0	0	0	0	0	0.000279564	0.00475259	0.00405368	0	0	0	0	0	0.000419346	0.000838692	0	0.000279564	0	0.00405368	0.000978474
k__Bacteria;p__Firmicutes;c__Erysipelotrichi;o__Erysipelotrichales;f__Erysipelotrichaceae;g__Allobaculum	0	0	0	0	0	0	0.00629019	0.00209673	0.00167738	0	0	0	0.0131395	0	0.000279564	0.0149567	0	0.000559128	0	0.000419346	0
k__Bacteria;p__Firmicutes;c__Erysipelotrichi;o__Erysipelotrichales;f__Erysipelotrichaceae;g__Coprobacillus	0	0	0	0	0	0	0.00125804	0.000419346	0.00139782	0	0	0	0	0	0	0.000838692	0	0.000419346	0	0	0
k__Bacteria;p__Firmicutes;c__Erysipelotrichi;o__Erysipelotrichales;f__Erysipelotrichaceae;g__Erysipelothrix	0	0	0	0	0	0	0	0	0	0	0.0129997	0	0	0	0	0	0	0	0	0	0.00167738
k__Bacteria;p__Firmicutes;c__Erysipelotrichi;o__Erysipelotrichales;f__Erysipelotrichaceae;g__[Eubacterium]	0	0	0	0	0	0	0	0	0	0	0	0	0	0	0.00125804	0	0	0	0	0	0
k__Bacteria;p__Fusobacteria;c__Fusobacteriia;o__Fusobacteriales;f__Fusobacteriaceae;g__Cetobacterium	0	0	0	0	0	0	0	0	0	0	0	0	0.0328488	0	0	0	0	0	0	0	0
k__Bacteria;p__Fusobacteria;c__Fusobacteriia;o__Fusobacteriales;f__Fusobacteriaceae;g__Fusobacterium	0	0	0	0	0.000139782	0	0.189824	0.27593	0.292843	0.00768801	0.000279564	0.0106234	0	0	0.0149567	0.375315	0.000139782	0.26279	0	0.369444	0.00503215
k__Bacteria;p__Lentisphaerae;c__[Lentisphaeria];o__Victivallales;f__Victivallaceae;g__	0	0	0	0	0	0	0	0	0	0	0	0	0	0	0	0	0.00195695	0	0.000279564	0	0
k__Bacteria;p__Proteobacteria;c__Alphaproteobacteria;o__Caulobacterales;f__Caulobacteraceae;Other	0	0	0	0	0	0	0	0	0	0	0.000139782	0	0	0.00125804	0.000279564	0.000419346	0	0	0.0102041	0	0.000139782
k__Bacteria;p__Proteobacteria;c__Alphaproteobacteria;o__Caulobacterales;f__Caulobacteraceae;g__	0.00111826	0	0	0.000139782	0	0	0	0	0	0.000139782	0	0	0	0.00405368	0.000978474	0	0.000139782	0	0.0188706	0	0.000139782
k__Bacteria;p__Proteobacteria;c__Alphaproteobacteria;o__Rhizobiales;f__Phyllobacteriaceae;g__	0	0	0	0	0	0	0	0	0	0.000139782	0.0015376	0	0	0	0	0	0	0	0	0	0
k__Bacteria;p__Proteobacteria;c__Alphaproteobacteria;o__Rhizobiales;f__Rhizobiaceae;g__Agrobacterium	0	0	0	0	0	0	0	0	0	0	0	0	0	0.000419346	0.000559128	0	0	0	0.00279564	0	0
k__Bacteria;p__Proteobacteria;c__Alphaproteobacteria;o__Rhodobacterales;f__Rhodobacteraceae;g__	0.00069891	0.00377411	0	0	0	0	0	0	0	0	0.000838692	0	0	0.0117417	0	0	0	0	0.0273973	0	0
k__Bacteria;p__Proteobacteria;c__Alphaproteobacteria;o__Rhodobacterales;f__Rhodobacteraceae;g__Paracoccus	0	0	0	0	0	0	0	0	0	0.00209673	0	0	0	0	0	0	0	0	0	0	0
k__Bacteria;p__Proteobacteria;c__Alphaproteobacteria;o__Rhodobacterales;f__Rhodobacteraceae;g__Rhodobacter	0	0.000139782	0	0	0	0	0	0	0	0.000139782	0	0	0	0.000419346	0	0	0	0	0.00195695	0	0
k__Bacteria;p__Proteobacteria;c__Betaproteobacteria;o__Burkholderiales;f__Alcaligenaceae;g__	0	0	0	0	0.000279564	0	0	0	0	0.00195695	0.0169136	0	0	0	0	0	0	0	0	0	0
k__Bacteria;p__Proteobacteria;c__Betaproteobacteria;o__Burkholderiales;f__Alcaligenaceae;g__Sutterella	0.000139782	0	0.00069891	0	0	0.000559128	0.00391389	0.0117417	0.00684932	0	0	0.0169136	0.0367627	0	0	0.00167738	0.00503215	0.0367627	0	0.0202684	0
k__Bacteria;p__Proteobacteria;c__Betaproteobacteria;o__Burkholderiales;f__Comamonadaceae;Other	0	0.000139782	0	0.000279564	0	0	0	0.000139782	0	0.00391389	0	0	0	0.0114621	0	0	0	0	0.00656975	0	0.000419346
k__Bacteria;p__Proteobacteria;c__Betaproteobacteria;o__Burkholderiales;f__Comamonadaceae;g__	0	0	0	0.00125804	0	0	0	0	0	0.000279564	0	0	0	0	0	0	0	0	0.000139782	0	0.000419346
k__Bacteria;p__Proteobacteria;c__Betaproteobacteria;o__Burkholderiales;f__Comamonadaceae;g__Comamonas	0	0	0	0	0	0	0	0	0	0	0.000139782	0	0	0.0222253	0	0	0	0	0.00377411	0	0
k__Bacteria;p__Proteobacteria;c__Betaproteobacteria;o__Burkholderiales;f__Oxalobacteraceae;g__Oxalobacter	0	0	0	0	0	0	0	0	0	0	0	0	0	0	0	0	0.00139782	0	0	0	0
k__Bacteria;p__Proteobacteria;c__Betaproteobacteria;o__Neisseriales;f__Neisseriaceae;g__Vitreoscilla	0	0	0	0	0.00181717	0	0	0	0	0	0.000279564	0	0	0	0	0	0	0	0	0	0.0163545
k__Bacteria;p__Proteobacteria;c__Deltaproteobacteria;o__Desulfovibrionales;f__Desulfovibrionaceae;g__	0.000419346	0	0.000559128	0	0	0.00391389	0	0.000559128	0	0	0	0	0.000838692	0	0	0	0.0120212	0	0	0	0
k__Bacteria;p__Proteobacteria;c__Deltaproteobacteria;o__Desulfovibrionales;f__Desulfovibrionaceae;g__Bilophila	0	0	0	0	0	0	0	0	0	0	0	0	0	0	0	0	0.0046128	0	0	0	0.000139782
k__Bacteria;p__Proteobacteria;c__Deltaproteobacteria;o__Desulfovibrionales;f__Desulfovibrionaceae;g__Desulfovibrio	0	0	0	0	0	0	0	0.00209673	0.000279564	0	0	0	0	0	0	0	0	0	0	0	0
k__Bacteria;p__Proteobacteria;c__Epsilonproteobacteria;o__Campylobacterales;f__Campylobacteraceae;g__Campylobacter	0	0	0.0202684	0	0	0	0	0	0	0	0	0	0	0	0	0	0	0	0	0	0
k__Bacteria;p__Proteobacteria;c__Epsilonproteobacteria;o__Campylobacterales;f__Helicobacteraceae;Other	0	0	0	0	0	0	0	0	0	0.00559128	0	0	0	0	0	0	0	0	0	0	0
k__Bacteria;p__Proteobacteria;c__Epsilonproteobacteria;o__Campylobacterales;f__Helicobacteraceae;g__Helicobacter	0	0	0	0	0	0	0	0	0	0	0	0.0155158	0	0	0	0	0	0	0	0	0
k__Bacteria;p__Proteobacteria;c__Gammaproteobacteria;Other;Other;Other	0	0	0	0.00265586	0.000139782	0	0	0.000139782	0	0.000279564	0	0	0	0.00111826	0.00069891	0	0	0	0.000139782	0	0.00139782
k__Bacteria;p__Proteobacteria;c__Gammaproteobacteria;o__Aeromonadales;f__Aeromonadaceae;Other	0	0	0	0	0.00181717	0	0	0	0	0.0117417	0.0206877	0	0	0	0	0	0	0	0	0	0
k__Bacteria;p__Proteobacteria;c__Gammaproteobacteria;o__Aeromonadales;f__Aeromonadaceae;g__	0	0	0	0	0.0219458	0	0	0	0	0.00181717	0.000419346	0	0	0	0	0	0	0	0.00167738	0	0
k__Bacteria;p__Proteobacteria;c__Gammaproteobacteria;o__Aeromonadales;f__Succinivibrionaceae;g__Anaerobiospirillum	0	0	0	0	0	0	0.00489237	0.0212469	0.00209673	0	0	0.000279564	0	0	0	0.00265586	0	0.000419346	0	0	0
k__Bacteria;p__Proteobacteria;c__Gammaproteobacteria;o__Alteromonadales;f__Shewanellaceae;g__Shewanella	0	0	0	0	0	0	0	0	0	0	0	0	0	0	0	0	0	0	0	0	0.00111826
k__Bacteria;p__Proteobacteria;c__Gammaproteobacteria;o__Alteromonadales;f__[Chromatiaceae];Other	0	0	0	0	0	0	0	0	0	0	0	0	0	0	0	0	0	0	0.00223651	0	0
k__Bacteria;p__Proteobacteria;c__Gammaproteobacteria;o__Enterobacteriales;f__Enterobacteriaceae;Other	0.000279564	0.000139782	0	0.477355	0.0793961	0	0	0	0	0.00181717	0.00125804	0.0426335	0	0.000139782	0.000139782	0	0	0	0.00684932	0	0.0517193
k__Bacteria;p__Proteobacteria;c__Gammaproteobacteria;o__Enterobacteriales;f__Enterobacteriaceae;g__	0.000978474	0	0	0.136287	0.292564	0	0.000279564	0.000978474	0.0334079	0.302069	0.00069891	0.210651	0	0.0584289	0.0254403	0.0015376	0.00125804	0.00069891	0.119933	0.00167738	0.0768801
k__Bacteria;p__Proteobacteria;c__Gammaproteobacteria;o__Enterobacteriales;f__Enterobacteriaceae;g__Ewingella	0	0	0	0.00573106	0	0	0	0	0	0	0	0	0	0	0	0	0	0	0.00712888	0	0.00069891
k__Bacteria;p__Proteobacteria;c__Gammaproteobacteria;o__Enterobacteriales;f__Enterobacteriaceae;g__Gluconacetobacter	0	0	0	0	0	0	0	0	0	0	0	0	0	0	0	0	0	0	0.0110428	0	0.00335477
k__Bacteria;p__Proteobacteria;c__Gammaproteobacteria;o__Enterobacteriales;f__Enterobacteriaceae;g__Proteus	0	0	0	0.000139782	0.00936539	0	0	0.000139782	0	0	0.000279564	0	0	0	0	0	0	0	0	0.000139782	0.00936539
k__Bacteria;p__Proteobacteria;c__Gammaproteobacteria;o__Enterobacteriales;f__Enterobacteriaceae;g__Yersinia	0	0	0	0.0030752	0	0	0	0	0	0	0	0	0	0	0	0	0	0	0.000279564	0	0.000419346
k__Bacteria;p__Proteobacteria;c__Gammaproteobacteria;o__Oceanospirillales;f__Oceanospirillaceae;g__	0	0	0	0	0.000139782	0	0	0	0	0	0.00167738	0	0	0	0	0	0	0	0	0	0
k__Bacteria;p__Proteobacteria;c__Gammaproteobacteria;o__Pseudomonadales;Other;Other	0	0	0	0	0	0	0	0	0	0	0	0	0	0	0	0	0	0	0	0	0.00656975
k__Bacteria;p__Proteobacteria;c__Gammaproteobacteria;o__Pseudomonadales;f__Moraxellaceae;Other	0.000419346	0	0.000139782	0.0110428	0	0.000139782	0	0	0.000279564	0.000279564	0	0	0	0.0139782	0	0	0	0	0.00936539	0	0.00489237
k__Bacteria;p__Proteobacteria;c__Gammaproteobacteria;o__Pseudomonadales;f__Moraxellaceae;g__Acinetobacter	0.00223651	0.000419346	0.000838692	0.205619	0.00195695	0.0030752	0	0.000139782	0.00139782	0.0254403	0.000559128	0	0	0.00726866	0.00139782	0	0	0	0.10232	0.000279564	0.165642
k__Bacteria;p__Proteobacteria;c__Gammaproteobacteria;o__Pseudomonadales;f__Moraxellaceae;g__Psychrobacter	0.000978474	0	0	0.0190103	0.0208275	0.000139782	0	0.000279564	0	0.0222253	0.0373218	0	0.000139782	0	0.000419346	0	0	0	0.000559128	0	0.164803
k__Bacteria;p__Proteobacteria;c__Gammaproteobacteria;o__Pseudomonadales;f__Pseudomonadaceae;Other	0.000139782	0	0	0.0117417	0.0332681	0	0	0	0	0.00181717	0.00684932	0	0	0.00740844	0	0	0	0	0.00111826	0	0.0143975
k__Bacteria;p__Proteobacteria;c__Gammaproteobacteria;o__Pseudomonadales;f__Pseudomonadaceae;g__	0	0	0	0	0.0117417	0	0	0	0	0.168996	0.329885	0	0	0	0	0	0	0	0.0015376	0	0.0290746
k__Bacteria;p__Proteobacteria;c__Gammaproteobacteria;o__Pseudomonadales;f__Pseudomonadaceae;g__Pseudomonas	0.000559128	0	0	0.0329885	0.0431926	0	0	0.000139782	0	0.0241823	0.00321498	0	0.000279564	0.0475259	0.00363433	0	0.000139782	0	0.0364831	0.000139782	0.041655
k__Bacteria;p__Proteobacteria;c__Gammaproteobacteria;o__Xanthomonadales;f__Xanthomonadaceae;Other	0	0	0	0.00237629	0.0740844	0	0	0	0	0.0234834	0.258876	0	0	0	0	0.000139782	0.000139782	0	0	0	0.102041
k__Bacteria;p__Proteobacteria;c__Gammaproteobacteria;o__Xanthomonadales;f__Xanthomonadaceae;g__Stenotrophomonas	0.00069891	0	0	0.000139782	0	0	0	0	0.000139782	0.000279564	0.000139782	0	0	0.0111826	0.00251607	0	0	0	0.0139782	0	0.000139782
k__Bacteria;p__Spirochaetes;c__Spirochaetes;o__Spirochaetales;f__Spirochaetaceae;g__Treponema	0	0.0197093	0.000838692	0	0	0.150685	0	0.000139782	0	0	0	0	0	0	0.000279564	0	0	0	0	0	0
k__Bacteria;p__Tenericutes;c__Mollicutes;o__Anaeroplasmatales;f__Anaeroplasmataceae;g__Anaeroplasma	0	0	0	0	0	0	0	0.000559128	0.000279564	0	0	0	0	0	0	0.000139782	0	0	0	0.000419346	0
k__Bacteria;p__Tenericutes;c__Mollicutes;o__RF39;f__;g__	0.0116019	0.000279564	0.000279564	0	0	0.00069891	0	0	0	0	0	0	0.000139782	0.00195695	0	0	0	0	0.000559128	0	0
k__Bacteria;p__Tenericutes;c__RF3;o__ML615J-28;f__;g__	0	0	0.000139782	0	0	0	0	0	0	0	0	0	0	0	0	0	0	0	0.0030752	0	0
k__Bacteria;p__Verrucomicrobia;c__Verrucomicrobiae;o__Verrucomicrobiales;f__Verrucomicrobiaceae;g__Akkermansia	0.00629019	0	0	0	0	0	0	0	0	0	0	0	0.0308918	0	0	0	0	0	0	0	0
SUM	1	1	1	1	1	1	1	1	1	1	1	1	1	1	1	1	1	1	1	1	1
