# Supplementary material for: Taxonomic differences of gut microbiomes drive cellulolytic enzymatic potential within hind-gut fermenting mammals
Source: PLoS One. 2017 Dec 27;12(12):e0189404. doi: 10.1371/journal.pone.0189404 (PMC5744928; doi:10.1371/journal.pone.0189404)
Supplement: S2 Table — (XLSX) [file pone.0189404.s004.xlsx]

## Sheet: Arctic Wolf
# Constructed from biom file				AVERAGE:	STD:
k__Bacteria;p__Bacteroidetes;c__Bacteroidia;o__Bacteroidales	0.32883	0.556616	0.253469	0.379638	0.128868
k__Bacteria;p__Firmicutes;c__Clostridia;o__Clostridiales	0.264711	0.120656	0.526007	0.303791	0.167775
k__Bacteria;p__Fusobacteria;c__Fusobacteriia;o__Fusobacteriales	0.288935	0.245309	0.0939862	0.20941	0.0835377
Unassigned;Other;Other;Other	0.0705948	0.0527819	0.0968634	0.0734133	0.0181062
k__Bacteria;p__Proteobacteria;c__Betaproteobacteria;o__Burkholderiales	0.00927406	0.0162343	0.00366693	0.0097251	0.00514051
k__Bacteria;p__Firmicutes;c__Erysipelotrichi;o__Erysipelotrichales	0.0167093	0.00375265	0.00863139	0.00969778	0.00534301
k__Bacteria;p__Actinobacteria;c__Coriobacteriia;o__Coriobacteriales	0.0119923	0.000652635	0.0105495	0.00773148	0.00504004
k__Bacteria;p__Proteobacteria;c__Gammaproteobacteria;o__Aeromonadales	0.000399744	0.00310002	0.00417466	0.00255814	0.00158802
k__Bacteria;p__Firmicutes;c__Bacilli;o__Lactobacillales	0.00479693	8.15794e-05	0.000225657	0.00170139	0.00218967
k__Bacteria;p__Proteobacteria;c__Gammaproteobacteria;o__Enterobacteriales	0.003118	0.000407897	0.000112829	0.00121291	0.00135248
k__Bacteria;p__Tenericutes;c__Mollicutes;o__Anaeroplasmatales	7.99488e-05	0.000407897	0.000112829	0.000200225	0.000147459
k__Bacteria;p__Bacteroidetes;c__[Saprospirae];o__[Saprospirales]	7.99488e-05	0	0.0003949	0.000158283	0.000170467
k__Bacteria;p__Proteobacteria;c__Alphaproteobacteria;o__Sphingomonadales	7.99488e-05	0	0.000225657	0.000101869	9.3419e-05
k__Bacteria;p__Proteobacteria;c__Epsilonproteobacteria;o__Campylobacterales	0	0	0.000282072	9.40238e-05	0.00013297
k__Bacteria;p__Bacteroidetes;c__Cytophagia;o__Cytophagales	0	0	0.000225657	7.52191e-05	0.000106376
k__Bacteria;p__Actinobacteria;c__Actinobacteria;o__Actinomycetales	0.000159898	0	5.64143e-05	7.2104e-05	6.6214e-05
k__Bacteria;p__Firmicutes;c__Bacilli;o__Bacillales	7.99488e-05	0	0.000112829	6.42591e-05	4.73793e-05
k__Bacteria;p__Proteobacteria;c__Gammaproteobacteria;o__Xanthomonadales	0	0	0.000169243	5.64143e-05	7.97819e-05
k__Bacteria;p__Bacteroidetes;c__Flavobacteriia;o__Flavobacteriales	0	0	0.000112829	3.76095e-05	5.31879e-05
k__Bacteria;p__Cyanobacteria;c__Oscillatoriophycideae;o__Oscillatoriales	0	0	0.000112829	3.76095e-05	5.31879e-05
k__Bacteria;p__Firmicutes;c__Bacilli;o__Gemellales	0	0	0.000112829	3.76095e-05	5.31879e-05
k__Bacteria;p__Proteobacteria;c__Alphaproteobacteria;o__Rhizobiales	7.99488e-05	0	0	2.66496e-05	3.76882e-05
k__Bacteria;p__Tenericutes;c__Mollicutes;o__Acholeplasmatales	7.99488e-05	0	0	2.66496e-05	3.76882e-05
k__Bacteria;Other;Other;Other	0	0	5.64143e-05	1.88048e-05	2.6594e-05
k__Bacteria;p__Actinobacteria;Other;Other	0	0	5.64143e-05	1.88048e-05	2.6594e-05
k__Bacteria;p__Actinobacteria;c__Acidimicrobiia;o__Acidimicrobiales	0	0	5.64143e-05	1.88048e-05	2.6594e-05
k__Bacteria;p__Actinobacteria;c__OPB41;o__	0	0	5.64143e-05	1.88048e-05	2.6594e-05
k__Bacteria;p__Cyanobacteria;c__Chloroplast;o__Stramenopiles	0	0	5.64143e-05	1.88048e-05	2.6594e-05
k__Bacteria;p__Firmicutes;Other;Other	0	0	5.64143e-05	1.88048e-05	2.6594e-05
k__Bacteria;p__Proteobacteria;c__Alphaproteobacteria;o__Rhodobacterales	0	0	5.64143e-05	1.88048e-05	2.6594e-05
k__Bacteria;p__Actinobacteria;c__Actinobacteria;o__Bifidobacteriales	0	0	0	0	0
k__Bacteria;p__Actinobacteria;c__Thermoleophilia;o__Solirubrobacterales	0	0	0	0	0
k__Bacteria;p__Bacteroidetes;c__Sphingobacteriia;o__Sphingobacteriales	0	0	0	0	0
k__Bacteria;p__Bacteroidetes;c__[Rhodothermi];o__[Rhodothermales]	0	0	0	0	0
k__Bacteria;p__Cyanobacteria;c__4C0d-2;o__YS2	0	0	0	0	0
k__Bacteria;p__Cyanobacteria;c__Chloroplast;o__Chlorophyta	0	0	0	0	0
k__Bacteria;p__Cyanobacteria;c__Chloroplast;o__Streptophyta	0	0	0	0	0
k__Bacteria;p__Elusimicrobia;c__Elusimicrobia;o__Elusimicrobiales	0	0	0	0	0
k__Bacteria;p__Firmicutes;c__Clostridia;o__SHA-98	0	0	0	0	0
k__Bacteria;p__Lentisphaerae;c__[Lentisphaeria];o__Victivallales	0	0	0	0	0
k__Bacteria;p__Proteobacteria;c__Alphaproteobacteria;o__	0	0	0	0	0
k__Bacteria;p__Proteobacteria;c__Alphaproteobacteria;o__Caulobacterales	0	0	0	0	0
k__Bacteria;p__Proteobacteria;c__Alphaproteobacteria;o__RF32	0	0	0	0	0
k__Bacteria;p__Proteobacteria;c__Alphaproteobacteria;o__Rhodospirillales	0	0	0	0	0
k__Bacteria;p__Proteobacteria;c__Betaproteobacteria;Other	0	0	0	0	0
k__Bacteria;p__Proteobacteria;c__Betaproteobacteria;o__	0	0	0	0	0
k__Bacteria;p__Proteobacteria;c__Betaproteobacteria;o__Neisseriales	0	0	0	0	0
k__Bacteria;p__Proteobacteria;c__Betaproteobacteria;o__Rhodocyclales	0	0	0	0	0
k__Bacteria;p__Proteobacteria;c__Deltaproteobacteria;o__Bdellovibrionales	0	0	0	0	0
k__Bacteria;p__Proteobacteria;c__Deltaproteobacteria;o__Desulfovibrionales	0	0	0	0	0
k__Bacteria;p__Proteobacteria;c__Deltaproteobacteria;o__Myxococcales	0	0	0	0	0
k__Bacteria;p__Proteobacteria;c__Gammaproteobacteria;Other	0	0	0	0	0
k__Bacteria;p__Proteobacteria;c__Gammaproteobacteria;o__Alteromonadales	0	0	0	0	0
k__Bacteria;p__Proteobacteria;c__Gammaproteobacteria;o__Pasteurellales	0	0	0	0	0
k__Bacteria;p__Proteobacteria;c__Gammaproteobacteria;o__Pseudomonadales	0	0	0	0	0
k__Bacteria;p__Spirochaetes;c__Spirochaetes;o__Spirochaetales	0	0	0	0	0
k__Bacteria;p__Spirochaetes;c__[Brachyspirae];o__[Brachyspirales]	0	0	0	0	0
k__Bacteria;p__Tenericutes;c__Mollicutes;o__RF39	0	0	0	0	0
k__Bacteria;p__Tenericutes;c__RF3;o__ML615J-28	0	0	0	0	0
k__Bacteria;p__Verrucomicrobia;c__Opitutae;o__[Cerasicoccales]	0	0	0	0	0
k__Bacteria;p__Verrucomicrobia;c__Verrucomicrobiae;o__Verrucomicrobiales	0	0	0	0	0
#OTU ID	A1	A2	iGEM.18

## Sheet: Coyote
# Constructed from biom file				AVERAGE:	STD:
k__Bacteria;p__Bacteroidetes;c__Bacteroidia;o__Bacteroidales	0.179089	0.346052	0.514107	0.346416	0.136771
k__Bacteria;p__Fusobacteria;c__Fusobacteriia;o__Fusobacteriales	0.170975	0.256971	0.301353	0.2431	0.0541229
k__Bacteria;p__Firmicutes;c__Clostridia;o__Clostridiales	0.407403	0.161579	0.0177055	0.195563	0.160898
Unassigned;Other;Other;Other	0.183532	0.221016	0.152116	0.185555	0.0281644
k__Bacteria;p__Actinobacteria;c__Coriobacteriia;o__Coriobacteriales	0.0339245	0.00469621	0.000467828	0.0130295	0.0148755
k__Bacteria;p__Firmicutes;c__Erysipelotrichi;o__Erysipelotrichales	0.0175032	0.00660405	0.00349072	0.00919932	0.00600771
k__Bacteria;p__Proteobacteria;c__Gammaproteobacteria;o__Aeromonadales	0.00278196	0	0.00615374	0.00297857	0.0025161
k__Bacteria;p__Proteobacteria;c__Betaproteobacteria;o__Burkholderiales	0.0010046	0.00205459	0.00457032	0.00254317	0.00149613
k__Bacteria;p__Proteobacteria;c__Gammaproteobacteria;o__Enterobacteriales	0.00115915	0.000660405	0	0.000606519	0.000474753
k__Bacteria;p__Actinobacteria;c__Actinobacteria;o__Bifidobacteriales	0.000656853	0	0	0.000218951	0.000309643
k__Bacteria;p__Bacteroidetes;c__Flavobacteriia;o__Flavobacteriales	0.000386384	0	0	0.000128795	0.000182143
k__Bacteria;p__Actinobacteria;c__Actinobacteria;o__Actinomycetales	0.000309107	0	0	0.000103036	0.000145714
k__Bacteria;p__Bacteroidetes;c__Sphingobacteriia;o__Sphingobacteriales	0.000309107	0	0	0.000103036	0.000145714
k__Bacteria;p__Tenericutes;c__Mollicutes;o__Anaeroplasmatales	3.86384e-05	0.000220135	3.59868e-05	9.82534e-05	8.61901e-05
k__Bacteria;p__Firmicutes;c__Bacilli;o__Bacillales	0.000193192	7.33783e-05	0	8.88568e-05	7.96261e-05
k__Bacteria;p__Proteobacteria;c__Alphaproteobacteria;o__Caulobacterales	0.000154554	0	0	5.15178e-05	7.28572e-05
k__Bacteria;p__Proteobacteria;c__Gammaproteobacteria;o__Pseudomonadales	0.000115915	0	0	3.86384e-05	5.46429e-05
k__Bacteria;p__Actinobacteria;c__Thermoleophilia;o__Solirubrobacterales	7.72768e-05	0	0	2.57589e-05	3.64286e-05
k__Bacteria;p__Bacteroidetes;c__[Saprospirae];o__[Saprospirales]	7.72768e-05	0	0	2.57589e-05	3.64286e-05
k__Bacteria;p__Firmicutes;Other;Other	7.72768e-05	0	0	2.57589e-05	3.64286e-05
k__Bacteria;p__Firmicutes;c__Bacilli;o__Lactobacillales	0	7.33783e-05	0	2.44594e-05	3.45909e-05
k__Bacteria;p__Actinobacteria;c__Acidimicrobiia;o__Acidimicrobiales	3.86384e-05	0	0	1.28795e-05	1.82143e-05
k__Bacteria;p__Cyanobacteria;c__Chloroplast;o__Chlorophyta	3.86384e-05	0	0	1.28795e-05	1.82143e-05
k__Bacteria;p__Proteobacteria;c__Alphaproteobacteria;o__Rhodobacterales	3.86384e-05	0	0	1.28795e-05	1.82143e-05
k__Bacteria;p__Proteobacteria;c__Gammaproteobacteria;o__Xanthomonadales	3.86384e-05	0	0	1.28795e-05	1.82143e-05
k__Bacteria;p__Tenericutes;c__Mollicutes;o__RF39	3.86384e-05	0	0	1.28795e-05	1.82143e-05
k__Bacteria;p__Verrucomicrobia;c__Verrucomicrobiae;o__Verrucomicrobiales	3.86384e-05	0	0	1.28795e-05	1.82143e-05
k__Bacteria;Other;Other;Other	0	0	0	0	0
k__Bacteria;p__Actinobacteria;Other;Other	0	0	0	0	0
k__Bacteria;p__Actinobacteria;c__OPB41;o__	0	0	0	0	0
k__Bacteria;p__Bacteroidetes;c__Cytophagia;o__Cytophagales	0	0	0	0	0
k__Bacteria;p__Bacteroidetes;c__[Rhodothermi];o__[Rhodothermales]	0	0	0	0	0
k__Bacteria;p__Cyanobacteria;c__4C0d-2;o__YS2	0	0	0	0	0
k__Bacteria;p__Cyanobacteria;c__Chloroplast;o__Stramenopiles	0	0	0	0	0
k__Bacteria;p__Cyanobacteria;c__Chloroplast;o__Streptophyta	0	0	0	0	0
k__Bacteria;p__Cyanobacteria;c__Oscillatoriophycideae;o__Oscillatoriales	0	0	0	0	0
k__Bacteria;p__Elusimicrobia;c__Elusimicrobia;o__Elusimicrobiales	0	0	0	0	0
k__Bacteria;p__Firmicutes;c__Bacilli;o__Gemellales	0	0	0	0	0
k__Bacteria;p__Firmicutes;c__Clostridia;o__SHA-98	0	0	0	0	0
k__Bacteria;p__Lentisphaerae;c__[Lentisphaeria];o__Victivallales	0	0	0	0	0
k__Bacteria;p__Proteobacteria;c__Alphaproteobacteria;o__	0	0	0	0	0
k__Bacteria;p__Proteobacteria;c__Alphaproteobacteria;o__RF32	0	0	0	0	0
k__Bacteria;p__Proteobacteria;c__Alphaproteobacteria;o__Rhizobiales	0	0	0	0	0
k__Bacteria;p__Proteobacteria;c__Alphaproteobacteria;o__Rhodospirillales	0	0	0	0	0
k__Bacteria;p__Proteobacteria;c__Alphaproteobacteria;o__Sphingomonadales	0	0	0	0	0
k__Bacteria;p__Proteobacteria;c__Betaproteobacteria;Other	0	0	0	0	0
k__Bacteria;p__Proteobacteria;c__Betaproteobacteria;o__	0	0	0	0	0
k__Bacteria;p__Proteobacteria;c__Betaproteobacteria;o__Neisseriales	0	0	0	0	0
k__Bacteria;p__Proteobacteria;c__Betaproteobacteria;o__Rhodocyclales	0	0	0	0	0
k__Bacteria;p__Proteobacteria;c__Deltaproteobacteria;o__Bdellovibrionales	0	0	0	0	0
k__Bacteria;p__Proteobacteria;c__Deltaproteobacteria;o__Desulfovibrionales	0	0	0	0	0
k__Bacteria;p__Proteobacteria;c__Deltaproteobacteria;o__Myxococcales	0	0	0	0	0
k__Bacteria;p__Proteobacteria;c__Epsilonproteobacteria;o__Campylobacterales	0	0	0	0	0
k__Bacteria;p__Proteobacteria;c__Gammaproteobacteria;Other	0	0	0	0	0
k__Bacteria;p__Proteobacteria;c__Gammaproteobacteria;o__Alteromonadales	0	0	0	0	0
k__Bacteria;p__Proteobacteria;c__Gammaproteobacteria;o__Pasteurellales	0	0	0	0	0
k__Bacteria;p__Spirochaetes;c__Spirochaetes;o__Spirochaetales	0	0	0	0	0
k__Bacteria;p__Spirochaetes;c__[Brachyspirae];o__[Brachyspirales]	0	0	0	0	0
k__Bacteria;p__Tenericutes;c__Mollicutes;o__Acholeplasmatales	0	0	0	0	0
k__Bacteria;p__Tenericutes;c__RF3;o__ML615J-28	0	0	0	0	0
k__Bacteria;p__Verrucomicrobia;c__Opitutae;o__[Cerasicoccales]	0	0	0	0	0
#OTU ID	iGEM.4	C1	C2

## Sheet: Beaver
# Constructed from biom file				AVERAGE:	STD:
k__Bacteria;p__Bacteroidetes;c__Bacteroidia;o__Bacteroidales	0.602371	0.505352	0.638162	0.581962	0.0561074
Unassigned;Other;Other;Other	0.168231	0.177915	0.199672	0.181939	0.0131475
k__Bacteria;p__Firmicutes;c__Clostridia;o__Clostridiales	0.166614	0.164896	0.0522815	0.127931	0.0534967
k__Bacteria;p__Verrucomicrobia;c__Verrucomicrobiae;o__Verrucomicrobiales	0.0310325	0.0447163	0.028243	0.0346639	0.00719876
k__Bacteria;p__Fusobacteria;c__Fusobacteriia;o__Fusobacteriales	0.00170656	0.0482704	0.0288605	0.0262792	0.0190971
k__Bacteria;p__Proteobacteria;c__Betaproteobacteria;o__Burkholderiales	0.00718552	0.0178535	0.03335	0.019463	0.010742
k__Bacteria;p__Firmicutes;c__Erysipelotrichi;o__Erysipelotrichales	0.00525441	0.0276481	0.0120193	0.0149739	0.00937785
k__Bacteria;p__Actinobacteria;c__Coriobacteriia;o__Coriobacteriales	0.00507477	0.00123982	0.00190028	0.00273829	0.001674
k__Bacteria;p__Tenericutes;c__Mollicutes;o__RF39	0.00363767	0.000950531	0.00220908	0.00226576	0.00109775
k__Bacteria;p__Proteobacteria;c__Gammaproteobacteria;o__Pseudomonadales	0.00462568	0.00107451	0.000308796	0.002003	0.00188068
k__Bacteria;p__Proteobacteria;c__Alphaproteobacteria;o__Sphingomonadales	0.000224548	0.00289292	9.50141e-05	0.00107083	0.0012895
k__Bacteria;p__Proteobacteria;c__Betaproteobacteria;Other	4.49095e-05	0.00235566	7.12606e-05	0.000823945	0.00108314
k__Bacteria;p__Proteobacteria;c__Deltaproteobacteria;o__Desulfovibrionales	0.000314367	0.000578584	0.00135395	0.000748967	0.000441178
k__Bacteria;p__Proteobacteria;c__Gammaproteobacteria;o__Aeromonadales	0.00130238	0.000785221	0	0.000695866	0.000535434
k__Bacteria;p__Cyanobacteria;c__Chloroplast;o__Streptophyta	0.00107783	0.000413274	0	0.000497034	0.00044399
k__Bacteria;p__Bacteroidetes;c__Cytophagia;o__Cytophagales	0.000224548	0.000495929	0.000332549	0.000351009	0.000111557
k__Bacteria;p__Bacteroidetes;c__Flavobacteriia;o__Flavobacteriales	4.49095e-05	0.000785221	7.12606e-05	0.000300464	0.000342944
k__Bacteria;p__Proteobacteria;c__Alphaproteobacteria;o__Rhodobacterales	4.49095e-05	0.000661239	0.000142521	0.00028289	0.000270485
k__Bacteria;p__Proteobacteria;c__Betaproteobacteria;o__Rhodocyclales	0.000224548	0.000289292	0.000285042	0.000266294	2.95701e-05
k__Bacteria;p__Proteobacteria;c__Gammaproteobacteria;o__Enterobacteriales	8.9819e-05	0.000289292	9.50141e-05	0.000158042	9.28322e-05
k__Bacteria;p__Cyanobacteria;c__4C0d-2;o__YS2	0.000134729	4.13274e-05	0.000166275	0.00011411	5.30521e-05
k__Bacteria;p__Bacteroidetes;c__Sphingobacteriia;o__Sphingobacteriales	0	0.000206637	4.75071e-05	8.47148e-05	8.83668e-05
k__Bacteria;p__Bacteroidetes;c__[Saprospirae];o__[Saprospirales]	0.000134729	8.26549e-05	2.37535e-05	8.0379e-05	4.53339e-05
k__Bacteria;p__Proteobacteria;c__Betaproteobacteria;o__Neisseriales	0	0.00016531	0	5.51032e-05	7.79278e-05
k__Bacteria;p__Proteobacteria;c__Gammaproteobacteria;o__Xanthomonadales	8.9819e-05	0	4.75071e-05	4.57754e-05	3.66889e-05
k__Bacteria;p__Actinobacteria;c__Actinobacteria;o__Actinomycetales	4.49095e-05	0	4.75071e-05	3.08055e-05	2.18086e-05
k__Bacteria;p__Proteobacteria;c__Alphaproteobacteria;o__Rhizobiales	8.9819e-05	0	0	2.99397e-05	4.23411e-05
k__Bacteria;p__Proteobacteria;c__Epsilonproteobacteria;o__Campylobacterales	0	0	7.12606e-05	2.37535e-05	3.35926e-05
k__Bacteria;p__Firmicutes;c__Bacilli;o__Lactobacillales	0	0	4.75071e-05	1.58357e-05	2.2395e-05
k__Bacteria;p__Spirochaetes;c__Spirochaetes;o__Spirochaetales	0	0	4.75071e-05	1.58357e-05	2.2395e-05
k__Bacteria;p__Bacteroidetes;c__[Rhodothermi];o__[Rhodothermales]	4.49095e-05	0	0	1.49698e-05	2.11705e-05
k__Bacteria;p__Proteobacteria;c__Alphaproteobacteria;o__Caulobacterales	4.49095e-05	0	0	1.49698e-05	2.11705e-05
k__Bacteria;p__Proteobacteria;c__Alphaproteobacteria;o__Rhodospirillales	4.49095e-05	0	0	1.49698e-05	2.11705e-05
k__Bacteria;p__Proteobacteria;c__Deltaproteobacteria;o__Myxococcales	4.49095e-05	0	0	1.49698e-05	2.11705e-05
k__Bacteria;p__Cyanobacteria;c__Oscillatoriophycideae;o__Oscillatoriales	0	4.13274e-05	0	1.37758e-05	1.94819e-05
k__Bacteria;p__Firmicutes;c__Bacilli;o__Bacillales	0	0	2.37535e-05	7.91784e-06	1.11975e-05
k__Bacteria;p__Proteobacteria;c__Gammaproteobacteria;o__Pasteurellales	0	0	2.37535e-05	7.91784e-06	1.11975e-05
k__Bacteria;Other;Other;Other	0	0	0	0	0
k__Bacteria;p__Actinobacteria;Other;Other	0	0	0	0	0
k__Bacteria;p__Actinobacteria;c__Acidimicrobiia;o__Acidimicrobiales	0	0	0	0	0
k__Bacteria;p__Actinobacteria;c__Actinobacteria;o__Bifidobacteriales	0	0	0	0	0
k__Bacteria;p__Actinobacteria;c__OPB41;o__	0	0	0	0	0
k__Bacteria;p__Actinobacteria;c__Thermoleophilia;o__Solirubrobacterales	0	0	0	0	0
k__Bacteria;p__Cyanobacteria;c__Chloroplast;o__Chlorophyta	0	0	0	0	0
k__Bacteria;p__Cyanobacteria;c__Chloroplast;o__Stramenopiles	0	0	0	0	0
k__Bacteria;p__Elusimicrobia;c__Elusimicrobia;o__Elusimicrobiales	0	0	0	0	0
k__Bacteria;p__Firmicutes;Other;Other	0	0	0	0	0
k__Bacteria;p__Firmicutes;c__Bacilli;o__Gemellales	0	0	0	0	0
k__Bacteria;p__Firmicutes;c__Clostridia;o__SHA-98	0	0	0	0	0
k__Bacteria;p__Lentisphaerae;c__[Lentisphaeria];o__Victivallales	0	0	0	0	0
k__Bacteria;p__Proteobacteria;c__Alphaproteobacteria;o__	0	0	0	0	0
k__Bacteria;p__Proteobacteria;c__Alphaproteobacteria;o__RF32	0	0	0	0	0
k__Bacteria;p__Proteobacteria;c__Betaproteobacteria;o__	0	0	0	0	0
k__Bacteria;p__Proteobacteria;c__Deltaproteobacteria;o__Bdellovibrionales	0	0	0	0	0
k__Bacteria;p__Proteobacteria;c__Gammaproteobacteria;Other	0	0	0	0	0
k__Bacteria;p__Proteobacteria;c__Gammaproteobacteria;o__Alteromonadales	0	0	0	0	0
k__Bacteria;p__Spirochaetes;c__[Brachyspirae];o__[Brachyspirales]	0	0	0	0	0
k__Bacteria;p__Tenericutes;c__Mollicutes;o__Acholeplasmatales	0	0	0	0	0
k__Bacteria;p__Tenericutes;c__Mollicutes;o__Anaeroplasmatales	0	0	0	0	0
k__Bacteria;p__Tenericutes;c__RF3;o__ML615J-28	0	0	0	0	0
k__Bacteria;p__Verrucomicrobia;c__Opitutae;o__[Cerasicoccales]	0	0	0	0	0
#OTU ID	B1	B2	iGEM.16

## Sheet: Porcupine
# Constructed from biom file				AVERAGE:	STD:
k__Bacteria;p__Bacteroidetes;c__Bacteroidia;o__Bacteroidales	0.548592	0.478694	0.534759	0.520682	0.0302221
k__Bacteria;p__Firmicutes;c__Clostridia;o__Clostridiales	0.25134	0.350623	0.323419	0.308461	0.0418893
Unassigned;Other;Other;Other	0.117962	0.097092	0.0985651	0.10454	0.00951026
k__Bacteria;p__Proteobacteria;c__Gammaproteobacteria;o__Pseudomonadales	0.022118	0.0217211	0.00208972	0.0153096	0.00934926
k__Bacteria;p__Tenericutes;c__Mollicutes;o__RF39	0.00469169	0.00676558	0.0167874	0.00941489	0.00528146
k__Bacteria;p__Verrucomicrobia;c__Verrucomicrobiae;o__Verrucomicrobiales	0.00234584	0.0211869	0.00369184	0.00907487	0.00858214
k__Bacteria;p__Bacteroidetes;c__Flavobacteriia;o__Flavobacteriales	0.0231233	0	0.00278629	0.00863654	0.0103067
k__Bacteria;p__Cyanobacteria;c__4C0d-2;o__YS2	0.00368633	0.00617211	0.00257732	0.00414525	0.00150302
k__Bacteria;p__Proteobacteria;c__Gammaproteobacteria;o__Enterobacteriales	0.00519437	0.00272997	0.000835887	0.00292008	0.00178441
k__Bacteria;p__Proteobacteria;c__Alphaproteobacteria;o__RF32	0.00117292	0.00284866	0.00320424	0.00240861	0.000885737
k__Bacteria;p__Firmicutes;c__Bacilli;o__Lactobacillales	0.000502681	0.00534125	0.000626916	0.00215695	0.00225221
k__Bacteria;p__Tenericutes;c__Mollicutes;o__Anaeroplasmatales	0.0025134	0.00231454	0	0.00160931	0.00114085
k__Bacteria;p__Bacteroidetes;c__Sphingobacteriia;o__Sphingobacteriales	0.00368633	0	0.00104486	0.00157706	0.00155128
k__Bacteria;p__Actinobacteria;c__Coriobacteriia;o__Coriobacteriales	0.00150804	0.000771513	0.0019504	0.00140999	0.000486249
k__Bacteria;p__Proteobacteria;c__Alphaproteobacteria;o__Rhodobacterales	0.00351877	0.000118694	0.000487601	0.00137502	0.00152332
k__Bacteria;p__Proteobacteria;c__Betaproteobacteria;o__Burkholderiales	0.000670241	0.00041543	0.00181109	0.000965587	0.000606843
k__Bacteria;p__Elusimicrobia;c__Elusimicrobia;o__Elusimicrobiales	0.00184316	0.00041543	0.000348286	0.00086896	0.000689411
k__Bacteria;p__Firmicutes;c__Erysipelotrichi;o__Erysipelotrichales	0.000335121	0.000771513	0.00118417	0.000763603	0.00034667
k__Bacteria;p__Tenericutes;c__RF3;o__ML615J-28	0.000837802	0.000474777	0	0.000437526	0.000343044
k__Bacteria;p__Proteobacteria;c__Alphaproteobacteria;o__	0.000502681	0.000178042	0.000417944	0.000366222	0.000137487
k__Bacteria;p__Bacteroidetes;c__[Saprospirae];o__[Saprospirales]	0.00100536	0	0	0.000335121	0.000473932
k__Bacteria;p__Proteobacteria;c__Alphaproteobacteria;o__Caulobacterales	0.000335121	0	0.000626916	0.000320679	0.000256141
k__Bacteria;p__Proteobacteria;c__Deltaproteobacteria;o__Desulfovibrionales	0.000335121	0.000237389	0.000278629	0.000283713	4.00605e-05
k__Bacteria;p__Proteobacteria;c__Gammaproteobacteria;o__Xanthomonadales	0	0	0.000696573	0.000232191	0.000328368
k__Bacteria;p__Actinobacteria;c__Actinobacteria;o__Actinomycetales	0.00016756	0	0.000487601	0.000218387	0.000202281
k__Bacteria;p__Firmicutes;c__Clostridia;o__SHA-98	0.000502681	5.93472e-05	6.96573e-05	0.000210562	0.000206602
k__Bacteria;p__Verrucomicrobia;c__Opitutae;o__[Cerasicoccales]	0.00016756	0.00041543	0	0.00019433	0.000170652
k__Bacteria;p__Proteobacteria;c__Betaproteobacteria;o__	0	5.93472e-05	0.000487601	0.000182316	0.000217224
k__Bacteria;p__Proteobacteria;c__Gammaproteobacteria;o__Aeromonadales	0.000502681	0	0	0.00016756	0.000236966
k__Bacteria;p__Firmicutes;c__Bacilli;o__Bacillales	0.00016756	0.000237389	6.96573e-05	0.000158202	6.87951e-05
k__Bacteria;p__Bacteroidetes;c__Cytophagia;o__Cytophagales	0	5.93472e-05	0.000348286	0.000135878	0.000152137
k__Bacteria;p__Lentisphaerae;c__[Lentisphaeria];o__Victivallales	0.00016756	0.000237389	0	0.000134983	9.96136e-05
k__Bacteria;Other;Other;Other	0.00016756	0	0	5.58534e-05	7.89887e-05
k__Bacteria;p__Proteobacteria;c__Gammaproteobacteria;Other	0.00016756	0	0	5.58534e-05	7.89887e-05
k__Bacteria;p__Proteobacteria;c__Gammaproteobacteria;o__Alteromonadales	0.00016756	0	0	5.58534e-05	7.89887e-05
k__Bacteria;p__Actinobacteria;c__OPB41;o__	0	0	0.000139315	4.64382e-05	6.56735e-05
k__Bacteria;p__Proteobacteria;c__Deltaproteobacteria;o__Bdellovibrionales	0	0	0.000139315	4.64382e-05	6.56735e-05
k__Bacteria;p__Spirochaetes;c__[Brachyspirae];o__[Brachyspirales]	0	0	6.96573e-05	2.32191e-05	3.28368e-05
k__Bacteria;p__Proteobacteria;c__Betaproteobacteria;o__Rhodocyclales	0	5.93472e-05	0	1.97824e-05	2.79765e-05
k__Bacteria;p__Actinobacteria;Other;Other	0	0	0	0	0
k__Bacteria;p__Actinobacteria;c__Acidimicrobiia;o__Acidimicrobiales	0	0	0	0	0
k__Bacteria;p__Actinobacteria;c__Actinobacteria;o__Bifidobacteriales	0	0	0	0	0
k__Bacteria;p__Actinobacteria;c__Thermoleophilia;o__Solirubrobacterales	0	0	0	0	0
k__Bacteria;p__Bacteroidetes;c__[Rhodothermi];o__[Rhodothermales]	0	0	0	0	0
k__Bacteria;p__Cyanobacteria;c__Chloroplast;o__Chlorophyta	0	0	0	0	0
k__Bacteria;p__Cyanobacteria;c__Chloroplast;o__Stramenopiles	0	0	0	0	0
k__Bacteria;p__Cyanobacteria;c__Chloroplast;o__Streptophyta	0	0	0	0	0
k__Bacteria;p__Cyanobacteria;c__Oscillatoriophycideae;o__Oscillatoriales	0	0	0	0	0
k__Bacteria;p__Firmicutes;Other;Other	0	0	0	0	0
k__Bacteria;p__Firmicutes;c__Bacilli;o__Gemellales	0	0	0	0	0
k__Bacteria;p__Fusobacteria;c__Fusobacteriia;o__Fusobacteriales	0	0	0	0	0
k__Bacteria;p__Proteobacteria;c__Alphaproteobacteria;o__Rhizobiales	0	0	0	0	0
k__Bacteria;p__Proteobacteria;c__Alphaproteobacteria;o__Rhodospirillales	0	0	0	0	0
k__Bacteria;p__Proteobacteria;c__Alphaproteobacteria;o__Sphingomonadales	0	0	0	0	0
k__Bacteria;p__Proteobacteria;c__Betaproteobacteria;Other	0	0	0	0	0
k__Bacteria;p__Proteobacteria;c__Betaproteobacteria;o__Neisseriales	0	0	0	0	0
k__Bacteria;p__Proteobacteria;c__Deltaproteobacteria;o__Myxococcales	0	0	0	0	0
k__Bacteria;p__Proteobacteria;c__Epsilonproteobacteria;o__Campylobacterales	0	0	0	0	0
k__Bacteria;p__Proteobacteria;c__Gammaproteobacteria;o__Pasteurellales	0	0	0	0	0
k__Bacteria;p__Spirochaetes;c__Spirochaetes;o__Spirochaetales	0	0	0	0	0
k__Bacteria;p__Tenericutes;c__Mollicutes;o__Acholeplasmatales	0	0	0	0	0
#OTU ID	D1	D2	iGEM.9
