# Supplementary material for: Taxonomic differences of gut microbiomes drive cellulolytic enzymatic potential within hind-gut fermenting mammals
Source: PLoS One. 2017 Dec 27;12(12):e0189404. doi: 10.1371/journal.pone.0189404 (PMC5744928; doi:10.1371/journal.pone.0189404)
Supplement: S4 Table — (XLSX) [file pone.0189404.s006.xlsx]

## Sheet: Arctic Wolf Samples
NAME	AR1	AR2	AR3	MEAN:
ko00471: D-Glutamine and D-glutamate metabolism	0.0310417	0.0329251	0.034274	0.0327469
ko03010: Ribosome	0.0278056	0.0275213	0.0312453	0.0288574
ko00970: Aminoacyl-tRNA biosynthesis	0.025329	0.0225835	0.0270242	0.0249789
ko00290: Valine, leucine and isoleucine biosynthesis	0.0260138	0.0227599	0.0240963	0.02429
ko00670: One carbon pool by folate	0.0234974	0.0228205	0.0244574	0.0235918
ko00730: Thiamine metabolism	0.0225104	0.0225585	0.02171	0.0222596
ko00550: Peptidoglycan biosynthesis	0.02133	0.0214493	0.0226681	0.0218158
ko00250: Alanine, aspartate and glutamate metabolism	0.0213494	0.0206606	0.0218468	0.0212856
ko00780: Biotin metabolism	0.0187562	0.025149	0.0128459	0.018917
ko00300: Lysine biosynthesis	0.0194606	0.0177386	0.0188936	0.0186976
ko03440: Homologous recombination	0.0184812	0.0182804	0.0185313	0.018431
ko00473: D-Alanine metabolism	0.0174186	0.0178004	0.0194361	0.0182184
ko00030: Pentose phosphate pathway	0.0193821	0.0152303	0.0197729	0.0181284
ko00770: Pantothenate and CoA biosynthesis	0.0177184	0.0177477	0.0173167	0.0175943
ko03430: Mismatch repair	0.0177182	0.0177072	0.0172502	0.0175585
ko00061: Fatty acid biosynthesis	0.0168526	0.0169916	0.0167495	0.0168646
ko00450: Selenocompound metabolism	0.0161201	0.0166238	0.0176295	0.0167911
ko00521: Streptomycin biosynthesis	0.0165353	0.0178041	0.0158072	0.0167155
ko03060: Protein export	0.0158319	0.0173046	0.0161915	0.0164427
ko00790: Folate biosynthesis	0.0153487	0.0198285	0.0138207	0.0163326
ko00240: Pyrimidine metabolism	0.0163251	0.0154467	0.0171395	0.0163038
ko00900: Terpenoid backbone biosynthesis	0.0158169	0.0163093	0.0162309	0.016119
ko00720: Carbon fixation pathways in prokaryotes	0.0146413	0.0152307	0.0140554	0.0146425
ko00760: Nicotinate and nicotinamide metabolism	0.0142494	0.0151928	0.0141236	0.0145219
ko00520: Amino sugar and nucleotide sugar metabolism	0.0145504	0.0144046	0.0142452	0.0144001
ko03030: DNA replication	0.0142912	0.0138378	0.0142693	0.0141328
ko00540: Lipopolysaccharide biosynthesis	0.0133258	0.0196377	0.00927129	0.0140783
ko00620: Pyruvate metabolism	0.0139837	0.0130652	0.0145499	0.0138663
ko00270: Cysteine and methionine metabolism	0.013607	0.0128588	0.01467	0.0137119
ko00750: Vitamin B6 metabolism	0.0134542	0.0153488	0.0122769	0.0136933
ko04122: Sulfur relay system	0.013657	0.0120948	0.0142615	0.0133378
ko00010: Glycolysis / Gluconeogenesis	0.0136482	0.0124338	0.0138103	0.0132974
ko04112: Cell cycle - Caulobacter	0.0123371	0.0137102	0.012942	0.0129964
ko00051: Fructose and mannose metabolism	0.0129004	0.0128981	0.0129407	0.0129131
ko00230: Purine metabolism	0.0126385	0.0119225	0.0135227	0.0126946
ko00740: Riboflavin metabolism	0.0122039	0.0157134	0.00995203	0.0126231
ko00511: Other glycan degradation	0.0116153	0.0155666	0.0101596	0.0124472
ko00340: Histidine metabolism	0.0121915	0.0130431	0.0115242	0.0122529
ko00660: C5-Branched dibasic acid metabolism	0.0141631	0.0109482	0.0115992	0.0122368
ko00020: Citrate cycle (TCA cycle)	0.0118509	0.0128953	0.0118672	0.0122045
ko00260: Glycine, serine and threonine metabolism	0.0118835	0.0124768	0.0118757	0.0120787
ko00400: Phenylalanine, tyrosine and tryptophan biosynthesis	0.0114906	0.0125389	0.0113156	0.0117817
ko00500: Starch and sucrose metabolism	0.0116665	0.0104522	0.0109558	0.0110248
ko03410: Base excision repair	0.0111498	0.00946476	0.0122997	0.0109714
ko00052: Galactose metabolism	0.0111216	0.0106356	0.0103646	0.0107073
ko00430: Taurine and hypotaurine metabolism	0.0096899	0.00963419	0.0101855	0.00983653
ko00330: Arginine and proline metabolism	0.00950141	0.00926231	0.00932245	0.00936206
ko00785: Lipoic acid metabolism	0.00832172	0.0151414	0.00366461	0.00904258
ko03420: Nucleotide excision repair	0.00878395	0.00791306	0.00969997	0.00879899
ko00040: Pentose and glucuronate interconversions	0.0102605	0.00780176	0.00823393	0.0087654
ko03070: Bacterial secretion system	0.00852262	0.00884348	0.00869474	0.00868695
ko00908: Zeatin biosynthesis	0.00847151	0.00883151	0.00823496	0.00851266
ko03018: RNA degradation	0.00789826	0.00799354	0.00826268	0.00805149
ko00650: Butanoate metabolism	0.00759972	0.00794589	0.00844353	0.00799638
ko00920: Sulfur metabolism	0.00781475	0.00805848	0.00758067	0.00781797
ko00640: Propanoate metabolism	0.00755152	0.00739818	0.00788663	0.00761211
ko03020: RNA polymerase	0.0074115	0.00686914	0.00844829	0.00757631
ko00860: Porphyrin and chlorophyll metabolism	0.00755715	0.00645881	0.00847125	0.00749574
ko00630: Glyoxylate and dicarboxylate metabolism	0.00671465	0.00653825	0.00616663	0.00647318
ko00680: Methane metabolism	0.00631348	0.00599422	0.00654584	0.00628451
ko00564: Glycerophospholipid metabolism	0.00608612	0.0062076	0.00639325	0.00622899
ko00190: Oxidative phosphorylation	0.00593718	0.00616267	0.00613491	0.00607825
ko00625: Chloroalkane and chloroalkene degradation	0.00602458	0.00444767	0.0077322	0.00606815
ko00910: Nitrogen metabolism	0.0059958	0.00581544	0.00612358	0.00597827
ko00626: Naphthalene degradation	0.00539382	0.00501009	0.00608433	0.00549608
ko00350: Tyrosine metabolism	0.00530119	0.00523849	0.00583033	0.00545667
ko02060: Phosphotransferase system (PTS)	0.00581847	0.00397139	0.0064018	0.00539722
ko00460: Cyanoamino acid metabolism	0.00820209	0	0.00770287	0.00530165
ko00561: Glycerolipid metabolism	0.0054395	0.00414478	0.00604965	0.00521131
ko02010: ABC transporters	0.00544586	0.00421931	0.00591454	0.00519324
ko00410: beta-Alanine metabolism	0.00501143	0.00523485	0.00508518	0.00511049
ko00130: Ubiquinone and other terpenoid-quinone biosynthesis	0.00402331	0.00609034	0.00321322	0.00444229
ko00071: Fatty acid metabolism	0.00357653	0.0034547	0.00526417	0.00409847
ko02020: Two-component system	0.00421769	0.0038118	0.00416918	0.00406622
ko00280: Valine, leucine and isoleucine degradation	0.00361319	0.00401131	0.00424894	0.00395781
ko00531: Glycosaminoglycan degradation	0.00320717	0.0063243	0.00182817	0.00378655
ko00633: Nitrotoluene degradation	0.00420836	0.00253448	0.00446342	0.00373542
ko00480: Glutathione metabolism	0.00385204	0.00303035	0.00394628	0.00360956
ko00600: Sphingolipid metabolism	0.00358303	0.0043985	0.00270041	0.00356065
ko00360: Phenylalanine metabolism	0.00324341	0.00373885	0.0034112	0.00346449
ko00562: Inositol phosphate metabolism	0.00299522	0.00338014	0.0028298	0.00306839
ko00903: Limonene and pinene degradation	0.00300191	0.00228831	0.00332009	0.0028701
ko02030: Bacterial chemotaxis	0.00270447	0.00261715	0.00314159	0.00282107
ko00072: Synthesis and degradation of ketone bodies	0.00264223	0.00215615	0.0028498	0.00254939
ko00053: Ascorbate and aldarate metabolism	0.00272343	0.00202238	0.0026907	0.00247884
ko00624: Polycyclic aromatic hydrocarbon degradation	0.00310864	0	0.0033313	0.00214665
ko00362: Benzoate degradation	0.00173054	0.00138913	0.00290698	0.00200888
ko00440: Phosphonate and phosphinate metabolism	0.00201655	0.00182005	0.00204526	0.00196062
ko00310: Lysine degradation	0.00196609	0.00152759	0.00200784	0.00183384
ko00281: Geraniol degradation	0.00158921	0.00248728	0.00141107	0.00182919
ko00380: Tryptophan metabolism	0.00168006	0.00145795	0.00188881	0.00167561
ko04626: Plant-pathogen interaction	0.00155255	0.00153277	0.00192651	0.00167061
ko00627: Aminobenzoate degradation	0.00161469	0.0017375	0.00153746	0.00162988
ko01040: Biosynthesis of unsaturated fatty acids	0.00151616	0.00119755	0.00169882	0.00147084
ko05120: Epithelial cell signaling in Helicobacter pylori infection	0.0013103	0.00121481	0.00115253	0.00122588
ko00510: N-Glycan biosynthesis	0.00108715	0.00142789	0.000940276	0.00115177
ko00791: Atrazine degradation	0.00111141	0.000797158	0.00132498	0.00107785
ko04974: Protein digestion and absorption	0.000762065	0.00132111	0.000561882	0.000881686
ko03013: RNA transport	0.000800824	0.000840051	0.000752749	0.000797875
ko03008: Ribosome biogenesis in eukaryotes	0.00070601	0.000715557	0.000738909	0.000720159
ko02040: Flagellar assembly	0.000610767	0.000511898	0.000995424	0.00070603
ko00140: Steroid hormone biosynthesis	0.000538106	0.00113972	0.000347706	0.000675177
ko04146: Peroxisome	0.000495826	0.000760307	0.000415599	0.000557244
ko04141: Protein processing in endoplasmic reticulum	0.000544472	0.000554679	0.000510953	0.000536701
ko00312: beta-Lactam resistance	0.000795183	0.000176583	0.000552659	0.000508142
ko00590: Arachidonic acid metabolism	0.000372405	0.000317058	0.000509968	0.00039981
ko05111: Vibrio cholerae pathogenic cycle	0.000280422	0.000473192	0.000220588	0.000324734
ko00311: Penicillin and cephalosporin biosynthesis	0.000212198	0.000293111	0.000289592	0.000264967
ko05150: Staphylococcus aureus infection	0.000235113	0.000249172	0.000295523	0.000259936
ko00983: Drug metabolism - other enzymes	0.000122288	0.000192926	0.000217874	0.000177696
ko04210: Apoptosis	0.00013091	0.000233165	7.86e-05	0.000147558
ko00941: Flavonoid biosynthesis	0.000115981	0.000109341	0.000137395	0.000120906
ko05143: African trypanosomiasis	0.000125234	5.3e-05	0.000102742	9.36587e-05
ko01053: Biosynthesis of siderophore group nonribosomal peptides	0.00013849	3.13e-05	0.00010617	9.19867e-05
ko00906: Carotenoid biosynthesis	3.2e-05	0.000109053	0.000118286	8.64463e-05
ko05100: Bacterial invasion of epithelial cells	4.02e-05	1.53e-05	0.000114129	5.6543e-05
ko00960: Tropane, piperidine and pyridine alkaloid biosynthesis	2.17e-05	1.74e-05	0.000129829	5.63097e-05
ko00930: Caprolactam degradation	4.32e-05	4.55e-05	7.15e-05	5.34e-05
ko03015: mRNA surveillance pathway	4.03e-05	7.66e-05	3.98e-05	5.22333e-05
ko05014: Amyotrophic lateral sclerosis (ALS)	2.51e-05	5.53e-05	4.32e-05	4.12e-05
ko00532: Glycosaminoglycan biosynthesis - chondroitin sulfate	2.81e-05	4.48e-05	3.65e-05	3.64667e-05
ko04621: NOD-like receptor signaling pathway	0	3.91e-05	5.36e-05	3.09e-05
ko00592: alpha-Linolenic acid metabolism	5.84e-06	7.83e-05	7.12e-06	3.042e-05
ko00563: Glycosylphosphatidylinositol(GPI)-anchor biosynthesis	2.14e-05	3.64e-06	5.9e-05	2.80133e-05
ko04120: Ubiquitin mediated proteolysis	3.12e-05	1.75e-05	3.51e-05	2.79333e-05
ko04910: Insulin signaling pathway	3.88e-05	1.63e-05	2.25e-05	2.58667e-05
ko03040: Spliceosome	2.68e-05	2.09e-05	2.38e-05	2.38333e-05
ko00710: Carbon fixation in photosynthetic organisms	2.17e-05	1.1e-05	3.29e-05	2.18667e-05
ko00565: Ether lipid metabolism	1.76e-05	1.86e-05	2.81e-05	2.14333e-05
ko00623: Toluene degradation	1.35e-05	5.2e-06	4.2e-05	2.02333e-05
ko00830: Retinol metabolism	7.17e-06	3.6e-06	4.84e-05	1.97233e-05
ko04614: Renin-angiotensin system	1.6e-05	1.04e-05	2.81e-05	1.81667e-05
ko05146: Amoebiasis	1.69e-05	8.5e-06	2.9e-05	1.81333e-05
ko04142: Lysosome	1.46e-05	1.48e-05	2.25e-05	1.73e-05
ko03050: Proteasome	1.31e-05	2.92e-06	3.44e-05	1.68067e-05
ko00601: Glycosphingolipid biosynthesis - lacto and neolacto series	1.56e-05	1.38e-05	2.1e-05	1.68e-05
ko04970: Salivary secretion	4.87e-06	3.21e-05	9.31e-06	1.54267e-05
ko04113: Meiosis - yeast	1.62e-05	2.32e-05	3.37e-06	1.42567e-05
ko00512: Mucin type O-Glycan biosynthesis	4.16e-06	0	3.7e-05	1.372e-05
ko03450: Non-homologous end-joining	7.93e-06	0	3.32e-05	1.371e-05
ko05322: Systemic lupus erythematosus	2.96e-05	1.65e-06	5.6e-06	1.22833e-05
ko05012: Parkinson's disease	1.15e-05	1.31e-05	1.12e-05	1.19333e-05
ko00100: Steroid biosynthesis	5.71e-06	3.27e-06	2.67e-05	1.18933e-05
ko00195: Photosynthesis	3.93e-06	4.58e-08	3.15e-05	1.18253e-05
ko04622: RIG-I-like receptor signaling pathway	9.52e-06	1.27e-05	1.3e-05	1.174e-05
ko05010: Alzheimer's disease	1.01e-05	8.37e-06	1.4e-05	1.08233e-05
ko00603: Glycosphingolipid biosynthesis - globo series	9.26e-06	0	2.23e-05	1.052e-05
ko05020: Prion diseases	7.4e-06	1.33e-05	9.42e-06	1.004e-05
ko04011: MAPK signaling pathway - yeast	1.51e-05	8.24e-06	6.21e-06	9.85e-06
ko04330: Notch signaling pathway	1.45e-05	2.33e-06	1.19e-05	9.57667e-06
ko00621: Dioxin degradation	3.68e-06	2.56e-06	2.2e-05	9.41333e-06
ko04145: Phagosome	4.7e-06	8.87e-07	1.87e-05	8.09567e-06
ko04973: Carbohydrate digestion and absorption	6.29e-06	9.01e-06	7.8e-06	7.7e-06
ko01056: Biosynthesis of type II polyketide backbone	1.26e-05	1.37e-06	8.44e-06	7.47e-06
ko04144: Endocytosis	7.4e-06	9.82e-07	1.36e-05	7.32733e-06
ko05200: Pathways in cancer	5.6e-06	1.15e-05	3.69e-06	6.93e-06
ko04020: Calcium signaling pathway	1.23e-05	0	8.19e-06	6.83e-06
ko04080: Neuroactive ligand-receptor interaction	2.39e-06	7.04e-08	1.8e-05	6.82013e-06
ko00062: Fatty acid elongation in mitochondria	0	0	2.03e-05	6.76667e-06
ko05416: Viral myocarditis	5.63e-07	6.33e-08	1.9e-05	6.5421e-06
ko04140: Regulation of autophagy	6.6e-06	1.4e-06	1.16e-05	6.53333e-06
ko04962: Vasopressin-regulated water reabsorption	4.7e-06	9.49e-06	4.81e-06	6.33333e-06
ko04310: Wnt signaling pathway	1e-05	1.3e-06	6.68e-06	5.99333e-06
ko04320: Dorso-ventral axis formation	2.88e-06	0	1.43e-05	5.72667e-06
ko00514: Other types of O-glycan biosynthesis	9.25e-06	3.29e-06	4.26e-06	5.6e-06
ko00196: Photosynthesis - antenna proteins	0	0	1.66e-05	5.53333e-06
ko04630: Jak-STAT signaling pathway	0	0	1.63e-05	5.43333e-06
ko04512: ECM-receptor interaction	0	0	1.62e-05	5.4e-06
ko04744: Phototransduction	0	0	1.61e-05	5.36667e-06
ko04610: Complement and coagulation cascades	1.76e-06	4.19e-07	1.38e-05	5.32633e-06
ko04115: p53 signaling pathway	8.95e-07	0	1.45e-05	5.13167e-06
ko04010: MAPK signaling pathway	2.37e-06	4.09e-06	8.35e-06	4.93667e-06
ko03320: PPAR signaling pathway	1.63e-07	1.85e-07	1.39e-05	4.74933e-06
ko04340: Hedgehog signaling pathway	4.08e-06	0	9.64e-06	4.57333e-06
ko04075: Plant hormone signal transduction	3.42e-06	6.3e-06	3.58e-06	4.43333e-06
ko00622: Xylene degradation	8.08e-07	8.26e-07	1.08e-05	4.14467e-06
ko05310: Asthma	2.56e-07	0	1.18e-05	4.01867e-06
ko00591: Linoleic acid metabolism	2.23e-06	0	9.74e-06	3.99e-06
ko00534: Glycosaminoglycan biosynthesis - heparan sulfate	3.55e-06	0	8.23e-06	3.92667e-06
ko04742: Taste transduction	1.54e-06	3.84e-06	6.05e-06	3.81e-06
ko04740: Olfactory transduction	0	2.23e-06	8.92e-06	3.71667e-06
ko04530: Tight junction	1.75e-06	0	8.9e-06	3.55e-06
ko04514: Cell adhesion molecules (CAMs)	9.68e-08	1.78e-08	1.05e-05	3.5382e-06
ko04650: Natural killer cell mediated cytotoxicity	0	0	1.04e-05	3.46667e-06
ko05130: Pathogenic Escherichia coli infection	2.76e-06	5.07e-06	1.8e-06	3.21e-06
ko04360: Axon guidance	1.42e-06	5.85e-08	7.87e-06	3.11617e-06
ko04130: SNARE interactions in vesicular transport	0	0	8.37e-06	2.79e-06
ko04110: Cell cycle	2.03e-06	8.16e-08	6.21e-06	2.77387e-06
ko04662: B cell receptor signaling pathway	0	0	7.75e-06	2.58333e-06
ko00940: Phenylpropanoid biosynthesis	2.94e-06	1.74e-06	2.92e-06	2.53333e-06
ko04114: Oocyte meiosis	5.26e-07	1.23e-06	5.66e-06	2.472e-06
ko04623: Cytosolic DNA-sensing pathway	2.98e-07	0	6.91e-06	2.40267e-06
ko04976: Bile secretion	1.96e-06	4.78e-07	4.07e-06	2.16933e-06
ko04060: Cytokine-cytokine receptor interaction	1.35e-07	4.39e-08	6.22e-06	2.13297e-06
ko03022: Basal transcription factors	3.78e-06	0	2.6e-06	2.12667e-06
ko04380: Osteoclast differentiation	0	0	6.28e-06	2.09333e-06
ko00943: Isoflavonoid biosynthesis	0	0	6.06e-06	2.02e-06
ko00513: Various types of N-glycan biosynthesis	4.08e-06	0	1.89e-06	1.99e-06
ko04150: mTOR signaling pathway	0	0	5.6e-06	1.86667e-06
ko04810: Regulation of actin cytoskeleton	1.2e-06	0	4.32e-06	1.84e-06
ko04260: Cardiac muscle contraction	3.81e-06	1.58e-06	0	1.79667e-06
ko04062: Chemokine signaling pathway	3.31e-08	0	5.23e-06	1.75437e-06
ko04920: Adipocytokine signaling pathway	4.74e-06	4.7e-07	0	1.73667e-06
ko04964: Proximal tubule bicarbonate reclamation	6.19e-07	2.99e-06	1.2e-06	1.603e-06
ko00905: Brassinosteroid biosynthesis	1.54e-06	3.16e-06	0	1.56667e-06
ko05340: Primary immunodeficiency	0	0	4.34e-06	1.44667e-06
ko04966: Collecting duct acid secretion	1.3e-06	0	2.98e-06	1.42667e-06
ko04350: TGF-beta signaling pathway	1.51e-06	0	2.77e-06	1.42667e-06
ko04111: Cell cycle - yeast	2.2e-06	1.11e-06	9.27e-07	1.41233e-06
ko04722: Neurotrophin signaling pathway	6.6e-07	1.02e-06	2.37e-06	1.35e-06
ko04971: Gastric acid secretion	0	0	4.04e-06	1.34667e-06
ko00980: Metabolism of xenobiotics by cytochrome P450	8.36e-07	3.54e-07	2.8e-06	1.33e-06
ko05145: Toxoplasmosis	4.88e-08	0	3.91e-06	1.3196e-06
ko00522: Biosynthesis of 12-, 14- and 16-membered macrolides	9.58e-07	0	2.78e-06	1.246e-06
ko04520: Adherens junction	1.91e-07	0	3.35e-06	1.18033e-06
ko04972: Pancreatic secretion	2.74e-07	0	3.21e-06	1.16133e-06
ko00232: Caffeine metabolism	0	0	3.45e-06	1.15e-06
ko04012: ErbB signaling pathway	0	0	3.24e-06	1.08e-06
ko00981: Insect hormone biosynthesis	2.75e-06	0	2.87e-07	1.01233e-06
ko04013: MAPK signaling pathway - fly	1.32e-06	0	1.64e-06	9.86667e-07
ko04670: Leukocyte transendothelial migration	5.85e-07	0	1.95e-06	8.45e-07
ko04620: Toll-like receptor signaling pathway	0	0	2.43e-06	8.1e-07
ko04950: Maturity onset diabetes of the young	0	0	2.41e-06	8.03333e-07
ko05144: Malaria	8.09e-07	5.78e-07	9.79e-07	7.88667e-07
ko04540: Gap junction	0	0	2.35e-06	7.83333e-07
ko05110: Vibrio cholerae infection	2.2e-06	0	1.06e-07	7.68667e-07
ko04960: Aldosterone-regulated sodium reabsorption	1.14e-07	2.08e-06	0	7.31333e-07
ko04510: Focal adhesion	0	1.76e-06	4e-07	7.2e-07
ko04270: Vascular smooth muscle contraction	0	0	2.12e-06	7.06667e-07
ko00361: Chlorocyclohexane and chlorobenzene degradation	0	0	2.06e-06	6.86667e-07
ko05211: Renal cell carcinoma	0	0	2.02e-06	6.73333e-07
ko04070: Phosphatidylinositol signaling system	0	0	1.97e-06	6.56667e-07
ko04745: Phototransduction - fly	9.37e-07	3.81e-08	8.85e-07	6.20033e-07
ko05412: Arrhythmogenic right ventricular cardiomyopathy (ARVC)	0	0	1.85e-06	6.16667e-07
ko04710: Circadian rhythm - mammal	0	0	1.85e-06	6.16667e-07
ko00363: Bisphenol degradation	1.47e-06	0	0	4.9e-07
ko00642: Ethylbenzene degradation	1.06e-06	1.29e-07	2.77e-07	4.88667e-07
ko04640: Hematopoietic cell lineage	0	0	1.38e-06	4.6e-07
ko05016: Huntington's disease	4.59e-07	2.75e-07	4.97e-07	4.10333e-07
ko05160: Hepatitis C	2.77e-07	0	7.95e-07	3.57333e-07
ko04660: T cell receptor signaling pathway	8.7e-08	0	8.2e-07	3.02333e-07
ko00402: Benzoxazinoid biosynthesis	5.94e-07	0	0	1.98e-07
ko04940: Type I diabetes mellitus	5.32e-07	0	0	1.77333e-07
ko04712: Circadian rhythm - plant	0	5.29e-07	0	1.76333e-07
ko00643: Styrene degradation	0	0	4.84e-07	1.61333e-07
ko05410: Hypertrophic cardiomyopathy (HCM)	0	0	3.12e-07	1.04e-07
ko04612: Antigen processing and presentation	0	0	1.6e-07	5.33333e-08
ko05131: Shigellosis	9.15e-08	0	0	3.05e-08
ko00982: Drug metabolism - cytochrome P450	0	0	8.35e-08	2.78333e-08
ko04666: Fc gamma R-mediated phagocytosis	5.78e-08	0	0	1.92667e-08
ko04730: Long-term depression	0	0	0	0
ko00604: Glycosphingolipid biosynthesis - ganglio series	0	0	0	0
ko05142: Chagas disease (American trypanosomiasis)	0	0	0	0
ko00944: Flavone and flavonol biosynthesis	0	0	0	0
ko00904: Diterpenoid biosynthesis	0	0	0	0
ko00902: Monoterpenoid biosynthesis	0	0	0	0
ko05320: Autoimmune thyroid disease	0	0	0	0
ko00945: Stilbenoid, diarylheptanoid and gingerol biosynthesis	0	0	0	0
ko00364: Fluorobenzoate degradation	0	0	0	0
ko00533: Glycosaminoglycan biosynthesis - keratan sulfate	0	0	0	0
ko00523: Polyketide sugar unit biosynthesis	0	0	0	0
ko00966: Glucosinolate biosynthesis	0	0	0	0
ko00253: Tetracycline biosynthesis	0	0	0	0
ko00331: Clavulanic acid biosynthesis	0	0	0	0
ko00909: Sesquiterpenoid biosynthesis	0	0	0	0
ko00901: Indole alkaloid biosynthesis	0	0	0	0
ko00942: Anthocyanin biosynthesis	0	0	0	0
ko04912: GnRH signaling pathway	0	0	0	0
ko00120: Primary bile acid biosynthesis	0	0	0	0
SUM:	1	1	1	1

## Sheet: Coyote Samples
NAME	CR1	CR2	CR3	MEAN:
ko00471: D-Glutamine and D-glutamate metabolism	0.0301301	0.0328391	0.0318763	0.0316152
ko03010: Ribosome	0.0257665	0.0300413	0.0303544	0.0287207
ko00970: Aminoacyl-tRNA biosynthesis	0.0222932	0.0233853	0.0261455	0.0239413
ko00290: Valine, leucine and isoleucine biosynthesis	0.0229249	0.0220182	0.024593	0.0231787
ko00670: One carbon pool by folate	0.0226204	0.0206156	0.0221253	0.0217871
ko00550: Peptidoglycan biosynthesis	0.020559	0.0220726	0.0220855	0.0215724
ko00730: Thiamine metabolism	0.0212963	0.0210277	0.0208951	0.021073
ko00780: Biotin metabolism	0.0227285	0.0247439	0.0153027	0.020925
ko00250: Alanine, aspartate and glutamate metabolism	0.0208909	0.019548	0.0214139	0.0206176
ko00473: D-Alanine metabolism	0.0185125	0.0180799	0.019451	0.0186811
ko00790: Folate biosynthesis	0.0185743	0.0204165	0.0148633	0.0179514
ko00030: Pentose phosphate pathway	0.0173372	0.0157402	0.0206492	0.0179089
ko03440: Homologous recombination	0.0172332	0.0176015	0.018791	0.0178752
ko00300: Lysine biosynthesis	0.017518	0.017724	0.0181492	0.0177971
ko00521: Streptomycin biosynthesis	0.0180676	0.0177344	0.0174718	0.0177579
ko00770: Pantothenate and CoA biosynthesis	0.0187912	0.0171451	0.0170511	0.0176625
ko00540: Lipopolysaccharide biosynthesis	0.0188738	0.0222995	0.0112153	0.0174629
ko03430: Mismatch repair	0.0167417	0.0163939	0.0171004	0.0167453
ko00450: Selenocompound metabolism	0.0164449	0.0162934	0.0167505	0.0164963
ko03060: Protein export	0.0159386	0.0169125	0.0156872	0.0161794
ko00061: Fatty acid biosynthesis	0.0157147	0.0163821	0.0162911	0.0161293
ko00900: Terpenoid backbone biosynthesis	0.0154296	0.0167431	0.0158691	0.0160139
ko00240: Pyrimidine metabolism	0.0148483	0.014932	0.0161331	0.0153045
ko00760: Nicotinate and nicotinamide metabolism	0.0145981	0.0153377	0.0145965	0.0148441
ko00720: Carbon fixation pathways in prokaryotes	0.0149341	0.0154471	0.0136675	0.0146829
ko00520: Amino sugar and nucleotide sugar metabolism	0.0138143	0.0144163	0.0150832	0.0144379
ko00620: Pyruvate metabolism	0.0135306	0.0134981	0.0148399	0.0139562
ko00740: Riboflavin metabolism	0.0144854	0.0164185	0.0104133	0.0137724
ko00010: Glycolysis / Gluconeogenesis	0.012612	0.0136747	0.0149893	0.0137587
ko00750: Vitamin B6 metabolism	0.0145719	0.0140749	0.0116257	0.0134242
ko03030: DNA replication	0.0130785	0.0128147	0.0140212	0.0133048
ko00660: C5-Branched dibasic acid metabolism	0.0138147	0.0122352	0.0138538	0.0133012
ko04122: Sulfur relay system	0.011936	0.0129891	0.0149306	0.0132852
ko00051: Fructose and mannose metabolism	0.0128926	0.0123959	0.0140178	0.0131021
ko00270: Cysteine and methionine metabolism	0.0125971	0.0122628	0.0137797	0.0128799
ko00340: Histidine metabolism	0.0145142	0.0124041	0.0117063	0.0128749
ko00511: Other glycan degradation	0.0131277	0.0142928	0.0110572	0.0128259
ko00020: Citrate cycle (TCA cycle)	0.0130741	0.0139613	0.0113544	0.0127966
ko04112: Cell cycle - Caulobacter	0.0123495	0.0126942	0.0119422	0.0123286
ko00400: Phenylalanine, tyrosine and tryptophan biosynthesis	0.0127195	0.012682	0.0115275	0.0123097
ko00230: Purine metabolism	0.0113694	0.0117987	0.012817	0.011995
ko00260: Glycine, serine and threonine metabolism	0.0123839	0.0120922	0.0112212	0.0118991
ko00052: Galactose metabolism	0.011454	0.0116212	0.0119648	0.01168
ko00500: Starch and sucrose metabolism	0.0116148	0.0103438	0.0116932	0.0112173
ko00785: Lipoic acid metabolism	0.0143323	0.0118514	0.00524398	0.0104759
ko03410: Base excision repair	0.0103014	0.00892491	0.0116871	0.0103045
ko00040: Pentose and glucuronate interconversions	0.01071	0.00845262	0.00965447	0.0096057
ko00330: Arginine and proline metabolism	0.00922638	0.00893734	0.00964738	0.00927037
ko00430: Taurine and hypotaurine metabolism	0.00974288	0.00883922	0.00884384	0.00914198
ko00650: Butanoate metabolism	0.00862997	0.0092116	0.00859752	0.00881303
ko03070: Bacterial secretion system	0.00826928	0.00883463	0.00856048	0.0085548
ko00908: Zeatin biosynthesis	0.00855795	0.00891277	0.00772227	0.00839766
ko03420: Nucleotide excision repair	0.00774913	0.00735631	0.00927731	0.00812758
ko03018: RNA degradation	0.00769786	0.00828951	0.00798779	0.00799172
ko00640: Propanoate metabolism	0.00758929	0.00803143	0.0082927	0.00797114
ko00920: Sulfur metabolism	0.00837533	0.00766323	0.00752029	0.00785295
ko00860: Porphyrin and chlorophyll metabolism	0.00766319	0.00683113	0.00833774	0.00761069
ko03020: RNA polymerase	0.00673303	0.0071114	0.00787637	0.00724027
ko00630: Glyoxylate and dicarboxylate metabolism	0.0068858	0.00656142	0.00634704	0.00659809
ko00680: Methane metabolism	0.0061978	0.00594811	0.00659104	0.00624565
ko00190: Oxidative phosphorylation	0.00631036	0.00627999	0.00584223	0.00614419
ko00564: Glycerophospholipid metabolism	0.00602576	0.00602671	0.00604737	0.00603328
ko00910: Nitrogen metabolism	0.00616717	0.00542241	0.00601085	0.00586681
ko00625: Chloroalkane and chloroalkene degradation	0.00488317	0.00443421	0.00742291	0.0055801
ko02060: Phosphotransferase system (PTS)	0.00417372	0.00506757	0.00724693	0.00549607
ko00561: Glycerolipid metabolism	0.00460258	0.00472224	0.00653483	0.00528655
ko00460: Cyanoamino acid metabolism	0.00825357	0	0.00746905	0.00524087
ko00350: Tyrosine metabolism	0.0050243	0.00514562	0.00552846	0.00523279
ko00626: Naphthalene degradation	0.00506058	0.00471013	0.00583372	0.00520148
ko02010: ABC transporters	0.00450668	0.0044447	0.00650864	0.00515334
ko00410: beta-Alanine metabolism	0.0056302	0.00493719	0.00426593	0.00494444
ko00531: Glycosaminoglycan degradation	0.00454623	0.00659702	0.00293122	0.00469149
ko00130: Ubiquinone and other terpenoid-quinone biosynthesis	0.00494622	0.00582282	0.00311602	0.00462835
ko00633: Nitrotoluene degradation	0.00351664	0.00436951	0.00584784	0.004578
ko02020: Two-component system	0.00372559	0.00379388	0.00436869	0.00396272
ko00600: Sphingolipid metabolism	0.00407483	0.00435666	0.00331771	0.0039164
ko00280: Valine, leucine and isoleucine degradation	0.00392573	0.00396804	0.00349214	0.0037953
ko00071: Fatty acid metabolism	0.00345912	0.00363788	0.0041797	0.0037589
ko00072: Synthesis and degradation of ketone bodies	0.00367325	0.00355327	0.00361048	0.00361233
ko00360: Phenylalanine metabolism	0.0036663	0.00369757	0.00326892	0.00354426
ko00480: Glutathione metabolism	0.00371948	0.00296637	0.00348691	0.00339092
ko02030: Bacterial chemotaxis	0.00243871	0.00312022	0.00354006	0.003033
ko00562: Inositol phosphate metabolism	0.00288912	0.00310883	0.00263095	0.0028763
ko00903: Limonene and pinene degradation	0.00247071	0.00215538	0.00304981	0.00255863
ko00053: Ascorbate and aldarate metabolism	0.00234038	0.00183739	0.00234359	0.00217379
ko00440: Phosphonate and phosphinate metabolism	0.00303168	0.00131156	0.00199993	0.00211439
ko00281: Geraniol degradation	0.00236853	0.00229557	0.00124277	0.00196896
ko00310: Lysine degradation	0.00187132	0.00171115	0.0020441	0.00187552
ko00627: Aminobenzoate degradation	0.00176305	0.00189674	0.00165144	0.00177041
ko04626: Plant-pathogen interaction	0.00147931	0.00174268	0.00192494	0.00171564
ko00362: Benzoate degradation	0.0015851	0.00145723	0.00206031	0.00170088
ko00380: Tryptophan metabolism	0.00159302	0.00155422	0.00175411	0.00163378
ko01040: Biosynthesis of unsaturated fatty acids	0.00116985	0.000995526	0.00152769	0.00123102
ko05120: Epithelial cell signaling in Helicobacter pylori infection	0.00109436	0.00119059	0.00113651	0.00114049
ko00510: N-Glycan biosynthesis	0.0012149	0.00133953	0.000814666	0.00112303
ko00624: Polycyclic aromatic hydrocarbon degradation	0	0	0.00318497	0.00106166
ko04974: Protein digestion and absorption	0.00114682	0.00139944	0.000584539	0.0010436
ko00791: Atrazine degradation	0.000746299	0.000737803	0.00143454	0.000972881
ko03013: RNA transport	0.000794607	0.000813904	0.000695912	0.000768141
ko00311: Penicillin and cephalosporin biosynthesis	0.000787544	0.000848838	0.000641337	0.00075924
ko00140: Steroid hormone biosynthesis	0.000995522	0.000865565	0.000274	0.000711696
ko03008: Ribosome biogenesis in eukaryotes	0.000629938	0.00076378	0.00067518	0.000689633
ko02040: Flagellar assembly	0.000256263	0.00121442	0.000475101	0.000648595
ko04146: Peroxisome	0.000594786	0.000797839	0.000358446	0.00058369
ko00590: Arachidonic acid metabolism	0.000421991	0.000677058	0.000540153	0.000546401
ko04141: Protein processing in endoplasmic reticulum	0.000530288	0.000495467	0.000532054	0.00051927
ko00312: beta-Lactam resistance	0.000177296	0.000124671	0.000940088	0.000414018
ko05111: Vibrio cholerae pathogenic cycle	0.000394484	0.00046466	0.000226461	0.000361868
ko05150: Staphylococcus aureus infection	0.000248364	0.000219729	0.000285998	0.000251364
ko00983: Drug metabolism - other enzymes	0.000324307	2.24e-05	0.000227723	0.000191477
ko04210: Apoptosis	0.000186616	0.000254817	9e-05	0.000177144
ko00941: Flavonoid biosynthesis	7.17e-05	8.23e-05	0.00010034	8.478e-05
ko00930: Caprolactam degradation	4.28e-05	3.83e-05	7.61e-05	5.24e-05
ko03015: mRNA surveillance pathway	6.02e-05	6.02e-05	2.75e-05	4.93e-05
ko05143: African trypanosomiasis	4.15e-05	1.56e-05	8.96e-05	4.89e-05
ko05014: Amyotrophic lateral sclerosis (ALS)	4.78e-05	6.61e-05	3.27e-05	4.88667e-05
ko00906: Carotenoid biosynthesis	4.84e-05	3.9e-05	5.54e-05	4.76e-05
ko00592: alpha-Linolenic acid metabolism	8.8e-05	4.12e-05	5.5e-06	4.49e-05
ko01053: Biosynthesis of siderophore group nonribosomal peptides	4.53e-05	1.24e-05	7e-05	4.25667e-05
ko00532: Glycosaminoglycan biosynthesis - chondroitin sulfate	3.38e-05	5.75e-05	2.99e-05	4.04e-05
ko00603: Glycosphingolipid biosynthesis - globo series	6.61e-05	0	4.55e-05	3.72e-05
ko05100: Bacterial invasion of epithelial cells	1.76e-05	5.22e-06	7.9e-05	3.394e-05
ko00710: Carbon fixation in photosynthetic organisms	1.28e-05	3.2e-07	7.16e-05	2.824e-05
ko04113: Meiosis - yeast	4.67e-05	2.44e-05	6.26e-06	2.57867e-05
ko03040: Spliceosome	3.99e-05	1.95e-05	1.61e-05	2.51667e-05
ko00565: Ether lipid metabolism	2.4e-05	1.63e-05	3.1e-05	2.37667e-05
ko04120: Ubiquitin mediated proteolysis	2.43e-05	2.15e-05	2.17e-05	2.25e-05
ko00623: Toluene degradation	1.71e-05	4.56e-06	3.44e-05	1.86867e-05
ko00960: Tropane, piperidine and pyridine alkaloid biosynthesis	2.77e-05	3.45e-06	2.33e-05	1.815e-05
ko05012: Parkinson's disease	1.17e-05	1.87e-05	1.82e-05	1.62e-05
ko04910: Insulin signaling pathway	2.74e-05	2.51e-06	1.56e-05	1.517e-05
ko00563: Glycosylphosphatidylinositol(GPI)-anchor biosynthesis	1.87e-05	9.11e-06	1.14e-05	1.307e-05
ko05020: Prion diseases	8.45e-06	2.36e-05	5.52e-06	1.25233e-05
ko04011: MAPK signaling pathway - yeast	1.9e-05	9.45e-06	8.71e-06	1.23867e-05
ko04973: Carbohydrate digestion and absorption	2.09e-05	1.3e-05	3.04e-06	1.23133e-05
ko04020: Calcium signaling pathway	1.7e-05	1.89e-05	0	1.19667e-05
ko00601: Glycosphingolipid biosynthesis - lacto and neolacto series	1.7e-05	5.86e-06	1.29e-05	1.192e-05
ko04622: RIG-I-like receptor signaling pathway	1.5e-05	1.1e-05	8.62e-06	1.154e-05
ko00830: Retinol metabolism	1.94e-05	6.46e-07	1.12e-05	1.04153e-05
ko00100: Steroid biosynthesis	7.26e-06	7.55e-06	1.54e-05	1.007e-05
ko04142: Lysosome	9.98e-06	8.68e-06	1.13e-05	9.98667e-06
ko05146: Amoebiasis	1.76e-05	2.22e-06	8.88e-06	9.56667e-06
ko03050: Proteasome	8.94e-06	5.46e-08	1.67e-05	8.56487e-06
ko00621: Dioxin degradation	2.06e-06	8.28e-07	2.11e-05	7.996e-06
ko05200: Pathways in cancer	8.41e-06	1.11e-05	4.21e-06	7.90667e-06
ko00195: Photosynthesis	3.73e-06	3.52e-06	1.56e-05	7.61667e-06
ko04621: NOD-like receptor signaling pathway	5.96e-06	2.87e-06	1.3e-05	7.27667e-06
ko01056: Biosynthesis of type II polyketide backbone	1.7e-06	1.72e-05	2.46e-06	7.12e-06
ko00514: Other types of O-glycan biosynthesis	7.54e-06	8.54e-06	3.66e-06	6.58e-06
ko04962: Vasopressin-regulated water reabsorption	1.75e-05	1.21e-06	8.58e-07	6.52267e-06
ko05010: Alzheimer's disease	5.12e-06	1.93e-06	1.24e-05	6.48333e-06
ko00591: Linoleic acid metabolism	6.89e-06	0	1.13e-05	6.06333e-06
ko04140: Regulation of autophagy	1.07e-05	5.3e-07	6.38e-06	5.87e-06
ko04614: Renin-angiotensin system	9.91e-06	0	7.21e-06	5.70667e-06
ko03450: Non-homologous end-joining	1.83e-06	0	1.41e-05	5.31e-06
ko03022: Basal transcription factors	1e-05	0	5.07e-06	5.02333e-06
ko04075: Plant hormone signal transduction	5.29e-06	6.75e-06	2.75e-06	4.93e-06
ko00980: Metabolism of xenobiotics by cytochrome P450	2.62e-07	0	1.35e-05	4.58733e-06
ko00940: Phenylpropanoid biosynthesis	5.1e-06	7.34e-06	1.16e-06	4.53333e-06
ko00905: Brassinosteroid biosynthesis	6.05e-06	7.29e-06	0	4.44667e-06
ko04970: Salivary secretion	1.16e-06	0	9.89e-06	3.68333e-06
ko04964: Proximal tubule bicarbonate reclamation	6.06e-06	0	4.25e-06	3.43667e-06
ko04144: Endocytosis	4.1e-06	1.89e-06	3.67e-06	3.22e-06
ko04320: Dorso-ventral axis formation	5.95e-06	0	3.67e-06	3.20667e-06
ko04145: Phagosome	2.91e-06	3.49e-07	6.18e-06	3.14633e-06
ko04742: Taste transduction	2.67e-06	4.68e-06	1.84e-06	3.06333e-06
ko04610: Complement and coagulation cascades	2.86e-06	1.68e-07	5.36e-06	2.796e-06
ko04010: MAPK signaling pathway	4.36e-06	2.05e-06	1.45e-06	2.62e-06
ko04920: Adipocytokine signaling pathway	5.75e-06	3.97e-07	1.66e-06	2.60233e-06
ko00901: Indole alkaloid biosynthesis	0	0	7.57e-06	2.52333e-06
ko05130: Pathogenic Escherichia coli infection	5e-06	1.12e-06	1.15e-06	2.42333e-06
ko04512: ECM-receptor interaction	5.24e-06	0	1.75e-06	2.33e-06
ko00533: Glycosaminoglycan biosynthesis - keratan sulfate	3.45e-07	0	6.04e-06	2.12833e-06
ko04340: Hedgehog signaling pathway	5.07e-06	0	1.28e-06	2.11667e-06
ko05144: Malaria	1.75e-06	1.63e-06	2.87e-06	2.08333e-06
ko00534: Glycosaminoglycan biosynthesis - heparan sulfate	6.09e-06	0	0	2.03e-06
ko04330: Notch signaling pathway	1.7e-06	0	4.32e-06	2.00667e-06
ko05322: Systemic lupus erythematosus	3.83e-06	0	1.51e-06	1.78e-06
ko03320: PPAR signaling pathway	3.17e-06	2.69e-07	1.5e-06	1.64633e-06
ko00643: Styrene degradation	0	0	4.82e-06	1.60667e-06
ko04114: Oocyte meiosis	1.5e-06	1.36e-06	1.87e-06	1.57667e-06
ko04260: Cardiac muscle contraction	1.94e-06	0	2.77e-06	1.57e-06
ko04080: Neuroactive ligand-receptor interaction	8.95e-07	0	3.32e-06	1.405e-06
ko04623: Cytosolic DNA-sensing pathway	1.43e-06	1.2e-06	1.58e-06	1.40333e-06
ko04710: Circadian rhythm - mammal	2.56e-06	0	1.6e-06	1.38667e-06
ko00622: Xylene degradation	2.28e-06	0	1.87e-06	1.38333e-06
ko00363: Bisphenol degradation	0	0	4.14e-06	1.38e-06
ko00512: Mucin type O-Glycan biosynthesis	1.89e-06	4.96e-08	2.19e-06	1.37653e-06
ko00981: Insect hormone biosynthesis	2.79e-06	0	1.26e-06	1.35e-06
ko04310: Wnt signaling pathway	1.61e-06	0	2.42e-06	1.34333e-06
ko04745: Phototransduction - fly	3.74e-06	0	1.47e-07	1.29567e-06
ko04111: Cell cycle - yeast	1.6e-06	7.84e-07	1.27e-06	1.218e-06
ko04976: Bile secretion	6.78e-07	7.67e-07	2.04e-06	1.16167e-06
ko04115: p53 signaling pathway	0	0	3.21e-06	1.07e-06
ko04062: Chemokine signaling pathway	2.72e-08	0	2.83e-06	9.524e-07
ko04810: Regulation of actin cytoskeleton	4.16e-07	0	2.35e-06	9.22e-07
ko04130: SNARE interactions in vesicular transport	2.62e-06	0	0	8.73333e-07
ko04514: Cell adhesion molecules (CAMs)	3.3e-07	0	2.23e-06	8.53333e-07
ko04360: Axon guidance	6.92e-07	1.23e-07	1.74e-06	8.51667e-07
ko04270: Vascular smooth muscle contraction	7.63e-07	0	1.68e-06	8.14333e-07
ko04972: Pancreatic secretion	8.24e-07	0	1.51e-06	7.78e-07
ko00361: Chlorocyclohexane and chlorobenzene degradation	0	0	2.31e-06	7.7e-07
ko00642: Ethylbenzene degradation	3.67e-07	3.8e-07	1.42e-06	7.22333e-07
ko04966: Collecting duct acid secretion	2.13e-06	0	0	7.1e-07
ko04620: Toll-like receptor signaling pathway	0	0	2.03e-06	6.76667e-07
ko04530: Tight junction	7.76e-07	0	1.22e-06	6.65333e-07
ko04744: Phototransduction	1.95e-06	0	0	6.5e-07
ko04740: Olfactory transduction	1.03e-06	9.37e-08	6.88e-07	6.039e-07
ko04722: Neurotrophin signaling pathway	3.32e-07	1.91e-07	1.07e-06	5.31e-07
ko04960: Aldosterone-regulated sodium reabsorption	1.08e-06	0	4.16e-07	4.98667e-07
ko04971: Gastric acid secretion	0	0	1.44e-06	4.8e-07
ko05160: Hepatitis C	0	3.82e-07	9.78e-07	4.53333e-07
ko04520: Adherens junction	8.47e-07	0	4.24e-07	4.23667e-07
ko05310: Asthma	2.46e-07	0	8.26e-07	3.57333e-07
ko00196: Photosynthesis - antenna proteins	0	0	1.03e-06	3.43333e-07
ko00062: Fatty acid elongation in mitochondria	9.54e-07	0	0	3.18e-07
ko05016: Huntington's disease	2.29e-07	3.92e-07	2.48e-07	2.89667e-07
ko00513: Various types of N-glycan biosynthesis	8.68e-07	0	0	2.89333e-07
ko04630: Jak-STAT signaling pathway	8.59e-07	0	0	2.86333e-07
ko04110: Cell cycle	7.96e-07	0	0	2.65333e-07
ko04350: TGF-beta signaling pathway	7.6e-07	0	0	2.53333e-07
ko00522: Biosynthesis of 12-, 14- and 16-membered macrolides	1.22e-07	6.85e-09	5.33e-07	2.20617e-07
ko05145: Toxoplasmosis	5.5e-07	0	4.29e-08	1.97633e-07
ko00904: Diterpenoid biosynthesis	8.99e-08	2.87e-07	1.26e-07	1.67633e-07
ko00402: Benzoxazinoid biosynthesis	4.85e-07	0	0	1.61667e-07
ko04660: T cell receptor signaling pathway	4.84e-07	0	0	1.61333e-07
ko04540: Gap junction	0	0	4.66e-07	1.55333e-07
ko04662: B cell receptor signaling pathway	0	0	3.65e-07	1.21667e-07
ko05340: Primary immunodeficiency	0	2.55e-07	1.02e-07	1.19e-07
ko04670: Leukocyte transendothelial migration	0	0	3.28e-07	1.09333e-07
ko05410: Hypertrophic cardiomyopathy (HCM)	0	0	2.94e-07	9.8e-08
ko05416: Viral myocarditis	1.25e-07	0	0	4.16667e-08
ko05131: Shigellosis	2.36e-08	0	4.78e-08	2.38e-08
ko04612: Antigen processing and presentation	5.31e-08	0	0	1.77e-08
ko05320: Autoimmune thyroid disease	0	0	4.49e-08	1.49667e-08
ko04013: MAPK signaling pathway - fly	4.19e-08	0	0	1.39667e-08
ko04060: Cytokine-cytokine receptor interaction	3.25e-08	8.5e-09	0	1.36667e-08
ko04666: Fc gamma R-mediated phagocytosis	1.3e-08	0	0	4.33333e-09
ko00943: Isoflavonoid biosynthesis	0	0	0	0
ko04730: Long-term depression	0	0	0	0
ko04940: Type I diabetes mellitus	0	0	0	0
ko05412: Arrhythmogenic right ventricular cardiomyopathy (ARVC)	0	0	0	0
ko04650: Natural killer cell mediated cytotoxicity	0	0	0	0
ko00604: Glycosphingolipid biosynthesis - ganglio series	0	0	0	0
ko05142: Chagas disease (American trypanosomiasis)	0	0	0	0
ko04712: Circadian rhythm - plant	0	0	0	0
ko00944: Flavone and flavonol biosynthesis	0	0	0	0
ko05110: Vibrio cholerae infection	0	0	0	0
ko04070: Phosphatidylinositol signaling system	0	0	0	0
ko00902: Monoterpenoid biosynthesis	0	0	0	0
ko04380: Osteoclast differentiation	0	0	0	0
ko00945: Stilbenoid, diarylheptanoid and gingerol biosynthesis	0	0	0	0
ko04950: Maturity onset diabetes of the young	0	0	0	0
ko04510: Focal adhesion	0	0	0	0
ko00364: Fluorobenzoate degradation	0	0	0	0
ko00523: Polyketide sugar unit biosynthesis	0	0	0	0
ko00966: Glucosinolate biosynthesis	0	0	0	0
ko00253: Tetracycline biosynthesis	0	0	0	0
ko00232: Caffeine metabolism	0	0	0	0
ko00982: Drug metabolism - cytochrome P450	0	0	0	0
ko00331: Clavulanic acid biosynthesis	0	0	0	0
ko00909: Sesquiterpenoid biosynthesis	0	0	0	0
ko00942: Anthocyanin biosynthesis	0	0	0	0
ko05211: Renal cell carcinoma	0	0	0	0
ko04012: ErbB signaling pathway	0	0	0	0
ko04640: Hematopoietic cell lineage	0	0	0	0
ko04912: GnRH signaling pathway	0	0	0	0
ko04150: mTOR signaling pathway	0	0	0	0
ko00120: Primary bile acid biosynthesis	0	0	0	0
SUM:	1	1	1	1

## Sheet: Porcupine Samples
NAME	PR1	PR2	PR3	MEAN:
ko03010: Ribosome	0.0312509	0.0303471	0.0311279	0.0309086
ko00290: Valine, leucine and isoleucine biosynthesis	0.0299687	0.0301351	0.0308591	0.030321
ko00471: D-Glutamine and D-glutamate metabolism	0.025926	0.0271129	0.028722	0.0272536
ko00970: Aminoacyl-tRNA biosynthesis	0.026846	0.0266986	0.0278807	0.0271418
ko00670: One carbon pool by folate	0.0225106	0.0226322	0.0220619	0.0224016
ko00250: Alanine, aspartate and glutamate metabolism	0.0213405	0.022463	0.0219287	0.0219107
ko00521: Streptomycin biosynthesis	0.0186437	0.0213028	0.0231553	0.0210339
ko00550: Peptidoglycan biosynthesis	0.020418	0.0198716	0.0206383	0.0203093
ko00770: Pantothenate and CoA biosynthesis	0.0190219	0.0195062	0.020464	0.019664
ko00300: Lysine biosynthesis	0.0190761	0.0193325	0.0193812	0.0192633
ko00660: C5-Branched dibasic acid metabolism	0.0187259	0.0185353	0.0183756	0.0185456
ko03440: Homologous recombination	0.018222	0.0182684	0.0188647	0.0184517
ko00473: D-Alanine metabolism	0.0187017	0.0188039	0.0177731	0.0184262
ko03430: Mismatch repair	0.0181305	0.0177081	0.0181491	0.0179959
ko00730: Thiamine metabolism	0.0169802	0.0176137	0.0175735	0.0173891
ko00030: Pentose phosphate pathway	0.0171626	0.017481	0.0174036	0.0173491
ko00240: Pyrimidine metabolism	0.0163847	0.0163116	0.016099	0.0162651
ko00340: Histidine metabolism	0.0158795	0.0162773	0.0157089	0.0159552
ko00450: Selenocompound metabolism	0.0154425	0.0158994	0.0161959	0.0158459
ko03060: Protein export	0.0154746	0.0155302	0.0155101	0.015505
ko00900: Terpenoid backbone biosynthesis	0.015841	0.0155143	0.0150277	0.015461
ko00750: Vitamin B6 metabolism	0.0150073	0.0154791	0.0156418	0.0153761
ko00400: Phenylalanine, tyrosine and tryptophan biosynthesis	0.0148317	0.0151372	0.0153874	0.0151188
ko00270: Cysteine and methionine metabolism	0.014603	0.015106	0.0148233	0.0148441
ko00520: Amino sugar and nucleotide sugar metabolism	0.0142231	0.0148874	0.0152392	0.0147832
ko03030: DNA replication	0.0143419	0.0142744	0.0146922	0.0144362
ko00620: Pyruvate metabolism	0.0139079	0.0140795	0.0141085	0.014032
ko00061: Fatty acid biosynthesis	0.0137395	0.0140969	0.0141095	0.013982
ko00051: Fructose and mannose metabolism	0.0131534	0.013771	0.0142712	0.0137319
ko00720: Carbon fixation pathways in prokaryotes	0.0130622	0.0136243	0.0136203	0.0134356
ko04112: Cell cycle - Caulobacter	0.0140989	0.0132961	0.0128507	0.0134152
ko00780: Biotin metabolism	0.0121398	0.0133118	0.0144341	0.0132952
ko00010: Glycolysis / Gluconeogenesis	0.0130447	0.0133146	0.0133797	0.0132463
ko00260: Glycine, serine and threonine metabolism	0.0128255	0.012917	0.0128348	0.0128591
ko00500: Starch and sucrose metabolism	0.0119269	0.0128694	0.013031	0.0126091
ko00760: Nicotinate and nicotinamide metabolism	0.0130185	0.0127317	0.0118589	0.0125364
ko00040: Pentose and glucuronate interconversions	0.0117291	0.0126278	0.0119344	0.0120971
ko03410: Base excision repair	0.0116993	0.0115548	0.0122517	0.0118353
ko00230: Purine metabolism	0.0115382	0.0115031	0.0114202	0.0114872
ko04122: Sulfur relay system	0.011793	0.0117465	0.0108595	0.0114663
ko00020: Citrate cycle (TCA cycle)	0.0111915	0.0115893	0.0112276	0.0113361
ko00790: Folate biosynthesis	0.0105317	0.0109834	0.0103268	0.010614
ko03420: Nucleotide excision repair	0.0096675	0.00976315	0.0100683	0.00983298
ko00052: Galactose metabolism	0.00900919	0.00978778	0.0102088	0.00966859
ko00430: Taurine and hypotaurine metabolism	0.00890193	0.00964468	0.01007	0.00953887
ko00740: Riboflavin metabolism	0.00957678	0.00979546	0.00896886	0.00944703
ko00330: Arginine and proline metabolism	0.00910509	0.00924955	0.00914112	0.00916525
ko03070: Bacterial secretion system	0.00928962	0.00896487	0.00873708	0.00899719
ko00908: Zeatin biosynthesis	0.00839797	0.00840173	0.00938966	0.00872979
ko00920: Sulfur metabolism	0.00850733	0.0088936	0.00813902	0.00851332
ko02030: Bacterial chemotaxis	0.00906335	0.00776798	0.00864554	0.00849229
ko00540: Lipopolysaccharide biosynthesis	0.00819121	0.00781111	0.00879875	0.00826702
ko03020: RNA polymerase	0.00823471	0.0081614	0.00840475	0.00826695
ko02040: Flagellar assembly	0.00937964	0.00728319	0.00793486	0.00819923
ko00650: Butanoate metabolism	0.00818276	0.00790247	0.00804597	0.00804373
ko00460: Cyanoamino acid metabolism	0.007697	0.00836014	0.00805249	0.00803654
ko03018: RNA degradation	0.00771783	0.00770664	0.00782738	0.00775062
ko00640: Propanoate metabolism	0.0073751	0.00741399	0.00736594	0.00738501
ko00511: Other glycan degradation	0.00634496	0.00759481	0.00806021	0.00733333
ko00625: Chloroalkane and chloroalkene degradation	0.00628867	0.00625924	0.00662687	0.00639159
ko00630: Glyoxylate and dicarboxylate metabolism	0.00638576	0.00649617	0.00583822	0.00624005
ko00910: Nitrogen metabolism	0.00613874	0.00617731	0.00604693	0.00612099
ko00680: Methane metabolism	0.00587477	0.00607803	0.00565255	0.00586845
ko00860: Porphyrin and chlorophyll metabolism	0.00591469	0.00587051	0.00541225	0.00573248
ko00350: Tyrosine metabolism	0.00572647	0.00556969	0.00539037	0.00556218
ko00626: Naphthalene degradation	0.00580928	0.00530225	0.0054362	0.00551591
ko00564: Glycerophospholipid metabolism	0.00581931	0.00549018	0.00518479	0.00549809
ko00785: Lipoic acid metabolism	0.00573508	0.0056489	0.00471136	0.00536511
ko02010: ABC transporters	0.00496887	0.00496317	0.00456981	0.00483395
ko02020: Two-component system	0.005005	0.00474784	0.00443777	0.0047302
ko00410: beta-Alanine metabolism	0.00483371	0.00443542	0.00472048	0.0046632
ko00190: Oxidative phosphorylation	0.00459565	0.00435671	0.0042065	0.00438629
ko00561: Glycerolipid metabolism	0.00470736	0.00442162	0.00396478	0.00436459
ko00362: Benzoate degradation	0.00439579	0.00384522	0.00387944	0.00404015
ko00280: Valine, leucine and isoleucine degradation	0.00451199	0.00386088	0.00351488	0.00396258
ko00903: Limonene and pinene degradation	0.00467017	0.00369682	0.0034324	0.00393313
ko00072: Synthesis and degradation of ketone bodies	0.00490977	0.00379584	0.00306061	0.00392207
ko00360: Phenylalanine metabolism	0.00415813	0.00394229	0.00358808	0.00389617
ko00071: Fatty acid metabolism	0.00447236	0.00357999	0.0033699	0.00380742
ko00633: Nitrotoluene degradation	0.00341619	0.00314378	0.00324468	0.00326822
ko00624: Polycyclic aromatic hydrocarbon degradation	0.0033498	0.003214	0.00304542	0.00320307
ko00600: Sphingolipid metabolism	0.00281383	0.00309761	0.00324799	0.00305314
ko00480: Glutathione metabolism	0.00342294	0.00305157	0.00258656	0.00302036
ko00053: Ascorbate and aldarate metabolism	0.00289716	0.00307423	0.00297158	0.00298099
ko00562: Inositol phosphate metabolism	0.00281135	0.00296551	0.00289685	0.00289124
ko00130: Ubiquinone and other terpenoid-quinone biosynthesis	0.00281687	0.0024009	0.00272212	0.00264663
ko01040: Biosynthesis of unsaturated fatty acids	0.00272833	0.0022488	0.00188318	0.00228677
ko00281: Geraniol degradation	0.00320354	0.00197778	0.00158886	0.00225673
ko00380: Tryptophan metabolism	0.00248578	0.00210452	0.00194791	0.0021794
ko00510: N-Glycan biosynthesis	0.00183981	0.00176816	0.00192327	0.00184375
ko00310: Lysine degradation	0.00222527	0.00174452	0.00151488	0.00182822
ko00440: Phosphonate and phosphinate metabolism	0.00201225	0.00178521	0.00159084	0.0017961
ko02060: Phosphotransferase system (PTS)	0.00167645	0.00194462	0.0016555	0.00175886
ko00627: Aminobenzoate degradation	0.00171588	0.00151056	0.00144018	0.00155554
ko04626: Plant-pathogen interaction	0.00139063	0.00125162	0.00144487	0.00136237
ko00592: alpha-Linolenic acid metabolism	0.0013581	0.00102696	0.00101174	0.00113227
ko00791: Atrazine degradation	0.00127216	0.000966962	0.00113223	0.00112378
ko05120: Epithelial cell signaling in Helicobacter pylori infection	0.0009615	0.00101923	0.00108052	0.00102042
ko00531: Glycosaminoglycan degradation	0.000607299	0.00081162	0.00089509	0.000771336
ko03013: RNA transport	0.000682277	0.000699784	0.000671652	0.000684571
ko04141: Protein processing in endoplasmic reticulum	0.000667938	0.000629044	0.000656906	0.000651296
ko00643: Styrene degradation	0.000839825	0.000635408	0.00042963	0.000634954
ko03008: Ribosome biogenesis in eukaryotes	0.000686351	0.000630702	0.00052026	0.000612438
ko04146: Peroxisome	0.000610434	0.000504651	0.000525609	0.000546898
ko00983: Drug metabolism - other enzymes	0.000518363	0.000434133	0.000471782	0.000474759
ko00140: Steroid hormone biosynthesis	0.000426673	0.00050626	0.000471222	0.000468052
ko01053: Biosynthesis of siderophore group nonribosomal peptides	0.000592134	0.000467701	0.000319761	0.000459865
ko03450: Non-homologous end-joining	0.000382956	0.000418077	0.000363177	0.00038807
ko04974: Protein digestion and absorption	0.000300004	0.000347066	0.000297178	0.000314749
ko00930: Caprolactam degradation	0.000593773	0.000185729	0.000138071	0.000305858
ko05150: Staphylococcus aureus infection	0.000287186	0.000303111	0.000300765	0.000297021
ko00941: Flavonoid biosynthesis	0.000329815	0.000322298	0.000219362	0.000290492
ko00311: Penicillin and cephalosporin biosynthesis	0.000255464	0.00036532	0.000242131	0.000287638
ko00312: beta-Lactam resistance	0.000185612	0.000347072	0.000173736	0.000235473
ko00590: Arachidonic acid metabolism	0.000342315	0.000189211	0.000135943	0.00022249
ko04910: Insulin signaling pathway	0.000255018	0.000224511	0.000173124	0.000217551
ko05111: Vibrio cholerae pathogenic cycle	0.000245857	0.000198204	0.000200996	0.000215019
ko00591: Linoleic acid metabolism	0.000409358	0.000113495	6.14e-05	0.000194751
ko05100: Bacterial invasion of epithelial cells	0.0002383	0.000141234	0.000171967	0.000183834
ko00906: Carotenoid biosynthesis	0.000144546	0.000125759	0.000136694	0.000135666
ko04210: Apoptosis	0.000136999	0.000107546	9.65e-05	0.000113682
ko00710: Carbon fixation in photosynthetic organisms	0.000108278	6.89e-05	6.75e-05	8.15593e-05
ko05146: Amoebiasis	7.85e-05	6.13e-05	8.14e-05	7.37333e-05
ko03022: Basal transcription factors	5e-05	0.00011463	3.57e-05	6.67767e-05
ko00830: Retinol metabolism	6.92e-05	3.47e-05	8.81e-05	6.4e-05
ko00100: Steroid biosynthesis	9.52e-05	5.81e-05	3.65e-05	6.32667e-05
ko04011: MAPK signaling pathway - yeast	6.12e-05	5.07e-05	4.9e-05	5.36333e-05
ko04120: Ubiquitin mediated proteolysis	5.77e-05	5.03e-05	5.06e-05	5.28667e-05
ko00195: Photosynthesis	4.15e-05	3.83e-05	6.86e-05	4.94667e-05
ko00980: Metabolism of xenobiotics by cytochrome P450	6.46e-05	5.25e-05	2.92e-05	4.87667e-05
ko03015: mRNA surveillance pathway	4.56e-05	5.6e-05	4.31e-05	4.82333e-05
ko03050: Proteasome	6.36e-05	5.4e-05	1.81e-05	4.52333e-05
ko00532: Glycosaminoglycan biosynthesis - chondroitin sulfate	4.13e-05	4.12e-05	4.16e-05	4.13667e-05
ko00621: Dioxin degradation	5.18e-05	6.85e-05	2.14e-06	4.08133e-05
ko00943: Isoflavonoid biosynthesis	7.72e-06	2.85e-05	8.17e-05	3.93067e-05
ko04962: Vasopressin-regulated water reabsorption	3.65e-05	4.91e-05	3.08e-05	3.88e-05
ko05143: African trypanosomiasis	6.13e-05	2.89e-05	2.55e-05	3.85667e-05
ko00623: Toluene degradation	6.67e-05	3.26e-05	1.39e-05	3.77333e-05
ko04142: Lysosome	4.61e-05	3.27e-05	3.42e-05	3.76667e-05
ko00601: Glycosphingolipid biosynthesis - lacto and neolacto series	4.05e-05	4.23e-05	2.87e-05	3.71667e-05
ko04614: Renin-angiotensin system	4.09e-05	2.86e-05	3.9e-05	3.61667e-05
ko00565: Ether lipid metabolism	4.41e-05	6.23e-05	0	3.54667e-05
ko00062: Fatty acid elongation in mitochondria	2.68e-05	7.63e-05	0	3.43667e-05
ko05010: Alzheimer's disease	2.74e-05	2.34e-05	3.13e-05	2.73667e-05
ko04113: Meiosis - yeast	3.09e-05	2.75e-05	2.32e-05	2.72e-05
ko00981: Insect hormone biosynthesis	3.47e-05	3.21e-05	1.19e-05	2.62333e-05
ko00960: Tropane, piperidine and pyridine alkaloid biosynthesis	2.83e-05	1.84e-05	3.12e-05	2.59667e-05
ko00364: Fluorobenzoate degradation	6.37e-05	8.05e-06	4.98e-06	2.55767e-05
ko04622: RIG-I-like receptor signaling pathway	2.62e-05	2.36e-05	2.41e-05	2.46333e-05
ko00603: Glycosphingolipid biosynthesis - globo series	3.73e-05	2.76e-05	8.85e-06	2.45833e-05
ko03040: Spliceosome	2.29e-05	2.78e-05	1.71e-05	2.26e-05
ko01056: Biosynthesis of type II polyketide backbone	3.35e-05	1.74e-05	9.88e-06	2.026e-05
ko05012: Parkinson's disease	1.8e-05	2e-05	2.17e-05	1.99e-05
ko05014: Amyotrophic lateral sclerosis (ALS)	2.27e-05	2e-05	1.34e-05	1.87e-05
ko04973: Carbohydrate digestion and absorption	2.97e-05	1.03e-05	1.12e-05	1.70667e-05
ko04075: Plant hormone signal transduction	1.71e-05	1.55e-05	1.64e-05	1.63333e-05
ko00563: Glycosylphosphatidylinositol(GPI)-anchor biosynthesis	1.72e-05	1.52e-05	1.52e-05	1.58667e-05
ko00940: Phenylpropanoid biosynthesis	1.97e-05	1.68e-05	1.09e-05	1.58e-05
ko00642: Ethylbenzene degradation	2.04e-05	1.66e-05	2.22e-07	1.24073e-05
ko04020: Calcium signaling pathway	1.24e-05	1.18e-05	1.13e-05	1.18333e-05
ko04150: mTOR signaling pathway	1.99e-05	1.47e-05	0	1.15333e-05
ko00361: Chlorocyclohexane and chlorobenzene degradation	2.61e-05	3.14e-06	4.94e-06	1.13933e-05
ko04140: Regulation of autophagy	1.87e-05	9.59e-06	3.93e-06	1.074e-05
ko04621: NOD-like receptor signaling pathway	1.29e-05	1.05e-05	8.13e-06	1.051e-05
ko00534: Glycosaminoglycan biosynthesis - heparan sulfate	5.37e-06	9.24e-06	1.5e-05	9.87e-06
ko00196: Photosynthesis - antenna proteins	1.71e-05	9.59e-06	2.77e-06	9.82e-06
ko05020: Prion diseases	1.44e-05	7.78e-06	7.16e-06	9.78e-06
ko00522: Biosynthesis of 12-, 14- and 16-membered macrolides	3.94e-06	6.28e-06	1.74e-05	9.20667e-06
ko04512: ECM-receptor interaction	1.5e-05	1.15e-05	0	8.83333e-06
ko04145: Phagosome	1.05e-05	9.4e-06	5.15e-06	8.35e-06
ko04144: Endocytosis	8.86e-06	9.94e-06	3.15e-06	7.31667e-06
ko04115: p53 signaling pathway	1.31e-05	2.2e-06	6.04e-06	7.11333e-06
ko00514: Other types of O-glycan biosynthesis	1.28e-05	4.42e-06	2.03e-06	6.41667e-06
ko04610: Complement and coagulation cascades	1.94e-06	1.01e-05	6.51e-06	6.18333e-06
ko04320: Dorso-ventral axis formation	5.44e-06	2.93e-06	9.68e-06	6.01667e-06
ko04330: Notch signaling pathway	6.93e-06	7.39e-06	2.58e-06	5.63333e-06
ko03320: PPAR signaling pathway	1.18e-05	3.81e-06	8.59e-07	5.48967e-06
ko04712: Circadian rhythm - plant	3.18e-06	5.23e-06	7.68e-06	5.36333e-06
ko04964: Proximal tubule bicarbonate reclamation	1.06e-06	1.49e-05	0	5.32e-06
ko00363: Bisphenol degradation	9.06e-06	5.6e-06	1.7e-07	4.94333e-06
ko04111: Cell cycle - yeast	4.92e-06	4.58e-06	5.23e-06	4.91e-06
ko04920: Adipocytokine signaling pathway	3.68e-06	5.29e-06	3.63e-06	4.2e-06
ko04310: Wnt signaling pathway	4.03e-06	4.75e-06	1.45e-06	3.41e-06
ko00905: Brassinosteroid biosynthesis	1.72e-06	1.59e-06	6.82e-06	3.37667e-06
ko04010: MAPK signaling pathway	3.19e-06	2.4e-06	3.45e-06	3.01333e-06
ko00604: Glycosphingolipid biosynthesis - ganglio series	4.04e-06	4.69e-06	0	2.91e-06
ko04742: Taste transduction	4.36e-07	5.76e-06	2.38e-06	2.85867e-06
ko04740: Olfactory transduction	5.97e-06	0	2.43e-06	2.8e-06
ko05200: Pathways in cancer	2.36e-06	2.68e-06	3.2e-06	2.74667e-06
ko05322: Systemic lupus erythematosus	6.32e-07	4.2e-06	3.35e-06	2.72733e-06
ko00622: Xylene degradation	4.35e-06	2e-06	1.31e-06	2.55333e-06
ko04080: Neuroactive ligand-receptor interaction	2.42e-06	4.24e-06	8.7e-07	2.51e-06
ko05144: Malaria	2.57e-06	2.27e-06	2.29e-06	2.37667e-06
ko04340: Hedgehog signaling pathway	0	6.11e-06	0	2.03667e-06
ko05130: Pathogenic Escherichia coli infection	3.67e-06	1.73e-06	1.79e-07	1.85967e-06
ko04110: Cell cycle	2.61e-06	2.03e-06	6.88e-07	1.776e-06
ko04260: Cardiac muscle contraction	0	0	5.2e-06	1.73333e-06
ko04972: Pancreatic secretion	2.06e-06	2.91e-06	0	1.65667e-06
ko04971: Gastric acid secretion	0	4.74e-06	0	1.58e-06
ko04612: Antigen processing and presentation	4.17e-06	0	0	1.39e-06
ko05110: Vibrio cholerae infection	0	1.36e-06	2.79e-06	1.38333e-06
ko04976: Bile secretion	1.51e-06	1.63e-06	9.29e-07	1.35633e-06
ko00513: Various types of N-glycan biosynthesis	3.41e-06	0	4e-07	1.27e-06
ko00402: Benzoxazinoid biosynthesis	8.8e-07	1.73e-06	1e-06	1.20333e-06
ko05142: Chagas disease (American trypanosomiasis)	0	3.52e-06	0	1.17333e-06
ko04810: Regulation of actin cytoskeleton	1.75e-06	1.6e-06	0	1.11667e-06
ko04623: Cytosolic DNA-sensing pathway	1.38e-06	5.49e-07	1.42e-06	1.11633e-06
ko04722: Neurotrophin signaling pathway	4.18e-07	1.34e-06	1.09e-06	9.49333e-07
ko04710: Circadian rhythm - mammal	0	2.83e-06	0	9.43333e-07
ko04130: SNARE interactions in vesicular transport	2.95e-07	0	2.39e-06	8.95e-07
ko04360: Axon guidance	1.44e-07	5.73e-07	1.71e-06	8.09e-07
ko04745: Phototransduction - fly	1.07e-06	2.89e-07	5.72e-07	6.43667e-07
ko04530: Tight junction	0	1.85e-06	0	6.16667e-07
ko00512: Mucin type O-Glycan biosynthesis	8.57e-08	1.48e-06	5.29e-08	5.39533e-07
ko04114: Oocyte meiosis	1.21e-07	6.81e-07	7.56e-07	5.19333e-07
ko05410: Hypertrophic cardiomyopathy (HCM)	0	1.32e-06	0	4.4e-07
ko05131: Shigellosis	1.27e-06	0	0	4.23333e-07
ko05416: Viral myocarditis	7.04e-07	0	5.6e-07	4.21333e-07
ko04270: Vascular smooth muscle contraction	1.51e-07	4.76e-07	3.2e-07	3.15667e-07
ko05016: Huntington's disease	1.99e-07	5.66e-07	1.23e-07	2.96e-07
ko00120: Primary bile acid biosynthesis	0	0	8.01e-07	2.67e-07
ko04012: ErbB signaling pathway	0	7.96e-07	0	2.65333e-07
ko00904: Diterpenoid biosynthesis	0	6.2e-07	1.41e-07	2.53667e-07
ko05160: Hepatitis C	7.88e-08	0	6e-07	2.26267e-07
ko04060: Cytokine-cytokine receptor interaction	0	2.12e-07	4.66e-07	2.26e-07
ko04970: Salivary secretion	0	6.38e-07	0	2.12667e-07
ko04062: Chemokine signaling pathway	1.99e-07	4.28e-07	0	2.09e-07
ko04013: MAPK signaling pathway - fly	0	5.85e-07	0	1.95e-07
ko05340: Primary immunodeficiency	0	0	5.68e-07	1.89333e-07
ko05320: Autoimmune thyroid disease	0	1.9e-08	5.47e-07	1.88667e-07
ko00253: Tetracycline biosynthesis	0	5.22e-07	0	1.74e-07
ko04514: Cell adhesion molecules (CAMs)	4.03e-08	2.2e-07	2.61e-07	1.73767e-07
ko04960: Aldosterone-regulated sodium reabsorption	2.32e-07	0	1.69e-07	1.33667e-07
ko05145: Toxoplasmosis	0	0	3.31e-07	1.10333e-07
ko04966: Collecting duct acid secretion	0	2.94e-07	0	9.8e-08
ko00982: Drug metabolism - cytochrome P450	0	0	2.46e-07	8.2e-08
ko04744: Phototransduction	0	0	8.4e-08	2.8e-08
ko04670: Leukocyte transendothelial migration	0	8.16e-08	0	2.72e-08
ko05310: Asthma	0	7.97e-08	0	2.65667e-08
ko04660: T cell receptor signaling pathway	0	4.11e-08	0	1.37e-08
ko04666: Fc gamma R-mediated phagocytosis	0	8.04e-09	0	2.68e-09
ko04730: Long-term depression	0	0	0	0
ko04940: Type I diabetes mellitus	0	0	0	0
ko05412: Arrhythmogenic right ventricular cardiomyopathy (ARVC)	0	0	0	0
ko04650: Natural killer cell mediated cytotoxicity	0	0	0	0
ko04540: Gap junction	0	0	0	0
ko00944: Flavone and flavonol biosynthesis	0	0	0	0
ko04070: Phosphatidylinositol signaling system	0	0	0	0
ko04662: B cell receptor signaling pathway	0	0	0	0
ko00902: Monoterpenoid biosynthesis	0	0	0	0
ko04380: Osteoclast differentiation	0	0	0	0
ko00945: Stilbenoid, diarylheptanoid and gingerol biosynthesis	0	0	0	0
ko04950: Maturity onset diabetes of the young	0	0	0	0
ko04510: Focal adhesion	0	0	0	0
ko00533: Glycosaminoglycan biosynthesis - keratan sulfate	0	0	0	0
ko00523: Polyketide sugar unit biosynthesis	0	0	0	0
ko00966: Glucosinolate biosynthesis	0	0	0	0
ko04620: Toll-like receptor signaling pathway	0	0	0	0
ko00232: Caffeine metabolism	0	0	0	0
ko04630: Jak-STAT signaling pathway	0	0	0	0
ko04350: TGF-beta signaling pathway	0	0	0	0
ko00331: Clavulanic acid biosynthesis	0	0	0	0
ko00909: Sesquiterpenoid biosynthesis	0	0	0	0
ko00901: Indole alkaloid biosynthesis	0	0	0	0
ko04520: Adherens junction	0	0	0	0
ko00942: Anthocyanin biosynthesis	0	0	0	0
ko05211: Renal cell carcinoma	0	0	0	0
ko04640: Hematopoietic cell lineage	0	0	0	0
ko04912: GnRH signaling pathway	0	0	0	0
SUM:	1	1	1	1

## Sheet: Beaver Samples
NAME	BR1	BR2	BR3	MEAN:
ko00471: D-Glutamine and D-glutamate metabolism	0.0289623	0.0284832	0.0294556	0.028967
ko03010: Ribosome	0.028339	0.0271018	0.0288453	0.0280954
ko00290: Valine, leucine and isoleucine biosynthesis	0.0294648	0.028025	0.0267552	0.0280817
ko00970: Aminoacyl-tRNA biosynthesis	0.0236469	0.0238773	0.0260135	0.0245126
ko00670: One carbon pool by folate	0.0228951	0.0224713	0.0242898	0.0232187
ko00250: Alanine, aspartate and glutamate metabolism	0.0211713	0.0217541	0.0236297	0.022185
ko00730: Thiamine metabolism	0.020323	0.0202624	0.0209211	0.0205022
ko00300: Lysine biosynthesis	0.0201332	0.0200372	0.0201368	0.0201024
ko00770: Pantothenate and CoA biosynthesis	0.020398	0.0198154	0.0199677	0.0200604
ko00521: Streptomycin biosynthesis	0.0192135	0.019724	0.0210489	0.0199955
ko00550: Peptidoglycan biosynthesis	0.0201129	0.0196558	0.0195219	0.0197635
ko03440: Homologous recombination	0.0182482	0.0184565	0.0185631	0.0184226
ko00473: D-Alanine metabolism	0.0176103	0.0192913	0.018203	0.0183682
ko00450: Selenocompound metabolism	0.0184612	0.018329	0.0173049	0.0180317
ko00660: C5-Branched dibasic acid metabolism	0.0185553	0.017397	0.0147154	0.0168892
ko00780: Biotin metabolism	0.01549	0.0162454	0.0184167	0.0167174
ko03430: Mismatch repair	0.0167161	0.0167867	0.0164866	0.0166631
ko00340: Histidine metabolism	0.0171136	0.0164825	0.0161548	0.0165836
ko03060: Protein export	0.0160458	0.0157382	0.0168949	0.0162263
ko00030: Pentose phosphate pathway	0.0160436	0.0162123	0.0159731	0.0160763
ko00900: Terpenoid backbone biosynthesis	0.0154056	0.0160914	0.0165451	0.016014
ko00750: Vitamin B6 metabolism	0.0156208	0.015128	0.0168274	0.0158587
ko00240: Pyrimidine metabolism	0.0152114	0.0149757	0.0162674	0.0154848
ko00400: Phenylalanine, tyrosine and tryptophan biosynthesis	0.015627	0.0154569	0.0149562	0.0153467
ko00720: Carbon fixation pathways in prokaryotes	0.0141701	0.0144473	0.0157748	0.0147974
ko00270: Cysteine and methionine metabolism	0.0148938	0.014735	0.0144224	0.0146837
ko00061: Fatty acid biosynthesis	0.0142987	0.0151176	0.0137115	0.0143759
ko00540: Lipopolysaccharide biosynthesis	0.0125483	0.0136125	0.0166869	0.0142826
ko00785: Lipoic acid metabolism	0.0139257	0.0123107	0.0165007	0.0142457
ko03030: DNA replication	0.0136046	0.0138358	0.0142455	0.0138953
ko00790: Folate biosynthesis	0.0135368	0.0130626	0.0141623	0.0135872
ko00020: Citrate cycle (TCA cycle)	0.0121715	0.0128334	0.0147745	0.0132598
ko00051: Fructose and mannose metabolism	0.013073	0.0131191	0.0132851	0.0131591
ko00520: Amino sugar and nucleotide sugar metabolism	0.0129085	0.0129672	0.0131338	0.0130032
ko00740: Riboflavin metabolism	0.0127491	0.0124156	0.0136468	0.0129372
ko00760: Nicotinate and nicotinamide metabolism	0.0118042	0.0123258	0.0140658	0.0127319
ko00260: Glycine, serine and threonine metabolism	0.01217	0.0121726	0.0125595	0.0123007
ko04112: Cell cycle - Caulobacter	0.0127896	0.012435	0.0116385	0.0122877
ko00620: Pyruvate metabolism	0.0125457	0.0124938	0.0118073	0.0122823
ko00010: Glycolysis / Gluconeogenesis	0.0115654	0.0118622	0.0118544	0.0117607
ko04122: Sulfur relay system	0.0114968	0.0126524	0.0106302	0.0115931
ko00230: Purine metabolism	0.0110269	0.0110729	0.0117756	0.0112918
ko00500: Starch and sucrose metabolism	0.0112954	0.0114744	0.0108051	0.0111916
ko00040: Pentose and glucuronate interconversions	0.0118093	0.01151	0.00958081	0.0109667
ko00330: Arginine and proline metabolism	0.0100167	0.0103133	0.0112668	0.0105323
ko00920: Sulfur metabolism	0.0114031	0.0111373	0.00893513	0.0104918
ko00908: Zeatin biosynthesis	0.00977151	0.0097277	0.0104834	0.0099942
ko03410: Base excision repair	0.0097204	0.0100077	0.0101426	0.0099569
ko00430: Taurine and hypotaurine metabolism	0.00918291	0.00898514	0.00997425	0.00938077
ko03420: Nucleotide excision repair	0.00842246	0.00859228	0.00907635	0.00869703
ko00052: Galactose metabolism	0.00829353	0.00888328	0.008279	0.00848527
ko03070: Bacterial secretion system	0.00805002	0.00816133	0.00845004	0.00822046
ko03018: RNA degradation	0.00784542	0.0078954	0.00824223	0.00799435
ko00650: Butanoate metabolism	0.00794531	0.00828167	0.00766184	0.00796294
ko00460: Cyanoamino acid metabolism	0.0067816	0.00780922	0.00784123	0.00747735
ko03020: RNA polymerase	0.00742706	0.00707924	0.00732434	0.00727688
ko00640: Propanoate metabolism	0.00698086	0.00680663	0.00637711	0.00672153
ko02030: Bacterial chemotaxis	0.00793244	0.00843358	0.00355313	0.00663972
ko02040: Flagellar assembly	0.00789827	0.00830388	0.00325994	0.00648736
ko00630: Glyoxylate and dicarboxylate metabolism	0.00621957	0.00638848	0.00610693	0.00623833
ko00511: Other glycan degradation	0.00603152	0.00594725	0.00656096	0.00617991
ko00910: Nitrogen metabolism	0.00589359	0.00613815	0.00641044	0.00614739
ko00564: Glycerophospholipid metabolism	0.00507019	0.00554893	0.00604625	0.00555512
ko00410: beta-Alanine metabolism	0.00495688	0.00509943	0.00609063	0.00538231
ko00190: Oxidative phosphorylation	0.0052326	0.00517348	0.00533372	0.0052466
ko00860: Porphyrin and chlorophyll metabolism	0.00555778	0.00556452	0.00435841	0.00516024
ko00680: Methane metabolism	0.00510012	0.00515871	0.0051767	0.00514518
ko00350: Tyrosine metabolism	0.00510419	0.00512448	0.00482434	0.00501767
ko00625: Chloroalkane and chloroalkene degradation	0.00534654	0.00532467	0.00411945	0.00493022
ko00130: Ubiquinone and other terpenoid-quinone biosynthesis	0.00412782	0.00434113	0.00524879	0.00457258
ko00626: Naphthalene degradation	0.00428134	0.00429368	0.0038314	0.00413547
ko00280: Valine, leucine and isoleucine degradation	0.00388959	0.00427313	0.00395348	0.00403873
ko02010: ABC transporters	0.00378508	0.00417516	0.00323238	0.00373087
ko00360: Phenylalanine metabolism	0.00357942	0.00382323	0.00365766	0.00368677
ko00633: Nitrotoluene degradation	0.0035103	0.00323118	0.00317207	0.00330452
ko00624: Polycyclic aromatic hydrocarbon degradation	0.00334213	0.0033659	0.00315889	0.00328897
ko02020: Two-component system	0.00332866	0.00356529	0.00273832	0.00321076
ko00480: Glutathione metabolism	0.00303395	0.00315519	0.00317574	0.00312163
ko00561: Glycerolipid metabolism	0.00295747	0.00334691	0.00278209	0.00302882
ko00362: Benzoate degradation	0.0029106	0.00320778	0.00273278	0.00295039
ko00071: Fatty acid metabolism	0.00293439	0.00298435	0.00243362	0.00278412
ko00053: Ascorbate and aldarate metabolism	0.00272378	0.00294143	0.00232764	0.00266428
ko00903: Limonene and pinene degradation	0.00253092	0.00296075	0.0024323	0.00264132
ko00562: Inositol phosphate metabolism	0.00234773	0.00257806	0.00285216	0.00259265
ko00523: Polyketide sugar unit biosynthesis	0.00774205	0	0	0.00258068
ko00600: Sphingolipid metabolism	0.00238061	0.0025709	0.00236487	0.00243879
ko00072: Synthesis and degradation of ketone bodies	0.00246696	0.00323994	0.00139414	0.00236701
ko00281: Geraniol degradation	0.00207174	0.00214671	0.00239127	0.00220324
ko01040: Biosynthesis of unsaturated fatty acids	0.00208881	0.0020819	0.00177824	0.00198298
ko00510: N-Glycan biosynthesis	0.00193804	0.00187378	0.00203749	0.00194977
ko00310: Lysine degradation	0.00180006	0.00208666	0.0019541	0.00194694
ko00592: alpha-Linolenic acid metabolism	0.00111575	0.00155139	0.00284778	0.00183831
ko00380: Tryptophan metabolism	0.00166113	0.00177438	0.00190853	0.00178135
ko02060: Phosphotransferase system (PTS)	0.00146732	0.00202823	0.00107807	0.00152454
ko00531: Glycosaminoglycan degradation	0.00113002	0.00132105	0.00174504	0.0013987
ko00440: Phosphonate and phosphinate metabolism	0.00129166	0.00168339	0.00100076	0.00132527
ko00627: Aminobenzoate degradation	0.00126615	0.00149769	0.0011965	0.00132011
ko04626: Plant-pathogen interaction	0.00130168	0.00126432	0.00137793	0.00131464
ko00195: Photosynthesis	0.00268276	0.000892953	3.29e-05	0.00120287
ko05120: Epithelial cell signaling in Helicobacter pylori infection	0.00101258	0.00110245	0.00113269	0.00108257
ko00791: Atrazine degradation	0.000884615	0.0009743	0.00093977	0.000932895
ko03013: RNA transport	0.000780339	0.000758613	0.000723341	0.000754098
ko00643: Styrene degradation	0.000507824	0.000768271	0.000510342	0.000595479
ko00140: Steroid hormone biosynthesis	0.000423364	0.000532695	0.000815703	0.000590587
ko04141: Protein processing in endoplasmic reticulum	0.000592641	0.000551903	0.00059867	0.000581071
ko04974: Protein digestion and absorption	0.000586302	0.000556952	0.000553305	0.00056552
ko03008: Ribosome biogenesis in eukaryotes	0.000542686	0.000516248	0.000395851	0.000484928
ko01053: Biosynthesis of siderophore group nonribosomal peptides	0.000510729	0.000463371	0.000380645	0.000451582
ko04146: Peroxisome	0.000350055	0.000435894	0.000529066	0.000438338
ko00311: Penicillin and cephalosporin biosynthesis	0.00040258	0.000448649	0.000398305	0.000416511
ko00941: Flavonoid biosynthesis	0.000347536	0.00040151	0.000316106	0.000355051
ko00983: Drug metabolism - other enzymes	0.000202227	0.000258273	0.000393431	0.000284644
ko05150: Staphylococcus aureus infection	0.000226126	0.000264275	0.000222321	0.000237574
ko05111: Vibrio cholerae pathogenic cycle	0.000170268	0.000247723	0.000169148	0.000195713
ko04210: Apoptosis	0.000197845	0.000202849	0.000185436	0.000195377
ko00062: Fatty acid elongation in mitochondria	0.000144277	0.000316417	0.000120702	0.000193799
ko00590: Arachidonic acid metabolism	0.000224392	0.000210592	0.000105695	0.000180226
ko00906: Carotenoid biosynthesis	0.000132996	0.000236315	0.000161233	0.000176848
ko00930: Caprolactam degradation	0.000163298	0.000206347	0.000108269	0.000159305
ko00905: Brassinosteroid biosynthesis	0.000107479	6.33e-05	0.000166364	0.000112381
ko00100: Steroid biosynthesis	0.000102767	0.000125477	8.28e-05	0.000103681
ko04910: Insulin signaling pathway	0.000101465	9.68e-05	0.000109826	0.000102697
ko05100: Bacterial invasion of epithelial cells	0.000102947	0.000131505	7e-05	0.000101484
ko05146: Amoebiasis	8.98e-05	7.93e-05	9.16e-05	8.69e-05
ko00565: Ether lipid metabolism	9.87e-05	9.98e-05	5.9e-05	8.58333e-05
ko03015: mRNA surveillance pathway	0.000111781	7.56e-05	4.21e-05	7.64937e-05
ko00312: beta-Lactam resistance	9.39e-05	9.45e-05	3.4e-05	7.41333e-05
ko00830: Retinol metabolism	6.72e-05	7.73e-05	5.7e-05	6.71667e-05
ko00361: Chlorocyclohexane and chlorobenzene degradation	5.81e-05	3.95e-05	9.87e-05	6.54333e-05
ko04142: Lysosome	6.88e-05	5.47e-05	6.75e-05	6.36667e-05
ko00960: Tropane, piperidine and pyridine alkaloid biosynthesis	6.33e-05	7.23e-05	4.05e-05	5.87e-05
ko00623: Toluene degradation	4.31e-05	0.000110622	2.05e-05	5.8074e-05
ko05143: African trypanosomiasis	5.62e-05	5.45e-05	1.88e-05	4.31667e-05
ko00532: Glycosaminoglycan biosynthesis - chondroitin sulfate	3.88e-05	5.11e-05	3.9e-05	4.29667e-05
ko00710: Carbon fixation in photosynthetic organisms	4.69e-05	5.78e-05	1.99e-05	4.15333e-05
ko03040: Spliceosome	5.1e-05	3.96e-05	3.06e-05	4.04e-05
ko04614: Renin-angiotensin system	3.7e-05	4e-05	4.35e-05	4.01667e-05
ko04075: Plant hormone signal transduction	8.02e-05	2.7e-05	4.15e-06	3.71167e-05
ko04011: MAPK signaling pathway - yeast	4.88e-05	3.3e-05	2.66e-05	3.61333e-05
ko04120: Ubiquitin mediated proteolysis	5.57e-05	3.2e-05	1.99e-05	3.58667e-05
ko04962: Vasopressin-regulated water reabsorption	4.1e-05	3.7e-05	2.18e-05	3.32667e-05
ko04113: Meiosis - yeast	2.38e-05	2.85e-05	3.76e-05	2.99667e-05
ko03050: Proteasome	5.4e-05	1.62e-05	1.38e-05	2.8e-05
ko04150: mTOR signaling pathway	3.36e-05	2.8e-05	1.43e-05	2.53e-05
ko03022: Basal transcription factors	6.43e-05	6.88e-06	2.12e-06	2.44333e-05
ko00940: Phenylpropanoid biosynthesis	3.5e-05	2.62e-05	4.45e-06	2.18833e-05
ko03450: Non-homologous end-joining	4.3e-05	7.19e-06	1.41e-05	2.143e-05
ko04020: Calcium signaling pathway	2.38e-05	1.83e-05	2.13e-05	2.11333e-05
ko04622: RIG-I-like receptor signaling pathway	1.98e-05	2.3e-05	2.02e-05	2.1e-05
ko04712: Circadian rhythm - plant	2.73e-05	2.6e-05	0	1.77667e-05
ko00563: Glycosylphosphatidylinositol(GPI)-anchor biosynthesis	3.51e-05	1.55e-05	2.32e-06	1.764e-05
ko00601: Glycosphingolipid biosynthesis - lacto and neolacto series	1.38e-05	1.21e-05	2.62e-05	1.73667e-05
ko04115: p53 signaling pathway	2.52e-05	1.7e-05	6.71e-06	1.63033e-05
ko00591: Linoleic acid metabolism	8.87e-06	3.98e-05	0	1.62233e-05
ko04610: Complement and coagulation cascades	1.83e-05	1.3e-05	1.29e-05	1.47333e-05
ko05010: Alzheimer's disease	1.83e-05	1.26e-05	1.03e-05	1.37333e-05
ko04140: Regulation of autophagy	2.95e-05	8.36e-06	3.21e-06	1.369e-05
ko00514: Other types of O-glycan biosynthesis	1.81e-05	1.27e-05	8.13e-06	1.29767e-05
ko04144: Endocytosis	2.22e-05	1.08e-05	5.01e-06	1.267e-05
ko00364: Fluorobenzoate degradation	7.12e-06	2.77e-05	3.14e-06	1.26533e-05
ko04973: Carbohydrate digestion and absorption	1.1e-05	1.28e-05	1.26e-05	1.21333e-05
ko05200: Pathways in cancer	1.22e-05	1.08e-05	1.2e-05	1.16667e-05
ko00944: Flavone and flavonol biosynthesis	2.96e-05	5.16e-06	0	1.15867e-05
ko04145: Phagosome	2.05e-05	8.96e-06	4.86e-06	1.144e-05
ko00980: Metabolism of xenobiotics by cytochrome P450	1.64e-05	1.01e-05	6.94e-06	1.11467e-05
ko05012: Parkinson's disease	1.06e-05	1.4e-05	8.71e-06	1.11033e-05
ko05014: Amyotrophic lateral sclerosis (ALS)	7.86e-06	1.36e-05	1.04e-05	1.062e-05
ko00402: Benzoxazinoid biosynthesis	2.03e-05	9.91e-06	9.09e-07	1.0373e-05
ko00603: Glycosphingolipid biosynthesis - globo series	1.13e-05	7.28e-06	1.2e-05	1.01933e-05
ko04920: Adipocytokine signaling pathway	1.96e-05	6.27e-06	4.28e-06	1.005e-05
ko00363: Bisphenol degradation	3.62e-06	2.37e-05	5.67e-07	9.29567e-06
ko04722: Neurotrophin signaling pathway	6.9e-06	1.35e-05	6.75e-06	9.05e-06
ko05110: Vibrio cholerae infection	1.66e-05	1.02e-05	0	8.93333e-06
ko00904: Diterpenoid biosynthesis	1.36e-05	1.11e-05	0	8.23333e-06
ko05020: Prion diseases	1.09e-05	3.73e-06	8.37e-06	7.66667e-06
ko04010: MAPK signaling pathway	8.5e-06	6.65e-06	7.2e-06	7.45e-06
ko00196: Photosynthesis - antenna proteins	1.09e-05	5.58e-06	5.47e-06	7.31667e-06
ko03320: PPAR signaling pathway	1.28e-05	4.73e-06	3.71e-06	7.08e-06
ko04612: Antigen processing and presentation	1.57e-05	4.75e-06	0	6.81667e-06
ko00534: Glycosaminoglycan biosynthesis - heparan sulfate	1.67e-05	1.68e-06	1.89e-06	6.75667e-06
ko00513: Various types of N-glycan biosynthesis	8.85e-06	3.96e-06	7.1e-06	6.63667e-06
ko01056: Biosynthesis of type II polyketide backbone	9.79e-07	5.55e-06	1.15e-05	6.00967e-06
ko04971: Gastric acid secretion	1.85e-06	1.22e-06	1.4e-05	5.69e-06
ko04111: Cell cycle - yeast	9.32e-06	4.85e-06	2.7e-06	5.62333e-06
ko04310: Wnt signaling pathway	6.53e-06	3.94e-06	5.33e-06	5.26667e-06
ko04964: Proximal tubule bicarbonate reclamation	1.32e-05	1.63e-06	3.53e-07	5.061e-06
ko04260: Cardiac muscle contraction	6.66e-06	4.71e-06	3.48e-06	4.95e-06
ko04130: SNARE interactions in vesicular transport	1.24e-05	1.92e-06	0	4.77333e-06
ko05322: Systemic lupus erythematosus	5.5e-06	7.36e-06	1.44e-06	4.76667e-06
ko05130: Pathogenic Escherichia coli infection	4.08e-06	7.48e-06	1.96e-06	4.50667e-06
ko04512: ECM-receptor interaction	1.05e-05	2.11e-06	0	4.20333e-06
ko04110: Cell cycle	8.72e-06	3.68e-06	0	4.13333e-06
ko04320: Dorso-ventral axis formation	0	7.19e-06	4.86e-06	4.01667e-06
ko04330: Notch signaling pathway	1.18e-05	0	0	3.93333e-06
ko04621: NOD-like receptor signaling pathway	6.81e-06	4.75e-06	0	3.85333e-06
ko04742: Taste transduction	3.35e-06	4.27e-06	2.35e-06	3.32333e-06
ko00622: Xylene degradation	1.97e-06	6.57e-06	9.84e-07	3.17467e-06
ko00621: Dioxin degradation	2.04e-06	5.62e-06	1.35e-06	3.00333e-06
ko00902: Monoterpenoid biosynthesis	4.82e-06	3e-06	0	2.60667e-06
ko04530: Tight junction	4.06e-06	1.85e-06	1.1e-06	2.33667e-06
ko04810: Regulation of actin cytoskeleton	2.97e-06	3.96e-06	0	2.31e-06
ko04660: T cell receptor signaling pathway	3.03e-06	2.09e-06	9.19e-07	2.013e-06
ko00943: Isoflavonoid biosynthesis	0	5.73e-06	0	1.91e-06
ko00942: Anthocyanin biosynthesis	5.42e-06	2.11e-07	0	1.877e-06
ko04080: Neuroactive ligand-receptor interaction	2.61e-06	2.15e-06	4.61e-07	1.74033e-06
ko04270: Vascular smooth muscle contraction	2e-06	9.71e-07	1.89e-06	1.62033e-06
ko05160: Hepatitis C	5.41e-07	3.26e-06	9.75e-07	1.592e-06
ko00522: Biosynthesis of 12-, 14- and 16-membered macrolides	2.44e-06	1.44e-06	7.29e-07	1.53633e-06
ko00642: Ethylbenzene degradation	1.25e-07	3.84e-06	3.63e-07	1.44267e-06
ko04540: Gap junction	3.85e-06	0	0	1.28333e-06
ko00909: Sesquiterpenoid biosynthesis	3.55e-06	0	0	1.18333e-06
ko04976: Bile secretion	4.45e-07	1.52e-06	1.1e-06	1.02167e-06
ko04620: Toll-like receptor signaling pathway	3.04e-06	0	0	1.01333e-06
ko00981: Insect hormone biosynthesis	2.79e-06	2.49e-07	0	1.013e-06
ko00901: Indole alkaloid biosynthesis	0	2.76e-06	0	9.2e-07
ko04340: Hedgehog signaling pathway	0	1.95e-06	7.52e-07	9.00667e-07
ko04013: MAPK signaling pathway - fly	2.65e-06	0	0	8.83333e-07
ko05320: Autoimmune thyroid disease	3.87e-07	0	2.01e-06	7.99e-07
ko04114: Oocyte meiosis	9.88e-07	8.72e-07	4.28e-07	7.62667e-07
ko04740: Olfactory transduction	1.57e-06	2.76e-07	2.28e-07	6.91333e-07
ko00253: Tetracycline biosynthesis	0	0	2.07e-06	6.9e-07
ko04623: Cytosolic DNA-sensing pathway	5.15e-07	1.39e-06	1.39e-07	6.81333e-07
ko05145: Toxoplasmosis	7.68e-07	0	1.01e-06	5.92667e-07
ko04972: Pancreatic secretion	2.91e-07	5.65e-07	7.81e-07	5.45667e-07
ko04970: Salivary secretion	4.08e-07	8.2e-07	3.52e-07	5.26667e-07
ko04730: Long-term depression	0	1.47e-06	0	4.9e-07
ko05016: Huntington's disease	9.84e-07	2.74e-07	2.01e-07	4.86333e-07
ko04966: Collecting duct acid secretion	0	1.39e-06	0	4.63333e-07
ko04710: Circadian rhythm - mammal	0	1.39e-06	0	4.63333e-07
ko04360: Axon guidance	3.82e-07	4.47e-07	4.88e-07	4.39e-07
ko05340: Primary immunodeficiency	0	0	1.26e-06	4.2e-07
ko04630: Jak-STAT signaling pathway	1.23e-06	0	0	4.1e-07
ko04514: Cell adhesion molecules (CAMs)	7.86e-07	1.93e-07	1.71e-07	3.83333e-07
ko00966: Glucosinolate biosynthesis	1.13e-06	0	0	3.76667e-07
ko04745: Phototransduction - fly	6.34e-07	1.79e-07	2.26e-07	3.46333e-07
ko00512: Mucin type O-Glycan biosynthesis	1.65e-07	4.87e-07	1.36e-07	2.62667e-07
ko00945: Stilbenoid, diarylheptanoid and gingerol biosynthesis	3.18e-07	2.94e-07	0	2.04e-07
ko04960: Aldosterone-regulated sodium reabsorption	1.47e-07	2.1e-07	2.22e-07	1.93e-07
ko04744: Phototransduction	0	5.69e-07	0	1.89667e-07
ko05144: Malaria	1.37e-07	0	2.19e-07	1.18667e-07
ko04062: Chemokine signaling pathway	2.03e-07	1.48e-07	0	1.17e-07
ko04666: Fc gamma R-mediated phagocytosis	0	1.83e-07	1.61e-07	1.14667e-07
ko04380: Osteoclast differentiation	3.01e-07	0	0	1.00333e-07
ko04060: Cytokine-cytokine receptor interaction	2.53e-07	2e-08	0	9.1e-08
ko00120: Primary bile acid biosynthesis	1.15e-07	0	0	3.83333e-08
ko04950: Maturity onset diabetes of the young	1.01e-07	0	0	3.36667e-08
ko04912: GnRH signaling pathway	7.4e-08	0	0	2.46667e-08
ko05412: Arrhythmogenic right ventricular cardiomyopathy (ARVC)	0	0	1.53e-08	5.1e-09
ko04940: Type I diabetes mellitus	0	0	0	0
ko04650: Natural killer cell mediated cytotoxicity	0	0	0	0
ko00604: Glycosphingolipid biosynthesis - ganglio series	0	0	0	0
ko05142: Chagas disease (American trypanosomiasis)	0	0	0	0
ko04070: Phosphatidylinositol signaling system	0	0	0	0
ko04662: B cell receptor signaling pathway	0	0	0	0
ko04670: Leukocyte transendothelial migration	0	0	0	0
ko04510: Focal adhesion	0	0	0	0
ko05131: Shigellosis	0	0	0	0
ko00533: Glycosaminoglycan biosynthesis - keratan sulfate	0	0	0	0
ko00232: Caffeine metabolism	0	0	0	0
ko00982: Drug metabolism - cytochrome P450	0	0	0	0
ko04350: TGF-beta signaling pathway	0	0	0	0
ko05416: Viral myocarditis	0	0	0	0
ko05410: Hypertrophic cardiomyopathy (HCM)	0	0	0	0
ko00331: Clavulanic acid biosynthesis	0	0	0	0
ko05310: Asthma	0	0	0	0
ko04520: Adherens junction	0	0	0	0
ko05211: Renal cell carcinoma	0	0	0	0
ko04012: ErbB signaling pathway	0	0	0	0
ko04640: Hematopoietic cell lineage	0	0	0	0
SUM:	1	1	1	1

## Sheet: Paper Table
Gene Pathway (KEGG)	AR1	AR2	AR3	MEAN:	Gene Pathway (KEGG)	CR1	CR2	CR3	MEAN:		Gene Pathway (KEGG)	AR1	AR2	AR3	MEAN:	Gene Pathway (KEGG)	CR1	CR2	CR3	MEAN:
D-Glutamine and D-glutamate metabolism	0.0310417	0.0329251	0.034274	0.0327469	D-Glutamine and D-glutamate metabolism	0.0301301	0.0328391	0.0318763	0.0316152		D-Glutamine and D-glutamate metabolism	3.10417	3.29251	3.4274	3.27469	D-Glutamine and D-glutamate metabolism	3.01301	3.28391	3.18763	3.16152
Ribosome	0.0278056	0.0275213	0.0312453	0.0288574	Ribosome	0.0257665	0.0300413	0.0303544	0.0287207		Ribosome	2.78056	2.75213	3.12453	2.88574	Ribosome	2.57665	3.00413	3.03544	2.87207
Aminoacyl-tRNA biosynthesis	0.025329	0.0225835	0.0270242	0.0249789	Aminoacyl-tRNA biosynthesis	0.0222932	0.0233853	0.0261455	0.0239413		Aminoacyl-tRNA biosynthesis	2.5329	2.25835	2.70242	2.49789	Aminoacyl-tRNA biosynthesis	2.22932	2.33853	2.61455	2.39413
Valine, leucine and isoleucine biosynthesis	0.0260138	0.0227599	0.0240963	0.02429	Valine, leucine and isoleucine biosynthesis	0.0229249	0.0220182	0.024593	0.0231787		Valine, leucine and isoleucine biosynthesis	2.60138	2.27599	2.40963	2.429	Valine, leucine and isoleucine biosynthesis	2.29249	2.20182	2.4593	2.31787
One carbon pool by folate	0.0234974	0.0228205	0.0244574	0.0235918	One carbon pool by folate	0.0226204	0.0206156	0.0221253	0.0217871		One carbon pool by folate	2.34974	2.28205	2.44574	2.35918	One carbon pool by folate	2.26204	2.06156	2.21253	2.17871
Thiamine metabolism	0.0225104	0.0225585	0.02171	0.0222596	Peptidoglycan biosynthesis	0.020559	0.0220726	0.0220855	0.0215724		Thiamine metabolism	2.25104	2.25585	2.171	2.22596	Peptidoglycan biosynthesis	2.0559	2.20726	2.20855	2.15724
Peptidoglycan biosynthesis	0.02133	0.0214493	0.0226681	0.0218158	Thiamine metabolism	0.0212963	0.0210277	0.0208951	0.021073		Peptidoglycan biosynthesis	2.133	2.14493	2.26681	2.18158	Thiamine metabolism	2.12963	2.10277	2.08951	2.1073
Alanine, aspartate and glutamate metabolism	0.0213494	0.0206606	0.0218468	0.0212856	Biotin metabolism	0.0227285	0.0247439	0.0153027	0.020925		Alanine, aspartate and glutamate metabolism	2.13494	2.06606	2.18468	2.12856	Biotin metabolism	2.27285	2.47439	1.53027	2.0925
Biotin metabolism	0.0187562	0.025149	0.0128459	0.018917	Alanine, aspartate and glutamate metabolism	0.0208909	0.019548	0.0214139	0.0206176		Biotin metabolism	1.87562	2.5149	1.28459	1.8917	Alanine, aspartate and glutamate metabolism	2.08909	1.9548	2.14139	2.06176
Lysine biosynthesis	0.0194606	0.0177386	0.0188936	0.0186976	D-Alanine metabolism	0.0185125	0.0180799	0.019451	0.0186811		Lysine biosynthesis	1.94606	1.77386	1.88936	1.86976	D-Alanine metabolism	1.85125	1.80799	1.9451	1.86811
Gene Pathway (KEGG)	PR1	PR2	PR3	MEAN:	Gene Pathway (KEGG)	BR1	BR2	BR3	MEAN:		Gene Pathway (KEGG)	PR1	PR2	PR3	MEAN:	Gene Pathway (KEGG)	BR1	BR2	BR3	MEAN:
Ribosome	0.0312509	0.0303471	0.0311279	0.0309086	D-Glutamine and D-glutamate metabolism	0.0289623	0.0284832	0.0294556	0.028967		Ribosome	3.12509	3.03471	3.11279	3.09086	D-Glutamine and D-glutamate metabolism	2.89623	2.84832	2.94556	2.8967
Valine, leucine and isoleucine biosynthesis	0.0299687	0.0301351	0.0308591	0.030321	Ribosome	0.028339	0.0271018	0.0288453	0.0280954		Valine, leucine and isoleucine biosynthesis	2.99687	3.01351	3.08591	3.0321	Ribosome	2.8339	2.71018	2.88453	2.80954
D-Glutamine and D-glutamate metabolism	0.025926	0.0271129	0.028722	0.0272536	Valine, leucine and isoleucine biosynthesis	0.0294648	0.028025	0.0267552	0.0280817		D-Glutamine and D-glutamate metabolism	2.5926	2.71129	2.8722	2.72536	Valine, leucine and isoleucine biosynthesis	2.94648	2.8025	2.67552	2.80817
Aminoacyl-tRNA biosynthesis	0.026846	0.0266986	0.0278807	0.0271418	Aminoacyl-tRNA biosynthesis	0.0236469	0.0238773	0.0260135	0.0245126		Aminoacyl-tRNA biosynthesis	2.6846	2.66986	2.78807	2.71418	Aminoacyl-tRNA biosynthesis	2.36469	2.38773	2.60135	2.45126
One carbon pool by folate	0.0225106	0.0226322	0.0220619	0.0224016	One carbon pool by folate	0.0228951	0.0224713	0.0242898	0.0232187		One carbon pool by folate	2.25106	2.26322	2.20619	2.24016	One carbon pool by folate	2.28951	2.24713	2.42898	2.32187
Alanine, aspartate and glutamate metabolism	0.0213405	0.022463	0.0219287	0.0219107	Alanine, aspartate and glutamate metabolism	0.0211713	0.0217541	0.0236297	0.022185		Alanine, aspartate and glutamate metabolism	2.13405	2.2463	2.19287	2.19107	Alanine, aspartate and glutamate metabolism	2.11713	2.17541	2.36297	2.2185
Streptomycin biosynthesis	0.0186437	0.0213028	0.0231553	0.0210339	Thiamine metabolism	0.020323	0.0202624	0.0209211	0.0205022		Streptomycin biosynthesis	1.86437	2.13028	2.31553	2.10339	Thiamine metabolism	2.0323	2.02624	2.09211	2.05022
Peptidoglycan biosynthesis	0.020418	0.0198716	0.0206383	0.0203093	Lysine biosynthesis	0.0201332	0.0200372	0.0201368	0.0201024		Peptidoglycan biosynthesis	2.0418	1.98716	2.06383	2.03093	Lysine biosynthesis	2.01332	2.00372	2.01368	2.01024
Pantothenate and CoA biosynthesis	0.0190219	0.0195062	0.020464	0.019664	Pantothenate and CoA biosynthesis	0.020398	0.0198154	0.0199677	0.0200604		Pantothenate and CoA biosynthesis	1.90219	1.95062	2.0464	1.9664	Pantothenate and CoA biosynthesis	2.0398	1.98154	1.99677	2.00604
Lysine biosynthesis	0.0190761	0.0193325	0.0193812	0.0192633	Streptomycin biosynthesis	0.0192135	0.019724	0.0210489	0.0199955		Lysine biosynthesis	1.90761	1.93325	1.93812	1.92633	Streptomycin biosynthesis	1.92135	1.9724	2.10489	1.99955
