# Supplementary material for: Taxonomic differences of gut microbiomes drive cellulolytic enzymatic potential within hind-gut fermenting mammals
Source: PLoS One. 2017 Dec 27;12(12):e0189404. doi: 10.1371/journal.pone.0189404 (PMC5744928; doi:10.1371/journal.pone.0189404)
Supplement: S5 Table — (ZIP) [file pone.0189404.s007.zip]

Archive with 3 entries (2 files):
- Supplementary Table 5.txt
- __MACOSX/
- __MACOSX/._Supplementary Table 5.txt
