# Supplementary material for: Taxonomic differences of gut microbiomes drive cellulolytic enzymatic potential within hind-gut fermenting mammals
Source: PLoS One. 2017 Dec 27;12(12):e0189404. doi: 10.1371/journal.pone.0189404 (PMC5744928; doi:10.1371/journal.pone.0189404)
Supplement: S5 Table — (ZIP) [file pone.0189404.s007.zip › Supplementary Table 5.txt]

# Gene Family	Arctic Wolf  Replicate 1	Arctic Wolf Replicate 2	Beaver Replicate 1	Beaver Replicate 2	Coyote Replicate 1	Coyote Replicate 2	Porcupine Replicate 1	Porcupine Replicate 2	Beaver Replicate 3	Arctic Wolf Replicate 3	Coyote Replicate 3	Porcupine replicate 3	
K00001	506.234014	291.2946838	173.6602523	162.1344654	553.5454971	264.252361	159.1358082	205.1004342	103.0996102	455.6453775	538.2895665	171.9246586	
K00001|Acinetobacter baumannii AYE	12.21262916	0.651074752	4.550202067	3.94762838	3.078710358	2.099136942	41.7291836	17.20157436	2.417651394	13.44205966	9.912467502	10.09976747	
K00001|Acinetobacter sp. ADP1	1.113154557	0.067733949	0.9039174	1.054872835	0	0	9.363778295	4.339063839	0.903585376	1.737354718	0.437955071	0.618176298	
K00001|Alicyclobacillus acidocaldarius subsp. acidocaldarius DSM 446	0.160559738	0	1.017519867	0.953288847	0	0	0.058749274	0.445554005	0.035802502	0	0	0	
K00001|Bacteroides fragilis YCH46	264.6203516	107.0632194	0.46660832	3.40802148	304.1280776	102.0880172	33.89470688	57.70154937	8.743098602	323.7180557	354.2088765	56.3473227	
K00001|Bacteroides vulgatus	148.6403197	162.3323297	32.92260906	27.6938809	200.2756519	145.8611821	17.19687651	31.70663665	12.52691704	66.61300687	120.0528538	30.08817208	
K00001|Bartonella bacilliformis	0	0	0.205550076	0	0	0	0.206649345	0	0	0	0	0.212845337	
K00001|Bartonella quintana Toulouse	0	0	0.215165168	0	0	0	0.206858546	0	0	0	0	0.264578009	
K00001|Bartonella tribocorum CIP 105476	0	0	0.215165168	0	0	0	0.984787355	0	0	0	0	0.292124807	
K07636|Burkholderia sp. CCGE1002	2.217043733	0.482650191	1.186356448	2.775692359	2.089852878	0.519503148	2.671834623	4.74567265	3.816030163	4.804066108	3.865014775	4.403541036	
K07636|Caulobacter crescentus CB15	0.286815204	0.361271676	0	0	0.272902262	0	0.419522305	0.472735793	0.061257455	0.32883243	0.406235185	0.875236949	
K07636|Caulobacter segnis	1.86755393	2.03665168	0	0	6.816814695	3.11455799	0.455894321	1.500497483	0.27001626	0.378471687	1.864566974	0.326730263	
K07636|Caulobacter sp. K31	0.55505083	0.054815697	0.051349628	0	0.139098985	0.717360115	0.165611368	0.173250246	0.282878996	0.072959097	0.678686525	0.084643546	
K07636|Cellulophaga algicola	5.537508434	3.979083249	6.409313404	8.862793276	9.667862934	2.259082897	6.22652625	11.32449128	10.388502	13.510535	9.402524131	11.74212196	
K07636|Chlorobium chlorochromatii	4.532631195	1.552524781	1.964379627	1.775672471	1.862280279	0.812905043	1.443611454	3.145225645	4.669839809	3.854290507	3.249311769	4.746389423	
K07636|Chlorobium limicola	4.575324914	0.944793814	2.16280531	3.993315275	3.073914212	1.117388844	2.150926475	4.611781306	3.416177391	3.640206779	4.563057747	3.099870017	
K07636|Chlorobium phaeobacteroides BS1	5.699902322	0.653339652	4.887767098	7.366751842	5.820481995	1.372629106	3.090363657	11.88135957	6.427706008	5.022995793	5.601059332	4.530969667	
K07636|Chlorobium phaeobacteroides DSM 266	3.432782537	1.423502015	3.025360868	5.436790772	1.740858241	1.011012756	3.514929595	5.825970272	2.571650376	4.976782234	6.719576583	4.522891936	
K07636|Chlorobium phaeovibrioides	7.166466868	2.681196117	4.79951117	5.380928006	4.569533488	1.401032208	4.967261335	8.433036058	3.212711198	9.44800007	10.76993105	5.603347427	
K07636|Clostridium acetobutylicum ATCC 824	8.854687903	4.501183566	7.567045151	6.288611088	6.444005419	2.08107492	6.170018213	10.78800066	5.750083777	10.07340119	8.334178938	10.79106694	
K07636|Clostridium beijerinckii NCIMB 8052	6.850615929	3.008735259	3.700963456	5.731322753	4.623600498	2.453615411	3.043393762	8.610892177	2.93977716	11.22458031	12.7241739	6.312101637	
K07636|Clostridium botulinum A ATCC 3502	8.550075775	2.985493222	9.057495878	5.224034448	6.598207787	1.707951823	6.269594452	8.984797989	2.443749491	5.555616019	6.321322825	9.42002292	
K07636|Clostridium botulinum B Eklund 17B	4.855701438	1.673588725	4.596551088	4.006262791	2.713386155	1.393731069	2.950019605	8.156510572	3.444488261	7.281749869	7.848103654	6.877085399	
K07636|Clostridium cellulolyticum	7.73937767	3.711777181	5.891200651	5.734991536	6.351666387	2.934401601	5.409706327	8.584375251	5.251633027	8.497136228	9.69227928	10.8030305	
K07636|Clostridium cellulovorans	3.225626702	2.046561075	2.405841087	1.380754331	2.355828539	0.492234489	3.403458448	4.517255027	1.258756166	7.640449598	9.527382437	2.978192821	
K07636|Clostridium kluyveri NBRC 12016	5.321192716	3.282061213	4.440626945	2.550366664	4.045502222	1.849204485	2.492319228	5.315853639	1.249294627	5.508485093	10.845136	4.383433744	
K07636|Clostridium ljungdahlii	6.338484007	2.91396716	7.009879469	2.717063287	4.546424233	1.75777309	7.401792675	8.139082067	2.908648527	6.156414133	11.41609985	5.113654025	
K07636|Clostridium perfringens 13	6.418746646	14.86831924	7.693461627	5.641005487	6.666885137	1.120920018	7.829295948	8.900453509	7.123729382	14.50362891	11.68861544	9.593839423	
K07636|Clostridium saccharolyticum WM1	22.66484599	6.373880665	11.10577246	11.04868924	23.35296928	10.05554996	8.126932707	17.33836298	3.602018589	17.08945172	28.08560368	15.05777464	
K07636|Clostridium sticklandii	13.53758742	3.719937601	7.276340866	5.639310834	14.81442335	5.141544373	10.08210873	13.92758384	4.936127962	14.90531205	19.37408337	14.51145521	
K07636|Clostridium tetani E88	5.958502505	1.893226591	4.319404985	3.536285755	5.053246226	2.05787097	3.902241795	8.688819139	4.464432475	6.47777632	6.474842485	8.704421027	
K07636|Comamonas testosteroni CNB-2	1.598572342	0.516959976	2.8551893	1.59709986	0.635217883	0.550921704	2.627808138	2.648018855	1.554024531	2.657053602	3.994884197	2.97045144	
K07636|Enterococcus faecalis V583	3.669173569	1.602880282	3.849433772	2.62651012	5.466519033	2.156064526	1.967238394	3.194526792	3.844870736	2.825328702	6.754717359	4.798858659	
K07636|Eubacterium eligens	100.4078142	14.56777463	69.91298511	69.34284673	32.35940072	7.937868219	57.10227758	112.0941452	32.5546584	113.2759421	132.6337151	92.74881085	
K07636|Eubacterium limosum	10.29293458	3.400696035	6.355675128	6.778094789	6.365429734	1.622249939	7.390930693	14.26247881	5.830181037	11.79659292	15.33168699	13.10544716	
K07636|Eubacterium rectale ATCC 33656	24.46947772	5.030060046	10.44773338	8.451398569	8.987585422	2.631419229	28.54110858	47.6345708	6.550240547	28.68666908	34.23885774	33.54355873	
K07636|Janthinobacterium sp. Marseille	3.286025188	2.173579985	4.713943349	3.170638497	1.329630493	0.232323884	0.670800759	3.558175447	2.671750051	2.715947249	1.769556855	5.082752025	
K07636|Klebsiella variicola At-22	1.740553895	0.16664602	2.566201844	1.228140214	2.47037744	1.329290046	2.523983805	5.611137033	2.216643812	3.702345387	4.090885099	6.006948954	
K07636|Lactobacillus brevis ATCC 367	4.588027338	0.25352554	1.669931996	1.825858718	1.429027348	1.038589309	1.964496707	3.493641773	1.716748051	2.758801661	5.758372173	1.534513464	
K07636|Lactobacillus casei ATCC 334	2.331935531	0.355822571	1.322870778	2.019851571	3.802445362	0.562400171	2.055544988	3.697070695	3.325075695	4.988956927	5.115021252	2.332331167	
K07636|Lactobacillus delbrueckii subsp. bulgaricus ATCC 11842	15.56371481	4.124251718	11.40432997	14.02426374	18.58684291	1.985564357	17.82512482	22.90272404	9.965057405	21.77719286	24.22430011	21.22864541	
K07636|Lactobacillus plantarum WCFS1	1.813177106	1.117045377	1.441257192	1.016643673	1.146565361	0.241443883	3.284028782	2.772682537	1.280065065	1.61980765	1.026567205	2.951146676	
K07636|Lactobacillus sakei	3.65110612	0.610581314	1.891318521	1.744633108	2.591451348	0.090615213	1.34167406	2.993142929	0.575507147	2.483030551	3.229680881	2.701731701	
K07636|Lactobacillus salivarius UCC118	3.895101549	0.168516174	3.690191165	3.913292696	2.744046232	0.340862215	1.106510114	4.100950785	3.024489493	3.633940397	5.192784294	4.962484041	
K07636|Parabacteroides distasonis	30.58699726	28.52088066	36.02433357	37.91671135	62.29886789	29.29845879	8.616592482	20.13847335	48.38783775	23.46147091	25.47419666	25.14522658	
K07636|Pediococcus pentosaceus ATCC 25745	1.529201897	0.890095918	1.097290706	0.488303543	3.610238024	0.151969543	0.634043966	0.866916916	1.41993896	1.435086624	1.674896899	0.299440289	
K07636|Pedobacter heparinus	7.766768412	3.443350728	7.030192549	4.919272232	14.44042705	4.065572971	6.156813224	6.711498004	9.910472813	9.510279493	5.224470969	11.43864791	
K07636|Polaromonas naphthalenivorans	1.75819011	0.402133348	1.850997088	0.836409134	0.873862716	0.397736248	3.215612317	5.358436318	2.217405079	3.724494519	2.498571376	4.644888532	
K07636|Polaromonas sp. JS666	1.883817852	0.514854642	1.50934447	1.015161174	0.654847681	0.186059854	0.96926274	2.436216065	1.89057332	2.541563597	2.017904735	2.063770083	
K07636|Pseudomonas aeruginosa PAO1	1.14143227	1.244162532	1.166563374	0.703875008	0.871739351	0.120679384	1.947958084	1.734125904	0.932275715	1.423704067	1.0442752	2.617360941	
K07636|Pseudomonas mendocina ymp	1.34524479	0.815624239	1.284019363	0.737269239	1.024834064	0.25429866	1.883530244	1.889632085	0.71967151	1.517309603	1.24014973	1.92965371	
K07636|Pseudomonas protegens Pf-5	1.696582903	0.968570259	2.017818442	0.409297253	0.979138055	0.75238607	2.064066693	2.422428845	0.60127014	2.536385341	2.098655515	1.911169942	
K07636|Pseudomonas stutzeri A1501	1.702775489	0.893204231	2.495316394	1.130679463	1.182702346	0.330329018	1.973818055	3.014256594	2.557817283	3.660692425	1.423259787	1.452425008	
K07636|Pseudomonas syringae pv. tomato DC3000	1.069074184	0.852051556	1.095453207	0.289190598	0.647708607	0.254036115	2.426914	1.655425995	0.425559937	0.890681731	0.660349776	2.88914582	
K07636|Rhodopseudomonas palustris BisA53	0.732860655	0.453585089	0.33605862	0.032983975	0.302789715	0	0.338380889	1.428110219	0.322616453	0.297747033	0.312825485	0.18002665	
K07636|Rhodopseudomonas palustris BisB18	0.203087419	0.203522316	0.773790335	0.061820875	0	0.120732302	1.073921688	0.742492807	0.075395436	0.768554355	0.375784795	0.712242453	
K07636|Rhodopseudomonas palustris BisB5	0.677233069	0.107531028	0.764258872	0	0.177517247	0	0.380581644	0.82223277	0.159891062	0.532860377	0.44469648	0.288747871	
K07636|Rhodopseudomonas palustris DX-1	1.870142199	0.474732078	0.566048598	0.1943015	0.030456353	0	1.057634108	0.606079683	0.113270467	0.911072861	0.926256048	0.176494497	
K07636|Rhodospirillum centenum	1.290121862	0.357153835	1.024758027	1.048072305	1.422327797	0.18710923	0.339330992	2.910473664	1.522725677	1.33829066	2.494102334	2.6144692	
K07636|Rhodospirillum rubrum ATCC 11170	2.295340713	0.298798755	1.124593996	0.390703664	0.337293269	0.258716147	1.445134264	0.996261529	1.27728294	2.114371108	1.479375748	2.383095077	
K07636|Riemerella anatipestifer ATCC 11845 = DSM 15868	8.205086636	3.347108389	4.117305829	3.856508718	11.49945019	2.43078593	4.081219907	7.698203381	6.070299678	6.486860116	5.450067542	8.040040717	
K07636|Ruminococcus albus	19.88951811	3.497170867	7.594728283	6.776687393	7.537838619	2.137135855	16.98993686	30.60844629	5.773737206	26.28001357	30.80482421	25.77564914	
K07636|Slackia heliotrinireducens	5.822419855	0.434793685	1.566602651	2.486436363	1.864582787	0.313809865	1.783951659	7.091323665	0.642306793	7.273739634	11.13295262	3.99762577	
K07636|Sphingobium japonicum	2.194532863	0.162127807	1.262937825	2.725682311	0.416380417	0.291308635	1.313490494	3.347858652	2.089754046	2.336762032	3.295567442	1.702874641	
K07636|Terriglobus saanensis	2.875604179	0.653662699	4.173924779	3.916882451	4.254019112	1.294473541	4.346873038	10.99472132	1.431376087	4.601219711	4.967370178	11.31401775	
K07636|Thiomonas intermedia	1.218013828	0.511258784	1.224880869	1.87947074	1.008265289	0.323303553	1.720414968	1.275707541	2.707325094	1.590320085	2.103615074	2.762484389	
K07636|Tolumonas auensis	1.274366012	0.908878855	1.131651395	0.840228048	1.50287453	0.240973154	2.548447637	1.95644492	0.696194103	1.474284745	2.742905267	1.789668795	
K07636|Variovorax paradoxus EPS	1.974332327	1.436549614	2.281480003	1.591508574	0.735388766	0.743414319	2.087582499	3.077807338	2.566051645	3.46671678	2.465305135	2.54775847	
K07637	0	0	4.45316378	0	0	0	0	0	0	0	0	0	
K07637|Escherichia fergusonii	0	0	0.75487121	0	0	0	0	0	0	0	0	0	
K07637|Klebsiella pneumoniae subsp. pneumoniae MGH 78578	0	0	0.062330185	0	0	0	0	0	0	0	0	0	
K07637|Pseudomonas aeruginosa PAO1	0	0	0.300044503	0	0	0	0	0	0	0	0	0	
K07637|Pseudomonas fluorescens Pf0-1	0	0	0.900603238	0	0	0	0	0	0	0	0	0	
K07637|Pseudomonas mendocina ymp	0	0	0.327448923	0	0	0	0	0	0	0	0	0	
K07637|Pseudomonas putida KT2440	0	0	0.366105942	0	0	0	0	0	0	0	0	0	
K07637|Pseudomonas stutzeri A1501	0	0	1.217335316	0	0	0	0	0	0	0	0	0	
K07637|Pseudomonas syringae pv. tomato DC3000	0	0	0.524424464	0	0	0	0	0	0	0	0	0	
K07638	7.570284832	0	12.31548425	10.31278126	11.29266849	0	26.7034115	24.42029055	11.87623009	0	8.822572754	0	
K07638|Acinetobacter baumannii ACICU	0.356917598	0	0.049592213	0.030734767	0.189379777	0	8.270916394	6.305512291	0.106124803	0	0.398267864	0	
K07638|Acinetobacter sp. ADP1	0.265016214	0	0.07706061	0.030734767	0.255877565	0	8.543100567	6.226335095	0.094094225	0	0.170689524	0	
K07638|Bartonella clarridgeiae	0	0	0.901155755	0	0	0	0	0.365569989	0.055569142	0	0.066102862	0	
K07638|Burkholderia cenocepacia MC0-3	0.044412641	0	0	0	0	0	0	0.070009994	0	0	0	0	
K07638|Burkholderia glumae BGR1	0.235526593	0	0.047935578	0.223216869	0.518724236	0	0.036698358	0.434692045	0.494275186	0	0.332215957	0	
K07638|Burkholderia lata	0.270346855	0	0.128410969	0.033423189	1.807132953	0	1.088386853	0.15637883	0.468058355	0	0.204618681	0	
K07638|Burkholderia mallei ATCC 23344	0	0	0	0.034288939	0.061888458	0	0	0.065588959	0	0	0.037141319	0	
K07638|Burkholderia phymatum	0.159346587	0	0.269155084	0.062218789	0.107117835	0	0.030345684	0.824620324	0.245630295	0	0.762790822	0	
K07638|Burkholderia phytofirmans	0	0	0	0	0	0	0	0.065276954	0	0	0	0	
K07638|Burkholderia rhizoxinica	0.278295841	0	0.050657552	1.383275283	0.453719886	0	0.0658513	0.295064817	0.494275186	0	0.218502167	0	
K07638|Burkholderia sp. CCGE1002	0.410282278	0	0.23689237	0.2854403	1.389847338	0	0.164299394	0.581655665	0.28717396	0	0.58082322	0	
K07638|Burkholderia xenovorans LB400	0.183715643	0	0.214120985	0.064156623	0.194538871	0	0.034052625	0.450542894	0.799360512	0	0	0	
K07638|Caulobacter segnis	0	0	0.051618643	0.513632188	0	0	0	0.125559817	0.782145271	0	0.076678744	0	
K07638|Caulobacter sp. K31	0.755287009	0	0.053752814	0.269581647	0.065014396	0	0	0.810688107	0.934134673	0	0	0	
K07638|Janthinobacterium sp. Marseille	0.342270855	0	0.034549124	0.476495514	0.632311295	0	0.111179206	0.12695918	3.273475082	0	0.438360671	0	
K07638|Klebsiella pneumoniae subsp. pneumoniae NTUH-K2044	0.484974505	0	1.862897958	1.14010293	2.257090033	0	4.001522225	1.949287961	0.341111168	0	1.714676036	0	
K07638|Polaromonas naphthalenivorans	0.2892258	0	0	1.291953055	0.142991653	0	0.033551619	0.034522002	0.600292404	0	0.460842215	0	
K07638|Polaromonas sp. JS666	0.926807118	0	0	0.537859721	0.13140438	0	0.036287556	0.219259108	0.646672534	0	0.15710685	0	
K07638|Pseudomonas aeruginosa PAO1	0.320920021	0	1.415959669	0.619469971	0.598104384	0	0.831389968	0.67642259	0.180748023	0	0.745290701	0	
K07638|Pseudomonas fluorescens Pf0-1	0.194217978	0	0.824332935	0.135820742	0.079468807	0	0	0.034972764	0	0	0.170747141	0	
K07638|Pseudomonas mendocina ymp	0.785147962	0	1.395764025	0.145519555	0.183389978	0	0.743490141	1.041213251	0.210081479	0	0.598619805	0	
K07638|Pseudomonas stutzeri A1501	0.307259033	0	1.358818539	1.09038513	0.590387593	0	0.704903672	0.642808792	0.26918396	0	0.288771403	0	
K07638|Pseudomonas syringae pv. phaseolicola 1448A	0.5361435	0	1.470974989	0.580052246	0.214978702	0	1.414443394	0.785752901	0.294057597	0	0.094296963	0	
K07638|Rhodopseudomonas palustris CGA009	0.072485834	0	0.160089637	0	0	0	0.412385197	0.272051089	0.682664378	0	0.175543029	0	
K07638|Rhodospirillum centenum	0.023625251	0	0.048468659	0	0	0	0	0.524167215	0	0	0.179334913	0	
K07638|Rhodospirillum rubrum ATCC 11170	0	0	1.136446813	0.199799226	0.366837858	0	0	1.027341279	0	0	0	0	
K07638|Thiomonas intermedia	0.14135876	0	0.526829332	0.616247284	0.164765511	0	0.028806618	0.070258513	0.343023055	0	0.534446708	0	
K07638|Variovorax paradoxus EPS	0.186700958	0	0	0.548372523	0.887696983	0	0.15180073	0.237778119	0.2740788	0	0.41670516	0	
K07639	3.127598985	0	3.34369168	0	0	0	33.05250838	18.42877026	0	0	4.485549727	0	
K07639|Acinetobacter oleivorans	0.377936858	0	0.027328362	0	0	0	13.70801622	6.69241104	0	0	0.044391308	0	
K07639|Acinetobacter sp. ADP1	0.134782122	0	0	0	0	0	13.25247881	6.686380582	0	0	0	0	
K07639|Escherichia coli E24377A (ETEC)	1.230547833	0	0.988061227	0	0	0	1.252093586	2.055894878	0	0	1.419855714	0	
K07639|Escherichia fergusonii	0.554467746	0	0.161570565	0	0	0	0.907822307	0.439670648	0	0	1.635881359	0	
K07639|Klebsiella variicola At-22	0.829864426	0	0.173728979	0	0	0	0.684240337	0.508735098	0	0	1.215905784	0	
K07639|Pseudomonas aeruginosa PA7	0	0	0.234867823	0	0	0	0.394294305	0.347964845	0	0	0	0	
K07639|Pseudomonas fluorescens SBW25	0	0	0.4391068	0	0	0	0.638632345	0.14861895	0	0	0.027741935	0	
K07639|Pseudomonas mendocina ymp	0	0	0.279948508	0	0	0	0.311180138	0.140383354	0	0	0	0	
K07639|Pseudomonas protegens Pf-5	0	0	0.369814882	0	0	0	0.501478478	0.531249556	0	0	0.027741935	0	
K07639|Pseudomonas putida W619	0	0	0.276497955	0	0	0	0.462390586	0.192515216	0	0	0	0	
K07639|Pseudomonas stutzeri A1501	0	0	0.211217945	0	0	0	0.582125136	0.098325795	0	0	0.05397751	0	
K07639|Pseudomonas syringae pv. phaseolicola 1448A	0	0	0.181548637	0	0	0	0.357756125	0.586620299	0	0	0.060054183	0	
K07641	11.23809993	0	0	0	0	0	4.411263787	0	0	0	0	0	
K07641|Burkholderia lata	0.288377955	0	0	0	0	0	0.064233037	0	0	0	0	0	
K07641|Comamonas testosteroni CNB-2	0.125218914	0	0	0	0	0	0.762029182	0	0	0	0	0	
K07641|Escherichia coli E24377A (ETEC)	3.140144843	0	0	0	0	0	0.76980516	0	0	0	0	0	
K07641|Escherichia fergusonii	3.472537268	0	0	0	0	0	0.548978244	0	0	0	0	0	
K07641|Klebsiella pneumoniae subsp. pneumoniae MGH 78578	2.176714576	0	0	0	0	0	1.121865333	0	0	0	0	0	
K07641|Polaromonas naphthalenivorans	0.356309246	0	0	0	0	0	0.058171642	0	0	0	0	0	
K07641|Polaromonas sp. JS666	0.133421374	0	0	0	0	0	0	0	0	0	0	0	
K07641|Pseudomonas aeruginosa LESB58	0.193693732	0	0	0	0	0	0.501364758	0	0	0	0	0	
K07641|Pseudomonas fluorescens Pf0-1	0.175676792	0	0	0	0	0	0	0	0	0	0	0	
K07641|Pseudomonas fluorescens SBW25	0.298346494	0	0	0	0	0	0	0	0	0	0	0	
K07641|Pseudomonas mendocina ymp	0.344000801	0	0	0	0	0	0.538973601	0	0	0	0	0	
K07641|Pseudomonas protegens Pf-5	0.182503147	0	0	0	0	0	0	0	0	0	0	0	
K07641|Pseudomonas putida GB-1	0.319809594	0	0	0	0	0	0	0	0	0	0	0	
K07641|Variovorax paradoxus S110	0.031345193	0	0	0	0	0	0.045842831	0	0	0	0	0	
K07642	16.24438114	0	9.854082877	4.246161155	6.949693532	0	20.02759445	25.91745587	0	15.39823976	20.15386641	9.82540308	
K07642|Acinetobacter oleivorans	0.114527982	0	0.195953709	0.126008014	0.286210249	0	8.184188193	3.695713791	0	0.323091588	0.345177366	0.616142945	
K07642|Acinetobacter sp. ADP1	0.067132515	0	0.556611192	0.433098409	0.283898716	0	7.305298062	3.095506384	0	0.084536704	0.262205244	0.100014992	
K07642|Burkholderia phymatum	0.984890267	0	0.536808815	0.711136363	0.428787713	0	0.072816692	4.529779688	0	0.485274343	0.377773138	0.667048001	
K07642|Deinococcus deserti	1.774478263	0	0.558789636	0.580702501	2.636134757	0	0.810290578	5.536304292	0	1.466749302	1.415229693	1.594556978	
K07642|Deinococcus maricopensis	4.384908894	0	2.290552961	0.98726289	0.974732103	0	1.091274388	3.217162481	0	5.379180169	11.00151999	1.922742549	
K07642|Escherichia coli K-12 MG1655	3.211321893	0	1.234172888	0.581348552	0.727802038	0	0.757667333	2.060427921	0	0.285994183	0.555230546	1.290534282	
K07642|Klebsiella variicola At-22	1.219437814	0	0.95661715	0.509195558	0.077746192	0	0.433016686	0.730139603	0	0.985384026	0.227883354	0.09134774	
K07642|Pseudomonas fluorescens SBW25	0.464810205	0	1.261699989	0.093211664	0.371790596	0	0.362780211	0.543281723	0	0.644143523	1.394614222	2.308780089	
K07642|Pseudomonas syringae pv. phaseolicola 1448A	1.790028001	0	0.612688563	0.186964906	0.19422206	0	0.306335727	0.834412958	0	1.844857252	0.290464009	1.075148972	
K07642|Variovorax paradoxus EPS	1.579158363	0	0.950038851	0	0.322788896	0	0.273352108	0.185205042	0	2.503177077	2.872854293	0.070406478	
K07642|Variovorax paradoxus S110	0.653686946	0	0.700149124	0.037232297	0.645580214	0	0.430574477	1.489521988	0	1.395851595	1.410914559	0.088680054	
K07643	0	0	0	3.152781638	0	0	0	0	0	0	0	0	
K07643|Escherichia fergusonii	0	0	0	0.034340665	0	0	0	0	0	0	0	0	
K07643|Klebsiella pneumoniae subsp. pneumoniae MGH 78578	0	0	0	0.08080881	0	0	0	0	0	0	0	0	
K07643|Tolumonas auensis	0	0	0	3.037632163	0	0	0	0	0	0	0	0	
K07644	27.70470873	0	36.55784797	26.67244961	0	0	49.49190433	49.71978645	28.53748889	33.27610594	43.63429973	38.82391423	
K07644|Acinetobacter baumannii AYE	0.272095684	0	0.108853475	0.51707248	0	0	11.71902203	2.073329783	0.081662858	0.702253808	1.404098479	1.726105595	
K07644|Acinetobacter oleivorans	0	0	0	0	0	0	2.267397872	0.751879699	0.055732227	0	0	0.0578272	
K07644|Burkholderia ambifaria MC40-6	0	0	0	0.168236338	0	0	0.033619671	0	0	0.060451568	0	0.686813187	
K07644|Burkholderia cenocepacia AU1054	0	0	0.284549643	0	0	0	0.041267247	0.350229832	0.125267207	0	0.07053597	0.242289062	
K07644|Burkholderia lata	0.548371097	0	1.798045071	1.575168339	0	0	1.454080728	1.1355712	1.564795294	0.553466484	0.828993549	1.148913023	
K07644|Burkholderia multivorans ATCC 17616 (JGI)	1.220614539	0	1.353017153	0.679341848	0	0	2.212687934	3.177380152	1.017560399	1.41622912	0.769330192	1.953023514	
K07644|Burkholderia multivorans ATCC 17616 (Tohoku)	1.158731867	0	0.470888928	1.340128382	0	0	0.226869065	0.251991543	0.912753746	0.467123541	0.408905828	0.375960588	
K07644|Burkholderia phymatum	0.470819841	0	0.146195652	0.06745962	0	0	0.443347478	0.317968841	0.350613481	0.668780842	0.864410898	0.263497594	
K07644|Burkholderia phytofirmans	3.123941577	0	0.976637184	0.240497332	0	0	0.27944445	1.766412008	0.293810905	2.95452349	4.455622531	2.070538066	
K07644|Burkholderia pseudomallei 1106a	1.051411253	0	0.06261889	0.136382903	0	0	0.142495939	0.062872799	0	0.806168752	0.80160005	0.454671244	
K07644|Burkholderia pseudomallei 1710b	0.786956862	0	0.327987654	0.056547714	0	0	0.160218966	0.25605504	0.583821355	0.169824144	0.22488549	0.276574038	
K07644|Burkholderia sp. CCGE1002	0.08794842	0	0.147615066	0.637474354	0	0	0.610318512	1.660226067	0.970167041	0.957900949	1.86116872	0.684414744	
K07644|Burkholderia vietnamiensis	0.109036748	0	1.048596087	0.196422184	0	0	0.042511486	0.933518836	0.438538964	0.111199123	0.072638168	0.297715763	
K07644|Burkholderia xenovorans LB400	4.538801753	0	1.017016365	0.868965929	0	0	2.719778682	2.493784618	0.90791624	2.318434606	3.645650851	2.301021292	
K07644|Comamonas testosteroni CNB-2	0.135609094	0	0.955452152	1.729239599	0	0	0.889670382	1.515171996	0.405013515	0.924633917	0.714295909	3.217164266	
K07644|Escherichia coli 55989 (EAEC)	4.114180247	0	0.376947147	1.264073209	0	0	2.9983085	3.416384142	2.318899944	1.800698013	4.705740998	1.072054179	
K07644|Janthinobacterium sp. Marseille	0.305237285	0	0.841597433	0.913242774	0	0	1.738992886	1.521006627	0.507918795	0.593486238	1.958857513	1.538596727	
K07644|Klebsiella pneumoniae subsp. pneumoniae NTUH-K2044	0.195035148	0	0.27375853	0.419019944	0	0	1.449438913	3.015344565	1.124322948	0.14107331	2.46319735	0.37033659	
K07644|Polaromonas naphthalenivorans	0.592271538	0	0.76956461	1.634013315	0	0	0.794587202	1.616489041	1.777446473	0.523836934	0.529433812	0.465027349	
K07644|Pseudomonas aeruginosa LESB58	0.075574976	0	0.026418669	0.168286339	0	0	0.73964497	0.899332291	0	0	0.031581085	0	
K07644|Pseudomonas aeruginosa PAO1	0.416252383	0	1.539752733	1.745386215	0	0	0.580835068	1.642763758	1.310893742	0.160624716	0.989642015	2.08413513	
K07644|Pseudomonas aeruginosa UCBPP-PA14	0.174342638	0	0.239304624	0.553403356	0	0	0.620942096	0.97023803	0.828629341	0.970098139	0.073664871	0.401553706	
K07644|Pseudomonas entomophila	0.163915407	0	2.685583835	1.038007296	0	0	1.428862063	1.678400068	1.925764097	2.199099719	0.408549211	2.333760186	
K07644|Pseudomonas fluorescens Pf0-1	0.099866974	0	5.349604438	1.142083615	0	0	3.154951768	2.32819531	2.046155059	0.744715215	1.292433185	0.538277034	
K07644|Pseudomonas fluorescens SBW25	0.201628467	0	3.04250884	1.284378387	0	0	1.740293894	3.147789054	1.663528559	0.944666962	0.742137742	3.021919052	
K07644|Pseudomonas mendocina ymp	0.928716605	0	2.96807194	0.821164291	0	0	1.512310584	2.357781658	1.292196833	2.052562084	1.627051998	4.247519231	
K07644|Pseudomonas protegens Pf-5	0.651718032	0	1.471626049	1.232270147	0	0	0.869940687	1.510623755	1.730819123	0.770836874	2.912553951	0.865588236	
K07644|Pseudomonas putida GB-1	2.103387491	0	1.851217896	0.882752219	0	0	2.039808327	1.368561181	1.244589197	2.606114624	1.665655677	1.1368124	
K07644|Pseudomonas putida KT2440	0.473834893	0	0.697086246	0.129277365	0	0	0.174404707	0.19381487	0.12493736	0.032056565	0.073431558	0.214337673	
K07644|Pseudomonas putida W619	0.849334946	0	2.564682629	1.434442818	0	0	1.046342849	0.752096062	1.114752769	0.90969267	1.283326518	0.902753924	
K07644|Pseudomonas stutzeri A1501	0.745524427	0	0.532326336	0.577868548	0	0	2.670903939	1.294590583	0.261337269	1.165953205	0.220869998	1.036709957	
K07644|Pseudomonas syringae pv. syringae B728a	0.808493246	0	0.841358134	0.448171496	0	0	0.515328034	1.129855696	0.462503549	0.581796754	1.800884222	1.120246815	
K07644|Pseudomonas syringae pv. tomato DC3000	0.327173125	0	0.288662418	0.159511518	0	0	0.289981042	0.329745189	0.234034779	0.406566815	0.474352456	0.245812835	
K07644|Thiomonas intermedia	0.659289342	0	0.527744707	1.250927974	0	0	0.826082359	1.531545934	0.432214051	4.035418815	3.844811961	0.764172613	
K07644|Variovorax paradoxus EPS	0.271821376	0	0.910825559	0.97664846	0	0	0.028726951	1.069453483	0.390793558	0.182812269	0.327116587	0.275188484	
K07644|Variovorax paradoxus S110	0.042771453	0	0.06173188	0.384583301	0	0	1.028487042	1.199382737	0.038098217	0.343005677	0.086870393	0.432582932	
K07645	15.93254649	6.403796154	3.918713223	7.704343179	12.49089891	0	23.65100794	0	7.345787909	0	8.143698489	7.312435303	
K07645|Acinetobacter baumannii AB307-0294	0.210233866	0	0.42346824	0	0.536163641	0	1.693791703	0	0.270774267	0	0.374620628	0.145213051	
K07645|Acinetobacter baumannii AYE	0.080733614	0	0	0.404267033	0.138074652	0	8.734347386	0	0.044639885	0	0.155129069	0.147997634	
K07645|Acinetobacter sp. ADP1	0.212941292	0	0	0.409360924	0.139030553	0	6.005069404	0	0.044950844	0	0.156203039	0.955791482	
K07645|Burkholderia cenocepacia J2315	0.420400137	0.673036609	0	0.155807036	0.190931569	0	0.487565338	0	0.40147742	0	0.135763446	0.069314868	
K07645|Burkholderia phymatum	1.065624309	0.416781898	0	0.65275414	0.976248226	0	0.279076163	0	1.074162949	0	0.767459708	0.223099664	
K07645|Burkholderia phytofirmans	0.047565392	0.399699439	0.378293423	1.0331646	1.009690651	0	0	0	0.154334472	0	0.071218872	0.091257718	
K07645|Burkholderia sp. CCGE1002	0.032636725	0	0.086401365	0.613525907	0	0	0	0	0.127430051	0	0	0	
K07645|Burkholderia vietnamiensis	0.489164997	0.405668137	0.0774355	0.754349602	0.073869904	0	1.134492092	0	0.3065153	0	1.182231915	1.119832547	
K07645|Escherichia coli O6:K15:H31 536 (UPEC)	3.734471037	0.345334464	0.280041409	0.124010447	1.013758505	0	1.112555046	0	0.487596703	0	0.958115835	0	
K07645|Escherichia fergusonii	2.221422701	0.280445158	0.068370971	1.069879351	0.75540769	0	1.559982499	0	0.161306318	0	0.787849392	0.203500098	
K07645|Klebsiella variicola At-22	1.736874473	0.195529319	0	0.078567072	0.343774344	0	0.592248031	0	0.457512435	0	0.613487155	0	
K07645|Polaromonas naphthalenivorans	0	0	0	0.862318121	0	0	0.092699892	0	0	0	0.115619526	1.736171256	
K07645|Pseudomonas aeruginosa LESB58	3.779441421	0.987226675	0.081013137	0.101399176	0.945504013	0	0.436577841	0	0.282680921	0	0.843370637	0.250545247	
K07645|Pseudomonas putida GB-1	0.247277799	0.955951658	2.385288495	0.567236914	2.786178731	0	0.157750147	0	2.343501666	0	0.765696784	0.265784095	
K07645|Rhodopseudomonas palustris BisB18	0	0.059154006	0	0.054648915	0	0	0	0	0	0	0	0	
K07645|Rhodopseudomonas palustris BisB5	0	0	0	0.04947258	0.229588032	0	0	0	0	0	0	1.347592057	
K07645|Rhodopseudomonas palustris DX-1	0	0.059154006	0	0.102568636	0	0	0	0	0	0	0	0	
K07645|Thiomonas intermedia	1.55495079	1.625814784	0.081050817	0.56650254	3.152718082	0	1.302361659	0	1.037323961	0	0.849285425	0.514965781	
K07645|Variovorax paradoxus EPS	0.098807938	0	0.057349868	0.104510188	0.199960319	0	0.062490744	0	0.151580717	0	0.367647059	0.241369805	
K07646	583.1472916	196.1553512	19.48884561	26.45789825	453.6572963	149.0771484	59.49953189	115.6422551	26.36866768	376.7603287	452.9652511	111.1612205	
K07646|Acinetobacter oleivorans	1.005575269	0.930462165	0.432228681	0.017351435	2.117528361	0.776577657	0.03598729	0.159620779	0	1.097483173	0.894043282	0.049019082	
K07646|Acinetobacter sp. ADP1	0.956244433	0.854271959	0.035524006	0.033271881	2.081839678	0.74027568	0.03420768	0.14482092	0.191197926	0.479730144	0.56840726	0.215150624	
K07646|Alicyclobacillus acidocaldarius subsp. acidocaldarius DSM 446	1.952368774	0.749020092	0.426952944	0.337627004	2.484030678	0.363738862	0.184508336	0.820928632	0.151198208	1.104683137	1.250910119	1.163310098	
K07646|Arcobacter butzleri RM4018	2.282754762	0	0	0.424165601	0.233518789	0	0	0.874613046	0.414828775	2.028566579	0.600230251	0	
K07646|Arcobacter nitrofigilis	0.43328183	0	0.044142816	0.302186967	0.873566863	0	1.998099709	0.871986454	1.199647758	0.285206077	0.676539729	0.530626956	
K07646|Bacteroides helcogenes	24.80116745	25.15454043	0.044533176	1.030611375	59.27918061	20.11251905	0.694733883	2.67759947	0.660574399	7.816138516	16.36334912	1.949815666	
K07646|Bacteroides thetaiotaomicron	25.19706191	24.53813201	0.049386566	1.259996993	56.06627994	19.37798831	0.930835984	2.761881296	0.969826878	9.144840021	12.46619587	2.392878663	
K07646|Bacteroides vulgatus	34.10662036	37.00486395	0	0.890828094	73.1337892	26.16874699	1.501460416	3.359319116	1.584655355	13.15211776	21.8103565	2.935448309	
K07646|Bifidobacterium longum subsp. longum BBMN68	0.351373573	0.25582891	0.020121129	0.015230062	0.538530187	0.111293518	0.016111156	0.074770367	0	0.110685593	0.627570601	0.088947297	
K07646|Burkholderia glumae BGR1	2.996698689	0.712596696	0.300018878	0.129135338	1.576472104	0.485429856	0.210662226	0.173884738	0.086077909	2.319736993	3.035144179	0.459239236	
K07646|Burkholderia lata	0.419688061	0.143788749	0.312837291	0.273189903	0.131275475	0	0.266633156	0.102726831	0.101918761	0.660260705	1.28818308	0.031508628	
K07646|Burkholderia phymatum	4.009457473	0.626608278	0.725251446	0.172435308	1.627718244	0.467965157	0.798110698	0.983662287	0.191677627	2.804602168	3.003786213	0.518953342	
K07646|Burkholderia rhizoxinica	2.48243641	0.318632352	0.275159761	0.454859962	0.768742424	0.277050763	0.244524606	0.301082369	0.470094618	2.192271937	1.939527087	0.530524681	
K07646|Burkholderia sp. CCGE1002	3.623247801	0.870282087	0.703059774	0.157749435	1.713826411	0.628342085	0.223627329	0.505729326	0.127248748	2.227225065	2.832377314	0.55424345	
K07646|Burkholderia thailandensis E264	3.425296063	0.614482507	0.293904193	0.45421691	1.135978459	0.531882975	0.268404707	0.302343251	0.109361031	2.59389779	3.006221621	0.249086103	
K07646|Burkholderia vietnamiensis	3.503886811	0.585786722	0.179356787	0.159736145	1.362522985	0.481872718	0.333347677	0.401583254	0.149923117	2.782345757	2.89857651	0.492004524	
K07646|Campylobacter jejuni subsp. jejuni 81116	31.15767889	1.979190257	0.024398975	0	4.213011381	1.968639912	0.466934889	0.804881851	0	18.42159327	17.00529641	0.389998752	
K07646|Caulobacter crescentus CB15	0.677637906	0.083533108	0.034007897	0.03366176	0.232090782	0.014717019	0.073282654	0.017386341	0	0.731882023	0.252617864	0.087022159	
K07646|Caulobacter sp. K31	2.333861287	0.236302317	0.108842131	0	0.978593533	0.029702928	0.015027325	0.356330358	0.032754176	0.929717787	0.849122563	0.337505953	
K07646|Chlorobium limicola	2.667723562	1.748090235	0.036954944	0.023590101	5.064322376	2.343864799	0.026408592	0.409533211	0.028451743	1.231725787	1.620622437	0.165964879	
K07646|Clostridium acetobutylicum ATCC 824	10.2663014	1.363869973	0.036362262	0.045850012	3.997176751	1.258315718	0.717226455	1.628239632	0.546560266	6.723238203	7.959817436	1.625638127	
K07646|Clostridium beijerinckii NCIMB 8052	10.94817438	1.807365607	0.509261137	0.077446175	3.661548035	0.559615435	2.068783427	1.938438395	1.660247079	7.308985319	6.479930836	3.128089402	
K07646|Clostridium botulinum E3	55.94446538	6.729046858	0.020165444	0.218538774	17.36566234	4.054562089	2.806023058	5.286078289	0.18089129	37.69901221	46.25708589	4.118821814	
K07646|Clostridium kluyveri NBRC 12016	79.08728971	8.563477825	0.528858101	0.044000142	24.18294259	6.115451549	4.058845152	7.60695266	1.753296868	56.55090706	67.49031661	5.095877315	
K07646|Clostridium ljungdahlii	10.19007346	0.829293393	0.310864804	0.066486159	2.723048992	0.625758534	0.957495254	1.8744903	0.244363009	5.799799842	7.790066551	0.687849692	
K07646|Clostridium perfringens ATCC 13124	32.84609161	4.659828234	0.32869314	0.759981093	7.170189564	3.649366586	1.803402568	3.92762423	0.747994557	25.83658522	28.52835508	2.969800707	
K07646|Clostridium saccharolyticum WM1	40.87296666	4.072028909	3.196440342	8.733593303	16.07202112	1.656627105	16.5879296	41.42074709	7.27127949	36.29516796	36.50248873	49.06009361	
K07646|Comamonas testosteroni CNB-2	2.523356237	1.39473372	0.206809966	0.193019507	1.911178564	1.026790847	0.78064154	0.998789682	0.151854626	2.450824727	2.443543385	2.210032723	
K07646|Deinococcus geothermalis	2.378912145	1.423816872	0	0.062864884	3.956564578	1.022284879	0.186788445	0.304723812	0	1.44315074	1.183153819	0.311141365	
K07646|Deinococcus maricopensis	3.128367406	2.175365046	0	0.095453342	4.940504525	1.182140575	0.066744727	0.445938217	0	1.846765924	1.750642544	0.289704853	
K07646|Deinococcus radiodurans	2.460933694	1.92293991	0	0.062864884	4.061920952	1.078168567	0.137308552	0.294719927	0	0.970800971	0.938187897	0.26848621	
K07646|Enterococcus faecalis V583	4.294239546	0.447488006	0	0.033197858	2.285748061	0.297002823	0.603192661	2.673918538	0.905953734	3.955164245	4.698036608	2.753180398	
K07646|Eubacterium eligens	56.94608564	3.79080548	0	0.469924812	16.93481059	2.117752327	5.015796676	9.237692367	0.673600238	44.00267891	56.32253093	4.481401685	
K07646|Eubacterium limosum	9.61418909	1.138334015	0.210775823	0.261918595	3.371771476	0.93584689	4.092816063	5.416895387	0.360140696	9.598542384	7.858911501	6.193573629	
K07646|Janthinobacterium sp. Marseille	3.439106114	0.50550123	0.979136983	0.734831267	1.657018152	0.541618003	0.333888406	0.386314002	1.089637099	2.521977306	2.319062386	0.637170271	
K07646|Klebsiella pneumoniae subsp. pneumoniae MGH 78578	4.256232249	0.461188506	0.936841973	0.149032593	2.31785782	0.430015264	0.704570719	0.235390408	0.074115378	2.776672256	3.402100547	0.604694121	
K07646|Lactobacillus plantarum subsp. plantarum ST-III	6.579607239	0.824124317	0.096163766	0.524409545	2.138440254	0.49476063	0.318880612	0.713089645	0.228437089	2.896905091	4.510157808	0.496531205	
K07646|Lactococcus lactis subsp. lactis KF147	21.91933061	2.962820342	0.024157705	0	9.084521958	1.956798112	0.84065104	2.457442904	0.36290337	14.08080395	21.32241284	1.366462373	
K07646|Parabacteroides distasonis	24.92432286	27.76141791	0	0.827200027	52.62118752	19.94712282	2.134589325	4.089945184	0.703914613	9.485586677	13.69990833	1.804249504	
K07646|Pedobacter heparinus	13.48708548	13.7630989	0	0.2935921	28.29373899	13.70082163	0.225518814	1.262405482	0.282562974	4.952987964	8.075031078	0.86031173	
K07646|Polaromonas naphthalenivorans	2.801382633	0.769755765	0.541096333	0.554005303	1.993358721	0.594799963	0.168335819	0.722548337	0.090413028	1.893988834	2.286383103	0.256261235	
K07646|Polaromonas sp. JS666	0	0	0	0.672043011	0.05889271	0	0.097306778	0	0	0	0	0.657894737	
K07646|Pseudomonas aeruginosa PA7	1.63947803	1.646969806	0.102176671	0.200866022	2.582276998	1.131593614	0.388506656	0.201212564	0.033682148	1.072406198	2.38926657	0.074544177	
K07646|Pseudomonas aeruginosa PAO1	1.285719223	0.669263648	0.355623167	0.15681084	1.386884189	0.614800406	0.605505268	0.121030125	0.240652189	0.85242191	1.226094937	0.584126319	
K07646|Pseudomonas protegens Pf-5	2.86393733	1.162204822	1.466799898	0.471785999	3.067717587	1.576999557	1.133586065	0.394251985	0.144781412	2.225547083	3.354242915	0.529690689	
K07646|Pseudomonas putida KT2440	1.373554003	0.448978812	1.175087543	0.788352224	1.244086297	0.34908551	0.843029325	0.392467956	0.039575507	0.981513758	1.388862429	0.173465913	
K07646|Pseudomonas syringae pv. phaseolicola 1448A	2.224861203	0.981323692	0.501740113	0.309112179	2.442003059	0.972675462	0.659395367	0.314358267	0.124106869	1.320923332	1.990176807	0.222269321	
K07646|Rhodopseudomonas palustris BisA53	1.013968665	0.062161875	0.087328293	0.030278118	0.520359233	0.111323126	0.018206283	0.078691684	0.021631844	0.688651861	0.87955704	0.121124072	
K07646|Rhodopseudomonas palustris BisB18	2.605757346	0.717246302	0.126123945	0.07008724	1.917276779	0.855378473	0.10207567	0.189020457	0.061348268	2.068339467	2.383800849	0.351387783	
K07646|Rhodopseudomonas palustris BisB5	2.693309546	0.691649464	0.056879967	0.049701351	2.112604244	0.917053336	0.317932705	0.19885672	0.013620129	1.899622382	2.627644133	0.157505445	
K07646|Rhodopseudomonas palustris DX-1	1.275151446	0.213998821	0.036701341	0.032964077	0.444662632	0.204511484	0.074411848	0.106508072	0	1.095455715	1.524442659	0.135887283	
K07646|Rhodopseudomonas palustris HaA2	0.565664077	0.029928968	0.054295055	0.031482032	0.477298304	0.036427963	0.072856097	0.029525169	0.048235521	0.40685981	0.654674344	0.144251857	
K07646|Rhodopseudomonas palustris TIE-1	3.139420979	1.059657521	0.434379909	0.075577659	2.641125466	1.160646557	1.097914683	0.571925074	0.081216178	2.072737143	2.37754893	0.879613585	
K07646|Rhodospirillum centenum	1.64617914	0.795111834	0.061177791	0.342820757	1.583787785	0.856108385	0.138505122	0.59811772	0.463472564	1.601849545	0.819917054	0.503206198	
K07646|Rhodospirillum rubrum ATCC 11170	2.001759997	0.82915665	0.055003791	0.058233097	2.537676587	0.693584251	0.069917701	0.329107907	0.214914955	1.575246848	1.349806818	0.399395612	
K07646|Terriglobus saanensis	6.124125961	1.34633205	0.202438448	0.098779701	1.321809558	0.544219909	0.429030108	1.523651302	0.650762293	3.168398606	1.164393075	2.445384498	
K07646|Thiomonas intermedia	1.523097134	0.216237478	0.576148429	0.889669368	0.682339501	0.236349503	0.13289416	1.078700905	0.165763415	1.890433027	1.350838209	0.773238787	
K07646|Tolumonas auensis	1.994610734	0.234543229	1.487082365	0.700605262	1.045425875	0.398623261	0.217665407	0.261296531	0.012564309	1.381447361	1.508707556	0.163226449	
K07646|Variovorax paradoxus S110	1.884121889	0.277872626	0.737549709	1.100674669	1.237039446	0.29153901	0.168455423	0.226464258	0.254737649	1.253218602	1.168074828	0.484387392	
K07649	16.53424551	3.973879044	17.54899177	28.09187715	0	4.253671421	11.80189109	14.85083382	16.65703575	20.59428923	9.202308221	14.73896161	
K07649|Arcobacter nitrofigilis	0.324178726	0	0.046031408	0.301343625	0	0.695477402	0.062827813	0.262512503	0.208594039	1.339540481	0.500740805	0.948187872	
K07649|Burkholderia ambifaria MC40-6	0.17796048	0	0.558389789	1.008657107	0	0.086508135	0.982391991	0.270331442	0.981518221	0.066845805	0.110470453	0.334003533	
K07649|Burkholderia cenocepacia HI2424	0	0	0	0	0	0	0	0	0.043187984	0.076788482	0	0	
K07649|Burkholderia glumae BGR1	0.693664686	0.763717132	0.316790225	0.396206158	0	0.071387532	0.182849364	0.838790873	0.796082189	0.417043128	0.351375561	1.065396354	
K07649|Burkholderia lata	1.641065871	0.130531286	0.199279642	0.617970974	0	0	1.377736926	2.6990679	1.308002817	2.264368734	0.265223971	1.177448773	
K07649|Burkholderia phymatum	0.220101119	0	0.143155009	1.181452684	0	0.866961442	0.361897666	0.851078493	0.194495869	0.192190632	0.357405607	0.194265149	
K07649|Burkholderia phytofirmans	0.57780421	0	0	1.129152849	0	0	0.495451082	0.321116824	0.80397912	0.778155375	0	1.505650601	
K07649|Burkholderia pseudomallei 1710b	0.195724887	0.061540571	0.843076903	0.869767225	0	0.153751391	1.133842102	0.219656166	1.113843986	0.197742541	0.113893885	0.188240411	
K07649|Burkholderia pseudomallei K96243	1.077508713	0.166044518	0.130255938	0.128507595	0	0.127731929	0.36644023	0.794283647	0.439509258	1.203819034	0.525588187	1.040150573	
K07649|Burkholderia thailandensis E264	1.631420011	0	0.478255174	1.228152878	0	0	0.090323999	0.774854762	1.171280685	0.853239987	0.991736818	0.047808787	
K07649|Burkholderia xenovorans LB400	1.346781274	0.107570513	0.516080434	1.155891814	0	1.51239691	0.324715698	0.868212968	0.831078337	2.32675355	1.297410043	0.809071976	
K07649|Comamonas testosteroni CNB-2	1.81549907	1.212717146	1.680109975	4.109623182	0	0.173276351	2.011587895	0.889966629	1.70391557	2.405508575	0.551670115	1.010539634	
K07649|Janthinobacterium sp. Marseille	0.263650732	0.078582036	1.528635138	1.075294261	0	0.286530045	0.779650782	0.843689189	1.709412668	1.553101321	0.373396573	0.427602135	
K07649|Polaromonas naphthalenivorans	0	0	0.396206452	2.695857359	0	0	0.15369698	0.16509195	0.158872509	0.15274775	0.156631199	0.153794322	
K07649|Polaromonas sp. JS666	0.465469483	0.179352285	4.153655822	6.224330448	0	0.103153629	0.720902973	0.70068929	0.974401903	1.640172141	1.197765583	0.638499304	
K07649|Pseudomonas aeruginosa LESB58	0.743494424	0	0.417515428	0.18026462	0	0	0.084386692	0.381427979	0.080323683	0.131942374	0.46857881	0.436255639	
K07649|Pseudomonas mendocina ymp	0	0.113756892	0.390847394	0.283235752	0	0	0.078495288	1.064092422	0.271463459	0.78727483	0.035626251	0.736198055	
K07649|Pseudomonas putida KT2440	0.131183052	0.061262117	0.681337438	0.48663484	0	0	0.088765964	0.83510986	0.68864342	0.389215203	0.483916525	0.562743971	
K07649|Pseudomonas stutzeri A1501	0.86283624	0	0.429306922	0.053376561	0	0	0.118838047	0.165325562	0.048937278	0.340445187	0.148818914	0.528171826	
K07649|Pseudomonas syringae pv. syringae B728a	0.132057547	0.737463127	0.525750933	1.15983281	0	0.072025236	0.821211766	0.129603149	0.301858098	0.293805102	0.125685887	0.655366882	
K07649|Thiomonas intermedia	0.928065987	0	0.324506965	0.507376619	0	0	0	0.479438557	0.16159355	0.483826121	0	0.677966102	
K07649|Variovorax paradoxus EPS	2.278348794	0	0.29907586	0	0	0	0.705160879	0.278409076	0.826844043	1.659013391	0.666222518	0.995758129	
K07649|Variovorax paradoxus S110	1.027430202	0.361341421	3.490728927	3.298947788	0	0.104471419	0.860716952	1.018084581	1.839197065	1.040749482	0.480150518	0.605841579	
K07652	75.69025422	0	52.3234573	54.44133098	52.99645586	0	48.0264614	105.1071238	40.02828706	85.05853645	89.16021392	109.2259957	
K07652|Alicyclobacillus acidocaldarius subsp. acidocaldarius DSM 446	1.934978712	0	2.272969632	3.461847661	1.873735338	0	2.146828376	7.974021325	2.264246046	3.980938813	2.333043679	8.615619268	
K07652|Clostridium cellulolyticum	9.832410024	0	14.00277569	14.68309545	5.882921184	0	8.741949624	21.6040324	7.866572928	13.24994988	9.72608234	27.78175921	
K07652|Clostridium cellulovorans	0.928200885	0	0.827304406	0.510600286	1.317056291	0	0.678359907	2.33180674	0.303829581	2.319420315	1.457010093	2.751229509	
K07652|Clostridium ljungdahlii	1.793137536	0	0.361595582	0.977473304	1.125266438	0	0.500114145	2.58047039	0.916151953	1.951789968	1.874456009	1.428972695	
K07652|Clostridium sticklandii	7.310055872	0	6.160245179	4.542973468	5.244219472	0	6.770394333	9.334015002	3.200461106	7.17683401	9.482525659	11.71007682	
K07652|Enterococcus faecalis V583	3.17882281	0	2.032490528	1.976581809	2.100616763	0	2.424979583	4.95016095	1.402807371	4.898215613	5.939705366	5.267725083	
K07652|Eubacterium limosum	0.955593384	0	1.228381969	3.123345995	0.584753558	0	0.340158138	1.170941972	1.522678316	11.35432565	13.8693789	2.826404217	
K07652|Lactobacillus acidophilus NCFM	4.934380122	0	2.601135777	2.286648374	4.801918073	0	3.200356645	6.110109254	2.132107642	5.885012579	5.731703881	5.010398219	
K07652|Lactobacillus brevis ATCC 367	3.638720044	0	1.615352482	2.690030023	1.32625554	0	2.192330855	5.380107166	1.301963932	2.251584963	4.30590102	3.16315734	
K07652|Lactobacillus delbrueckii subsp. bulgaricus ND02	6.02703812	0	2.539550311	3.253484659	7.690290906	0	2.397486507	5.999361664	2.480875005	4.563010431	7.073800868	6.788341822	
K07652|Lactobacillus fermentum IFO 3956	4.342789859	0	1.741555783	1.831021676	2.689250037	0	1.970461019	3.426817962	2.281097459	3.35081085	3.216999088	4.37503375	
K07652|Lactobacillus gasseri ATCC 33323	4.360647741	0	1.7925266	3.011995799	3.510328992	0	1.740896116	4.290180437	1.740022641	4.050378875	4.622389841	3.34291754	
K07652|Lactobacillus plantarum subsp. plantarum ST-III	1.922600886	0	1.520990359	0.820868258	1.308553693	0	1.162775015	4.042851867	1.742992771	1.12810035	1.301972295	1.973493706	
K07652|Lactobacillus reuteri JCM 1112	1.599988628	0	1.417929461	1.610459969	1.98301241	0	1.178693866	2.333437054	2.214225536	1.779103429	2.079048226	3.346511212	
K07652|Lactobacillus rhamnosus Lc 705	3.076620377	0	1.684374779	1.284927106	1.670085441	0	1.937947793	5.238594494	1.528764765	2.69305369	2.822445415	2.829975634	
K07652|Lactobacillus sakei	6.465686182	0	1.15998414	1.723125594	1.167085264	0	2.163155138	3.942976847	1.139697305	3.212582922	3.458196514	4.363788141	
K07652|Lactobacillus salivarius UCC118	2.987336134	0	1.955604098	1.295874452	1.558936236	0	1.509375365	4.277185587	1.525389009	2.138721562	1.889539322	1.822725312	
K07652|Lactococcus lactis subsp. lactis Il1403	6.75365205	0	3.981718233	2.82900481	5.550490701	0	3.205825384	2.979942849	1.807144249	6.389515431	3.708597244	6.516389567	
K07652|Pediococcus pentosaceus ATCC 25745	3.64759486	0	3.426972286	2.527972284	1.61167952	0	3.764373594	7.140109865	2.657259445	2.685187124	4.267418156	5.311476709	
K07657	374.6031246	95.77376516	213.7982536	240.864189	248.8907624	77.64771486	276.3793403	422.1249999	247.9590566	429.0800631	545.8434611	400.092068	
K07657|Acinetobacter sp. ADP1	10.8426813	6.032845782	9.720868021	7.549540908	8.329469	3.27380097	19.95889779	7.358848763	16.2508026	11.8163717	11.76232042	11.6824494	
K07657|Burkholderia ambifaria MC40-6	0	0	0	0	0	0	0	0	0	0	0	0.143933423	
K07657|Burkholderia cenocepacia MC0-3	1.418439716	0	0	0.533074766	0	0	0	0.533074766	0.200764792	0	0	0.494429579	
K07657|Burkholderia pseudomallei 668	0.318409736	0	0	0	0	0	0	0	0.115549661	0	0	0	
K07657|Burkholderia rhizoxinica	10.7809319	6.939906066	12.70343229	19.57714849	18.08900003	2.48535447	10.52312722	15.91538972	18.44211292	15.59994712	16.23578262	14.75423496	
K07657|Caulobacter crescentus CB15	19.55010247	4.060009533	11.97055618	9.228732788	13.55897565	3.67242026	7.404054216	17.07728306	17.83956325	17.54231575	23.78585826	16.38548784	
K07657|Comamonas testosteroni CNB-2	11.82755234	4.93913841	5.850481424	4.901154825	2.56538065	2.450771002	8.652048027	15.17776162	10.93257253	8.874079701	13.35421396	12.5320429	
K07657|Deinococcus radiodurans	5.716235924	3.000812309	3.707281879	0.965166244	6.717864569	0.967786969	1.862314513	4.356750776	3.575841609	10.41197967	19.12271538	10.15439565	
K07657|Escherichia coli O6:K15:H31 536 (UPEC)	21.66347106	6.385834429	9.646033015	8.877107081	10.41235646	4.470953299	10.70477592	14.23068109	14.25487214	19.36821603	24.63765447	19.47741441	
K07657|Eubacterium eligens	30.98897621	7.17155957	28.44806582	21.93547412	14.12422485	6.636573907	44.7920784	63.75471944	15.00836287	28.20999889	42.61400415	55.78236144	
K07657|Eubacterium rectale ATCC 33656	37.68024705	9.50471795	15.0260063	13.734307	23.11160175	13.22512919	30.17939622	55.3204779	15.84559264	46.20480434	43.34904716	52.0753474	
K07657|Janthinobacterium sp. Marseille	8.787053517	1.672051893	3.478684041	7.120038397	11.20455436	1.717140122	7.294280711	11.20288326	12.76378489	9.823685742	17.37727784	9.401682248	
K07657|Lactobacillus delbrueckii subsp. bulgaricus ATCC BAA-365	47.02508209	6.758701055	27.88048523	37.73053755	10.41417624	2.588855279	23.57462636	35.55972065	21.7460325	59.72103347	72.23418913	34.78676994	
K07657|Polaromonas naphthalenivorans	8.548495743	1.540898036	2.57232794	4.288742342	4.475932654	0.693978828	7.223787407	18.15208287	6.811108653	9.990980713	11.18423524	8.3164828	
K07657|Polaromonas sp. JS666	7.619121529	1.679892651	2.8389257	5.309703976	4.055337258	0.596232867	5.273870103	9.045405268	6.0118625	6.266735818	12.97604161	7.126648318	
K07657|Pseudomonas putida KT2440	30.67178616	11.81403182	22.03061445	22.08887679	34.2651168	7.410899615	22.18169979	30.21936192	19.29694422	24.60690406	36.65365438	30.22008728	
K07657|Rhodopseudomonas palustris TIE-1	8.065217246	1.029515694	4.743844173	8.69885446	5.719387948	3.659486475	4.460166203	8.242232714	12.14809175	8.375698585	7.615516555	6.776337955	
K07657|Rhodospirillum rubrum ATCC 11170	9.636969961	1.931903595	2.34648543	5.368204646	4.833916322	2.920985125	4.47803672	10.2622919	5.356332624	10.68856502	12.75415664	8.10092085	
K07657|Ruminococcus albus	12.31021285	1.661780108	5.714635505	6.33989919	14.79758688	3.156866162	14.98693674	25.68966557	4.709765682	18.13946479	22.09815512	24.3371595	
K07657|Slackia heliotrinireducens	47.62765592	5.986609048	13.59378497	16.2242542	29.51583524	9.618268922	15.40149932	28.19142806	8.398639841	72.87545469	103.3042929	29.10230451	
K07657|Sphingobium japonicum	5.941752546	2.153732817	6.054901754	7.676557417	4.343297214	1.181683823	10.50235603	14.7287814	10.71642003	19.3694394	15.08230045	9.213676537	
K07657|Thiomonas intermedia	10.32127647	1.721242377	9.878338147	12.6037247	7.596403468	1.139436364	8.80772515	15.73454526	7.519952488	12.60325004	14.86331137	14.71942282	
K07657|Tolumonas auensis	18.69789289	6.267546413	11.10743544	9.523292033	17.80252452	5.168676867	10.25772115	11.7034569	11.82530663	13.37830688	15.6699368	13.45137247	
K07657|Variovorax paradoxus S110	8.563559985	3.521035605	4.485065874	10.58979706	2.957820576	0.61241435	7.859942263	9.668157027	8.188779776	5.212830667	9.168796675	11.05710573	
K07658	799.9503168	259.5224069	452.4958942	460.8993642	586.6299874	198.8159951	529.8142595	878.7147112	392.7774377	818.4617033	1016.176615	805.3911457	
K07658|Alicyclobacillus acidocaldarius subsp. acidocaldarius DSM 446	18.91264146	4.153744178	20.60783703	11.76570201	12.37840009	3.390139646	15.9316946	23.6015572	19.79121193	26.35443545	28.28652639	29.63627707	
K07658|Cellulophaga algicola	9.196146857	12.25178519	14.35295046	15.63289271	14.84725709	4.077250174	7.250392519	14.20733359	18.81213157	11.94194525	13.00808001	20.25767273	
K07658|Clostridium acetobutylicum ATCC 824	42.43976506	12.96164042	30.83943969	26.37182292	33.4784552	9.059820057	40.18273999	57.09796452	18.68606768	49.94006344	56.94322772	43.33206208	
K07658|Clostridium beijerinckii NCIMB 8052	39.78363616	12.07834028	13.87896588	21.97628138	16.08143641	5.400327063	30.55919141	36.92323923	12.94810223	49.08654569	57.92438385	34.78767724	
K07658|Clostridium botulinum A ATCC 3502	46.87216411	12.67575288	28.00820881	36.12516299	26.69702734	9.368636391	30.17662591	56.64641441	22.79203187	51.01579266	59.4147541	52.81547383	
K07658|Clostridium botulinum B Eklund 17B	49.74281852	18.71463558	24.06775051	20.874726	30.89263189	9.763144872	30.6918961	46.37516663	12.95937874	50.24109084	55.34624932	48.46089707	
K07658|Clostridium cellulolyticum	55.79473003	24.75894867	29.00856915	29.19178829	50.00867185	15.88916534	28.28399825	61.35065153	23.04640014	49.09486618	58.52949291	53.866618	
K07658|Clostridium cellulovorans	74.80772066	29.8227435	29.34068318	28.65610986	68.3730921	37.0066838	37.65593759	51.754582	22.19517514	62.1246181	92.36737301	49.57884495	
K07658|Clostridium kluyveri NBRC 12016	40.90262728	12.11746785	18.52155093	21.05752806	28.46121149	9.334812793	27.44852641	41.36765277	13.5050039	44.77096001	61.88071642	41.30006751	
K07658|Clostridium ljungdahlii	35.31766356	11.66581603	20.2450386	20.25907262	21.66119434	15.72794518	27.14932528	50.6129425	19.26308519	41.45006413	54.26429619	36.38248869	
K07658|Clostridium perfringens 13	59.8488737	23.31632741	35.04960252	38.48645143	33.66081041	10.13017123	36.40754098	59.83064656	29.49802107	59.01944678	81.16963536	67.64598199	
K07658|Clostridium saccharolyticum WM1	34.03397664	8.72616901	10.93519884	11.10060393	10.34991396	3.984658099	19.66425638	46.65814283	8.275096382	30.63680654	34.04305061	29.82473411	
K07658|Clostridium sticklandii	31.78309086	9.536059942	13.44544953	22.13010782	26.61764725	8.766283183	22.1150045	37.64358638	19.29169163	33.9694009	48.56600312	37.42135006	
K07658|Clostridium tetani E88	61.15672236	17.14663616	36.78619434	37.19099555	45.3202628	10.68286616	50.194118	79.1148132	33.49213589	64.36656442	86.98612301	55.16744315	
K07658|Deinococcus deserti	8.903887013	1.981642963	0.939393107	1.218094265	5.948543688	9.112899439	7.272301199	9.031150064	1.664849517	8.76651561	10.97763913	4.147384355	
K07658|Enterococcus faecalis V583	10.54766918	1.755575012	5.656531148	10.22487004	3.658315399	0.339967624	9.94522378	18.20977244	10.34920953	14.70800137	14.27101805	14.68170243	
K07658|Eubacterium limosum	52.45792721	11.59487111	33.73532873	30.22256907	41.4251745	6.286461455	39.15118586	63.92534961	27.58229601	50.41323427	60.56791524	45.35469957	
K07658|Lactobacillus brevis ATCC 367	15.76675015	7.365280872	6.769847433	6.631653133	13.67113997	4.052959448	8.803896116	18.94402706	5.080766661	19.65077375	13.90347069	18.17513812	
K07658|Lactobacillus casei ATCC 334	10.75193625	1.949889636	4.941728755	4.819485823	9.376494558	4.142630864	7.740058938	10.03727045	5.260659957	7.0700494	11.93932678	8.873393552	
K07658|Lactobacillus plantarum subsp. plantarum ST-III	18.4065327	3.610406066	5.972387446	8.665363318	6.747758533	1.501954764	11.13763126	15.71656086	3.654621884	20.74124505	16.33802492	12.52092047	
K07658|Lactobacillus sakei	14.1557924	2.081088394	3.564391228	3.68227691	2.651344407	0.451617593	4.13083922	10.44587951	2.499241564	12.17460518	12.48910046	6.585678538	
K07658|Lactobacillus salivarius UCC118	10.83341975	0.807047834	7.906448927	3.601261437	6.320073492	2.262960818	8.267285018	14.89338354	2.46259337	10.33850476	14.16204206	15.15699989	
K07658|Pediococcus pentosaceus ATCC 25745	20.06604876	4.505478464	9.336617345	13.07239546	22.31031117	3.518740619	7.099700683	17.67233678	9.256263711	12.63275447	16.87568588	17.51176557	
K07658|Pedobacter heparinus	28.39840586	8.965753915	41.87755326	30.04147554	29.85690434	7.916498556	20.2523449	30.15652815	41.29937879	26.28845718	35.23455207	45.01092207	
K07658|Riemerella anatipestifer ATCC 11845 = DSM 15868	9.069370291	4.979305539	6.708227332	7.900673611	25.83591515	6.647399887	2.302544624	6.497759305	9.112023355	11.66496186	20.68792752	16.89495269	
K07659	69.43001121	28.79220069	37.63907865	38.51497424	52.57045761	11.93316765	63.40299002	87.18268181	93.41809573	66.51517155	67.35221751	93.56373753	
K07659|Acinetobacter sp. ADP1	3.366742341	0.904480295	1.240935298	1.71596316	5.277090335	0.504065151	11.7289588	12.38192172	12.56316485	4.718283185	3.512921517	7.28288902	
K07659|Bartonella grahamii	0.664293698	0.564292486	0.383122017	0.157265156	3.402626499	1.815780558	1.543401172	0.960212843	1.486488528	1.44156361	1.897697844	5.307173552	
K07659|Burkholderia glumae BGR1	7.528097948	5.888019743	3.591011696	3.63962316	2.800287754	1.122875928	4.79477439	6.999871227	9.415671637	9.270253026	6.057493421	9.511080033	
K07659|Burkholderia multivorans ATCC 17616 (JGI)	5.891126661	1.663459615	2.039323728	3.092386756	3.009166904	0.770961111	1.682055447	3.648073117	3.278142611	3.242941705	5.186762557	4.972371195	
K07659|Caulobacter segnis	0.986993361	0.179913835	0.733612195	0.486901074	0.460327715	0	0.755498057	3.925384609	2.015952024	0.410233813	1.709064916	2.118445565	
K07659|Caulobacter sp. K31	3.111809847	1.273289266	0.38447748	0.280634511	3.363061942	0.531248174	0.660724097	6.099302902	2.274824324	2.784345229	3.474817061	1.928274687	
K07659|Polaromonas sp. JS666	7.913640425	3.292162522	4.36968352	4.015725707	3.966152459	1.588669207	5.292979839	6.089343225	10.43656834	7.616524636	5.139428374	5.61782906	
K07659|Pseudomonas aeruginosa PAO1	5.315031863	1.678068732	3.243801146	4.867480598	5.252069248	1.507046705	7.094348226	6.748108544	10.81109003	6.390973636	8.153125166	10.14483663	
K07659|Pseudomonas syringae pv. syringae B728a	7.036010118	1.428164169	2.589205801	4.681342301	4.019421323	0.594817051	7.391752993	6.364273803	5.675306795	2.721312973	4.413945287	6.539800143	
K07659|Rhodopseudomonas palustris BisA53	1.995165583	3.923614309	3.47000942	3.851647274	5.090653593	0.213511921	1.026418535	3.380939452	4.179458414	3.021441737	2.32708874	5.532003636	
K07659|Rhodopseudomonas palustris BisB18	7.155382409	1.862041502	4.207577534	3.683438455	8.268560045	1.290268384	1.387367557	6.602554013	5.413384302	4.305323376	6.78202227	11.1244283	
K07659|Rhodopseudomonas palustris HaA2	0.755060728	1.369829211	4.82421411	3.256131153	2.200359116	0	4.208470318	4.502464372	9.881801456	3.046878025	1.071547205	6.99568186	
K07659|Rhodospirillum centenum	2.501691072	0	0.35639442	0.436155732	0.55690525	0.216523463	1.431293406	2.098445792	1.24951973	3.373424812	1.444880429	3.898052873	
K07659|Rhodospirillum rubrum ATCC 11170	1.213445736	0.11967659	0.352461793	0	0.510702768	0	5.130511514	5.244424099	1.483367949	1.522584339	2.922630859	2.800584927	
K07659|Thiomonas intermedia	13.99551943	4.645188413	5.85324849	4.350279198	4.393072659	1.7774	9.274435669	12.13736209	13.25335473	12.64908745	13.25879187	9.790286048	
K07660	15.15144853	1.674871207	8.781676549	8.155600836	9.305129548	1.207560129	16.296108	16.53012551	5.228067676	13.28991688	20.70786022	8.045605221	
K07660|Deinococcus radiodurans	6.048228669	0.183194053	0.211040989	0.634182778	0.876464146	0.369367313	1.70534422	3.721130855	0.733333084	4.378276851	4.229314058	1.47226252	
K07660|Klebsiella pneumoniae subsp. pneumoniae NTUH-K2044	2.604812843	0	0.268042708	0.668270154	1.876490558	0	1.346378695	1.720739454	0	1.611715937	1.10600648	0.583081879	
K07660|Polaromonas sp. JS666	2.483338559	1.049007857	1.553231502	1.009046406	2.505732343	0.212440677	2.308885225	4.290906497	0.452348493	1.931001823	5.951559859	1.762241672	
K07660|Pseudomonas mendocina ymp	0.89945832	0.442669297	1.983779215	1.229449341	1.128106652	0.15918078	1.997737567	3.04147878	0.873449275	0.246158664	1.093376922	2.102809568	
K07660|Pseudomonas putida GB-1	1.495428715	0	2.015108575	1.198671021	0.716369263	0.148209801	1.610320417	0.546106351	1.056701758	2.544607064	2.002931304	0.779782402	
K07660|Pseudomonas stutzeri A1501	0.723672677	0	1.366256601	2.03433182	1.3306753	0.15918078	5.202704364	1.363943818	0.757101497	2.127243585	4.354995636	0.62981068	
K07660|Pseudomonas syringae pv. phaseolicola 1448A	0.896508745	0	1.384216958	1.381649316	0.871291285	0.15918078	2.124737513	1.845819758	1.355133569	0.450912954	1.969675962	0.7156165	
K07661	26.84870629	0	16.99281573	14.62298453	0	2.829869808	29.11304762	26.73858802	11.33953389	34.25603334	48.89116161	22.17191104	
K07661|Acinetobacter baumannii SDF	4.329819676	0	1.137141484	1.108383235	0	0.195236836	8.062295007	8.909854223	0.60897818	9.552940375	9.917558308	5.398747841	
K07661|Escherichia fergusonii	1.673548759	0	1.280896149	0.528244134	0	0	1.081119645	0.295667104	0.476996418	0.483132759	0.778628785	1.034694383	
K07661|Klebsiella variicola At-22	1.483679525	0	0.630776208	0.385334477	0	0	1.485171006	0.136829466	0.503466083	0	2.007004852	0.190546618	
K07661|Pseudomonas aeruginosa LESB58	3.877621327	0	2.536509701	2.664599001	0	0.379453506	4.347227523	3.617617552	2.5925994	5.157580459	6.113511137	3.381335836	
K07661|Pseudomonas fluorescens SBW25	0.75678887	0	1.557820564	2.255528439	0	0	3.216577448	2.076224104	1.05387362	1.411309558	1.861839238	1.202320088	
K07661|Pseudomonas mendocina ymp	1.810645075	0	4.023224854	2.043494658	0	0.155446123	1.822173289	4.034441279	1.924785266	2.749983828	3.766322718	2.050509659	
K07661|Pseudomonas putida KT2440	5.936842855	0	2.143902184	1.132705748	0	1.408152014	4.177917625	2.568558574	1.246507691	7.611408713	8.90858739	4.908567825	
K07661|Pseudomonas stutzeri A1501	3.450304245	0	2.078323384	2.682084375	0	0.49418485	3.02730795	2.459121307	1.378766449	4.333169403	9.666684781	1.699712026	
K07661|Pseudomonas syringae pv. tomato DC3000	3.529455957	0	1.604221198	1.822610461	0	0.197396481	1.893258124	2.640274414	1.55356078	2.956508244	5.871024399	2.305476764	
K07662	20.89482108	7.717030361	12.35013712	11.48278149	7.953050858	9.089404078	16.45805416	24.8581167	13.12553116	16.46618597	22.12520796	18.86614975	
K07662|Caulobacter segnis	7.444575299	1.179737769	4.67819981	5.654095903	3.900066859	3.835566002	9.072478604	11.51613212	8.26606654	4.811034998	8.279559693	8.905153732	
K07662|Pseudomonas entomophila	2.198279387	3.078440941	2.728027782	1.010384913	0.979485573	1.983053494	2.558822315	3.38683745	2.445076283	2.605382111	3.030317589	1.79180226	
K07662|Pseudomonas fluorescens SBW25	3.186817428	1.910196896	1.533525044	1.075293292	0.399947489	1.566088362	1.003608799	4.8914526	0.735904388	2.385929768	2.125478224	0.961680758	
K07662|Pseudomonas putida F1	3.815718897	0.593961631	1.191680073	1.734541864	0.483967349	0.725783773	0.600584449	0.88474614	0.679306584	1.07689556	1.385111522	0.299313387	
K07662|Terriglobus saanensis	4.249430064	0.954693124	2.218704416	2.008465517	2.189583588	0.978912447	3.222559996	4.178948387	0.999177361	5.586943536	7.304740929	6.908199618	
K07663	46.55191952	0	26.57598871	32.79065662	26.87939987	6.734894907	34.04641847	79.83003324	18.23232931	70.90813288	89.20502202	67.63147618	
K07663|Burkholderia cenocepacia J2315	5.94528451	0	6.836586055	3.928554843	3.600437769	0.512812826	3.987075641	14.08579296	3.337358871	7.209105688	12.07739243	5.802926963	
K07663|Comamonas testosteroni CNB-2	6.459185125	0	1.38926705	4.472246558	3.084670088	1.681881153	3.15828976	7.632159941	2.049672934	8.932046435	13.64088676	7.301878693	
K07663|Klebsiella variicola At-22	2.931922765	0	0.832126393	1.571594864	2.14229564	0.213336428	0.951021491	6.251616686	0.668634415	7.730204813	10.74058317	3.09827726	
K07663|Polaromonas naphthalenivorans	0.714893591	0	0.6208651	1.052192129	0.92971983	0.315581489	1.029661021	2.741305856	0.696665579	4.286039761	2.603321461	2.020456621	
K07663|Polaromonas sp. JS666	5.229548311	0	3.200703012	3.087559274	1.137024089	0.655446298	2.3287959	4.319388012	1.534324684	5.965713763	6.160651234	4.947987215	
K07663|Pseudomonas aeruginosa LESB58	10.45269638	0	3.631821635	3.55879367	5.010547801	0.899335501	6.737655654	14.52638115	2.28363008	9.197198765	18.63770806	10.50406496	
K07663|Pseudomonas entomophila	1.503295009	0	1.586653131	3.068948442	1.68798614	0.13877691	2.88503941	8.118688284	1.23553667	2.05709466	3.595366353	6.086765756	
K07663|Pseudomonas mendocina ymp	7.800776343	0	5.10514636	6.872504665	6.17957178	0.979600154	9.183937724	13.19476315	4.093168998	17.90346446	15.33926706	15.42413013	
K07663|Pseudomonas protegens Pf-5	3.424556427	0	2.362587367	2.231341177	1.842396917	1.036836923	2.469147606	5.852315119	0.911066912	2.445951987	3.244303208	7.900028988	
K07663|Variovorax paradoxus EPS	2.089761061	0	1.010232608	2.946920999	1.264749821	0.301287223	1.315794261	3.107622075	1.422270166	5.181312543	3.165542292	4.544959594	
K07664	64.99407649	13.38889661	22.28152638	22.89845755	24.09985146	7.816489798	57.17849369	44.60336529	14.04677985	52.49195579	81.33390195	35.1492605	
K07664|Acinetobacter baumannii AYE	29.97672032	4.694581681	7.88216845	6.63520698	8.686041946	1.601277059	41.61354808	16.0189614	4.631713448	20.82299145	32.94170864	11.8037985	
K07664|Burkholderia phymatum	7.126049103	2.55925748	3.414910628	3.774127275	5.163912311	2.485490198	3.048618984	4.606384193	2.756640005	7.096283144	12.51007945	3.36301431	
K07664|Pseudomonas fluorescens SBW25	10.21294675	2.179585755	3.94347788	3.403669931	1.725214721	0.945074689	2.813992976	6.822038301	1.640351172	6.863773605	7.218447632	5.31421042	
K07664|Pseudomonas syringae pv. phaseolicola 1448A	11.45766717	2.819595279	3.886676744	3.601190155	5.710608974	2.223065654	4.870327036	11.94889318	2.58648983	9.537599663	13.77153507	8.396160234	
K07664|Variovorax paradoxus EPS	6.220693142	1.135876412	3.154292682	5.484263207	2.814073506	0.561582199	4.832006615	5.207088218	2.431585393	8.171307924	14.89213116	6.272077036	
K07665	361.6654976	151.6635849	212.6502141	203.2289336	292.4430878	98.5327215	291.3609994	380.3490964	189.4121079	311.212608	463.3034496	407.5961748	
K07665|Acinetobacter baumannii AB0057	10.49195078	8.532046243	3.222711471	4.359390361	11.38330031	2.216148572	7.259461714	6.734765632	6.140556202	5.121670893	14.77808221	9.242204291	
K07665|Acinetobacter oleivorans	14.88865041	10.47503351	4.621633325	5.888274439	9.523527732	6.898783072	11.72193495	11.95710482	6.357052045	15.23441117	14.78096357	17.11973465	
K07665|Arcobacter butzleri RM4018	11.82392974	3.155116919	2.853671904	8.65064547	11.62485984	3.609988723	7.54623436	8.85760665	4.53755251	13.74889764	18.85864175	13.7918366	
K07665|Arcobacter nitrofigilis	14.68421425	4.449210927	5.72076646	5.369159757	15.99810834	5.472377924	8.072898888	12.76480042	5.623068329	11.61814642	14.19474208	16.80707593	
K07665|Bacteroides fragilis YCH46	6.426765447	3.45548675	1.554475018	3.094831941	7.104945577	1.53048152	7.038946014	7.163531498	5.473368289	5.10087858	4.246971912	6.654832724	
K07665|Bacteroides helcogenes	6.275259682	0.383344749	0.544109856	1.1585536	0.084897723	1.457304625	3.32538733	0.469101481	1.042046271	1.855525732	2.481760299	3.389426358	
K07665|Burkholderia ambifaria MC40-6	9.32475813	4.197933207	2.941068585	1.875715694	6.868293402	1.813020041	4.175129768	5.457854014	2.381652859	3.827341811	7.75337895	7.029833145	
K07665|Burkholderia mallei NCTC 10247	6.02614952	2.172977671	6.581288676	2.991818116	2.908284962	0.468000281	8.486607607	7.204891108	2.957702829	4.684826475	4.742253339	7.847847955	
K07665|Burkholderia multivorans ATCC 17616 (Tohoku)	10.60044027	5.189274415	8.650221426	12.18489085	8.305457876	4.795300316	12.52397678	20.25588347	13.84562738	16.53129476	18.64890379	20.00622064	
K07665|Burkholderia phytofirmans	12.02712525	2.374286549	5.081563604	4.98374024	14.55248557	1.915964388	6.848404084	8.887865564	4.795501869	12.43963005	15.87670525	9.859750874	
K07665|Burkholderia pseudomallei 668	3.355770256	1.380100685	2.150506411	1.688903763	5.264861989	0.410391977	3.655873322	4.999166323	1.353771119	2.665054381	4.804269147	5.217485074	
K07665|Burkholderia sp. CCGE1002	11.83753286	3.879305753	10.04237954	13.5043155	8.877192672	3.42242526	11.99547601	17.9098556	10.36140539	14.0619268	19.70876841	20.9374463	
K07665|Burkholderia xenovorans LB400	10.52514237	1.769744215	10.35214442	7.081608204	13.00807433	1.425225424	13.31969701	9.531917908	5.410181717	7.535849744	18.15423439	12.18724805	
K07665|Caulobacter crescentus NA1000	6.970312987	1.174414549	2.897825349	3.783307741	5.51397434	1.852237641	3.169314353	10.04104088	3.000340718	6.79005141	12.25189595	7.940083113	
K07665|Chlorobium phaeobacteroides BS1	5.762363021	2.244747831	1.109643954	1.560062403	1.970813428	0.565596443	1.251316982	4.861055249	0.802901032	1.903970609	11.65999294	2.987997346	
K07665|Comamonas testosteroni CNB-2	8.503993257	1.073108142	5.175840658	3.748168477	2.406703501	1.698089634	6.965682352	8.850823845	3.779205615	6.412790313	12.8908703	7.332270411	
K07665|Janthinobacterium sp. Marseille	10.73479106	4.39005789	7.63458891	6.681280526	6.479879984	3.479982184	15.76961681	10.26456996	5.288455136	11.93294002	18.84562784	16.85627511	
K07665|Parabacteroides distasonis	14.16495563	7.234082954	1.024392736	4.972000496	13.59315945	7.796595172	9.083231316	12.30905876	5.658881893	6.91813948	18.29777327	15.79883947	
K07665|Pedobacter heparinus	16.36559449	15.8773801	19.9217526	11.04000598	8.43018421	6.161874865	8.004424578	27.01923641	9.455015628	18.51765446	28.17871351	18.27292834	
K07665|Polaromonas naphthalenivorans	6.794599247	7.872012579	3.445144916	3.300435249	4.868191697	4.219243988	3.117214934	9.330822527	0.935849718	4.797662046	6.06101805	3.577799293	
K07665|Pseudomonas aeruginosa LESB58	9.867984192	1.752014466	7.178125169	5.277405423	4.594678512	0.244220208	8.483619583	8.545709092	6.589400798	10.70454377	11.44552559	9.836385152	
K07665|Pseudomonas aeruginosa PA7	7.319628821	1.268729574	4.960147332	3.480763004	3.442175066	0.266818434	8.854570108	6.945537569	3.486467267	6.10691559	9.184464148	6.509226996	
K07665|Pseudomonas entomophila	2.073851779	0.422988906	1.811868785	0.780412148	1.051861899	2.015365125	4.26027581	4.75675545	0.688516346	2.391395437	5.153594918	3.714337039	
K07665|Pseudomonas fluorescens Pf0-1	39.55077454	19.13250334	19.61636474	20.95081392	49.95873443	16.83295775	33.88497315	34.20119979	16.02830957	26.94188011	36.71943521	41.55988389	
K07665|Pseudomonas fluorescens SBW25	2.596329912	0.394399624	4.648233172	3.622997174	1.476845997	0.14718477	2.41505135	6.186956861	3.409745	5.055532513	6.802647514	5.486765468	
K07665|Pseudomonas mendocina ymp	2.513478499	6.25342203	3.214406942	1.581373506	2.603196223	0.426997904	2.456642735	3.212589453	1.856315217	4.271271777	6.284616425	6.111184535	
K07665|Pseudomonas protegens Pf-5	5.844933952	2.516492944	4.427064603	3.677028395	2.361310352	0	4.263295649	6.349537671	1.169011554	2.008948875	3.361461917	2.993293562	
K07665|Pseudomonas putida KT2440	4.960856319	3.649499461	3.745423454	2.884928929	4.32062433	0.192939851	5.409260348	6.559543766	2.660914325	5.024323659	6.377129028	8.580845621	
K07665|Pseudomonas putida W619	6.511189526	4.014146626	4.635958154	3.052489484	5.653082159	2.814346072	9.04248401	7.818786472	3.208652957	5.788822858	8.455909483	6.504114175	
K07665|Pseudomonas stutzeri A1501	24.99778791	9.759357174	16.38237942	14.96144792	21.34950825	6.60185004	24.00452737	28.54796608	17.04545968	20.96006611	27.59455227	35.60379336	
K07665|Pseudomonas syringae pv. phaseolicola 1448A	4.028964017	1.109582641	4.866574242	3.076614279	3.70235573	0.228127443	6.441259643	7.831361702	3.950146079	3.627929559	7.654553289	7.298794392	
K07665|Pseudomonas syringae pv. syringae B728a	7.848408149	1.59598659	9.21132022	5.513410475	7.337624903	0.773639487	7.983890667	15.37052777	5.518161237	8.795335614	12.46203719	15.93582794	
K07665|Slackia heliotrinireducens	1.916488192	0	0.778168918	0.966110233	0.915119286	0.093228462	1.227894409	1.608076034	3.903790532	2.473436164	5.481206008	4.693127441	
K07665|Thiomonas intermedia	1.650521972	0.606415437	1.335508653	3.389932162	1.061195244	0.179842528	2.582014837	5.185091981	0.76535422	2.808669497	7.873751495	1.73944904	
K07665|Variovorax paradoxus EPS	28.23038501	5.999067093	13.90916176	16.78108888	15.38166068	2.507991408	12.57771459	25.90074404	14.31466633	24.05534796	29.72932347	20.09371056	
K07665|Variovorax paradoxus S110	14.16961612	1.909313411	6.40377874	5.315008902	8.4659178	3.998179971	4.142695948	6.457760561	5.617060239	8.499525718	11.50767469	8.078299974	
K07666	2.274145913	0	0	2.87006	0	0	15.63803666	6.382524212	2.679556896	3.034486263	5.779371176	0	
K07666|Acinetobacter baumannii AB307-0294	1.317617807	0	0	1.645312387	0	0	7.807276392	3.094901097	2.258848819	1.256922108	2.608613127	0	
K07666|Acinetobacter sp. ADP1	0.956528106	0	0	1.224747613	0	0	7.830760268	3.287623114	0.420708078	1.777564155	3.170758049	0	
K07667	650.0997372	101.0722271	75.45739361	66.96459074	224.5829517	99.66572281	140.3809833	253.8402881	95.51982345	607.3976995	730.1667817	225.2211947	
K07667|Acinetobacter baumannii AB307-0294	4.031608037	0.155238696	1.714128546	0.977401915	4.726233511	0.335159116	3.704186858	8.229078713	1.086202367	3.875458506	4.846992315	3.129806208	
K07667|Acinetobacter sp. ADP1	2.448008532	0.190330599	5.150298998	3.179444214	0.920556481	0.29289461	0.761471401	4.635148262	3.954233723	3.972943014	6.553036156	8.248608767	
K07667|Alicyclobacillus acidocaldarius subsp. acidocaldarius DSM 446	6.082086647	0.08589067	1.409191989	2.453572832	3.041859307	0.13648887	0.609724415	2.098382263	1.568803933	3.988782971	5.371595764	3.282090047	
K07667|Arcobacter butzleri RM4018	6.441413634	0.917896485	1.202500455	1.073051394	4.975592219	0.705050394	3.281396212	2.00744688	2.561616475	6.587127347	8.295229554	4.433997796	
K07667|Arcobacter nitrofigilis	8.297177091	2.301024865	0.674773617	0.842813438	10.61406941	4.285494991	1.748452452	1.265250611	0.992494116	4.83004951	10.57421724	1.521528005	
K07667|Bifidobacterium longum subsp. longum BBMN68	0.858437111	0	2.198129086	0.078807151	0.084016113	0.063452774	0.062878749	2.575176943	0.197069404	1.358776309	1.522632814	5.022161959	
K07667|Burkholderia lata	3.266809207	0.169122653	1.584983168	2.275061559	0.82944989	0.064082061	1.154073002	3.38339535	1.16796681	4.817181917	5.140045349	3.143048016	
K07667|Burkholderia phymatum	15.38691067	0.584033904	0.381122873	2.720142604	3.335976392	2.956770039	6.371055219	7.361134692	1.190427141	7.772848976	13.11195231	3.026608252	
K07667|Burkholderia pseudomallei 1106a	11.68838084	0.589875378	0.395660573	1.667490446	3.409838758	1.439128879	3.917510254	5.201591853	2.921039793	6.969480569	8.19433864	2.96342781	
K07667|Burkholderia rhizoxinica	9.372110527	2.053506344	3.526238463	3.726938164	3.298066978	1.56994777	1.743329338	7.108889116	0.73582812	7.200735909	12.22183775	9.27374692	
K07667|Caulobacter crescentus CB15	0.184053294	0	1.379310345	0.660163417	0.356371848	0.064595312	0.312679864	0.603436873	0.333189925	0.742923909	1.052685673	0	
K07667|Caulobacter sp. K31	1.083878455	0.298977023	0	0.601886803	0.359898611	0	0.230143317	0.493837559	0.382313105	2.625734627	1.083370768	1.197032113	
K07667|Clostridium acetobutylicum ATCC 824	21.9690029	3.946015904	1.638664286	0.916730479	7.878105433	6.206901538	4.82351544	9.604245117	1.93796636	19.89131468	19.02288817	5.371497183	
K07667|Clostridium beijerinckii NCIMB 8052	21.68976683	5.819664792	1.550312667	0.987360234	8.188054987	2.385661918	4.672196919	6.564504789	3.707744848	14.99709352	15.22062718	6.643671809	
K07667|Clostridium botulinum B Eklund 17B	63.09028071	8.231832869	1.513697901	1.876104842	24.86581454	10.66510176	5.567429048	10.48994828	6.838188458	68.39758753	76.91761747	7.472539738	
K07667|Clostridium kluyveri DSM 555	65.21045828	7.357231594	1.988321452	2.316948331	19.35118842	9.799538011	3.942310451	6.945480439	3.418932928	64.51232457	82.90654548	6.872254902	
K07667|Clostridium kluyveri NBRC 12016	19.84451023	4.750579246	0.993122157	2.637197903	9.207534008	3.679869384	5.032266902	11.36206043	3.572557599	18.03472195	20.132788	5.725303225	
K07667|Clostridium ljungdahlii	26.90258813	4.679399582	3.742038946	1.044769403	6.508214887	6.49470176	5.022365584	9.58780623	6.240053209	22.81691632	21.65570997	8.817522653	
K07667|Clostridium perfringens ATCC 13124	52.32318316	5.718449051	1.233515642	2.153501527	15.47591738	7.76977604	4.007616104	5.707980311	3.679623114	59.70057401	60.51515982	13.08661977	
K07667|Clostridium saccharolyticum WM1	61.44842678	9.677467346	8.694028714	7.215460019	15.02396762	4.82629197	23.9726455	45.04821977	9.827333587	38.28131782	64.12361738	32.54337454	
K07667|Comamonas testosteroni CNB-2	5.668813382	0.61290205	0.334808773	0.832109917	0.855173704	1.962288503	1.344089599	1.200485618	0.448926874	6.573382028	8.769827689	0.547766285	
K07667|Enterococcus faecalis V583	5.3935338	2.387259431	3.630181916	0.344932267	3.89087973	1.215546271	4.739813949	4.636649862	3.411694925	3.302723582	10.65236078	7.857776737	
K07667|Escherichia coli ATCC 8739	9.462323764	1.636562866	0.888616591	0.542462391	3.563048555	0.759372514	3.405658534	3.590585649	0.329540188	10.64690911	8.907035329	2.594420601	
K07667|Eubacterium eligens	99.85925619	14.63176134	1.58744825	2.103744736	29.89955433	16.14869259	9.061635847	20.06401119	6.050515211	109.5681947	119.7562212	9.465905579	
K07667|Eubacterium limosum	16.99700055	3.344006155	7.016251646	1.486794085	5.444753398	2.607304534	6.756572355	16.2962648	3.98420154	11.8816454	18.07910166	15.35293507	
K07667|Janthinobacterium sp. Marseille	3.697215585	1.573252034	1.716376053	0.317489146	1.543520206	0.080099931	2.244431268	2.175046478	2.24686293	2.589440716	3.04189801	2.770708178	
K07667|Klebsiella variicola At-22	9.459640211	0.899961228	0.252453674	1.018897482	2.108886501	0.453392629	1.848779842	5.142364443	0.250565262	8.169895487	8.57539397	2.376207743	
K07667|Lactobacillus plantarum subsp. plantarum ST-III	18.93271148	3.869750363	1.333165937	4.652716513	7.932925658	4.138596088	5.177861071	4.879211447	4.370412881	17.29294004	16.9597689	5.021442155	
K07667|Lactococcus lactis subsp. lactis KF147	23.2962499	3.303500277	2.773304099	0.052511038	6.67141373	4.742686382	1.924685098	4.413195975	3.164537126	28.11471947	35.28811027	2.530368117	
K07667|Polaromonas naphthalenivorans	9.3369989	0.575046689	1.059200904	2.416204696	2.255764477	1.188677645	3.912326498	3.387671746	0.4912194	11.76396797	9.943700065	1.333906572	
K07667|Pseudomonas aeruginosa PA7	1.342248012	0.348508402	1.08074315	0.595377623	0.798153042	0.067079426	1.403645188	1.428943128	2.146376402	3.188421034	0.9101583	3.963322394	
K07667|Pseudomonas aeruginosa PAO1	3.802436649	0.518960566	1.012730976	2.020692503	0.454299635	0.072493843	0.908999043	0.521203324	0.354653958	2.299616327	4.390072459	1.13302326	
K07667|Pseudomonas fluorescens Pf0-1	1.26783244	0.103608247	1.11611738	1.436781609	0.344410162	0	2.032098417	0.96782839	0.238014054	0.95367963	2.714264346	1.799805931	
K07667|Pseudomonas protegens Pf-5	2.83853405	0.100278566	0.090031644	0.660207554	0.948087247	0	3.709166563	2.09237563	1.976090921	4.038204191	3.441665896	1.00646812	
K07667|Pseudomonas putida KT2440	2.776889319	0.386590856	1.7356321	1.664211776	1.682576181	0.060563424	1.826955401	2.554772204	0.579747048	1.874206077	5.791327694	1.802979892	
K07667|Rhodopseudomonas palustris BisB5	3.127537987	3.485853113	0.518081884	2.793676247	1.450866036	0.233398983	0.33147516	4.459952386	1.531688001	2.176762701	4.681853979	6.982806616	
K07667|Rhodopseudomonas palustris CGA009	2.879598709	2.223607957	2.021043246	0.783247138	0.809158024	0.157096597	0.576062588	2.952103923	1.353151408	1.634209724	2.673176769	3.378953186	
K07667|Rhodopseudomonas palustris DX-1	4.967229875	0.063427032	0.808152473	0.432279521	1.188446782	0.909009645	0.26366669	1.984541877	0	1.395692026	2.479891498	1.65510648	
K07667|Rhodopseudomonas palustris HaA2	5.991932581	0.603275215	0	0.076994	0.747371852	0.078493109	1.191336282	1.265239461	1.061825213	1.521978042	4.478685223	3.254667151	
K07667|Rhodospirillum centenum	1.066422249	0.101803071	0.720266979	0.5114607	1.931902604	0	0.772581818	2.844607757	0.063414392	2.581651476	3.120231705	2.454990049	
K07667|Rhodospirillum rubrum ATCC 11170	0.800484508	0.458943543	1.726793818	0	0.952286458	0.360515148	1.092959047	0.472021882	0.203937794	2.682805526	3.152569837	0.914959878	
K07667|Terriglobus saanensis	7.684590303	0.607400214	0.6302632	1.521225003	4.086953681	0.131543858	3.208966519	5.231954268	2.855330214	6.230502434	6.310112268	5.238162983	
K07667|Thiomonas intermedia	1.707099302	0	0.075962006	0.073439479	0.23558157	0	0.864219276	0.26881266	1.066991198	0.471434505	1.965526668	2.90415498	
K07667|Tolumonas auensis	6.124066428	1.709430883	2.359727038	1.222288637	2.336211326	0.557964493	0.845750265	10.73742956	1.026541499	5.07082335	5.620939332	7.105516996	
K07668	910.3016276	226.590221	542.5940867	536.5358905	411.925851	146.7316759	593.9216392	1019.594499	387.57874	899.2999298	1162.736784	867.7114629	
K07668|Alicyclobacillus acidocaldarius subsp. acidocaldarius DSM 446	44.93912784	12.59591145	24.72696618	25.65076897	20.31639686	9.632577925	38.79017625	71.33740197	10.80494289	48.15313244	56.38101106	62.43692502	
K07668|Butyrivibrio proteoclasticus	81.65747253	18.69646394	56.48333864	43.24836933	32.66248675	8.244612764	44.81561204	87.20039077	37.21024252	70.64417377	89.06735499	75.94294579	
K07668|Clostridium cellulolyticum	58.91866708	19.03678004	46.60977555	46.97368977	24.23496669	8.331493805	53.0284073	92.35759112	38.95141895	74.85362208	80.61269597	82.39680611	
K07668|Clostridium saccharolyticum WM1	63.64684419	12.48148968	32.82044032	34.75064415	22.24943532	6.139005479	40.36539776	61.57887829	25.83572514	62.6036433	73.12579385	52.27546884	
K07668|Clostridium sticklandii	142.8405778	35.50244818	91.31348602	85.45937077	60.09663271	19.05295133	85.82188145	140.8295307	76.44066539	131.8764834	189.1437886	120.181133	
K07668|Eubacterium eligens	85.60919912	14.42766734	60.0302464	52.39596298	30.80220039	14.42255073	53.46348772	110.5650106	35.18271112	86.50223756	92.86589848	81.65432718	
K07668|Eubacterium limosum	29.32373155	5.910806536	19.43302063	22.52286327	17.50698933	6.35597624	19.65263156	39.63359031	10.16939948	39.5376884	47.71175691	24.30918705	
K07668|Eubacterium rectale ATCC 33656	77.4290203	15.90908611	46.39185516	39.77943361	22.24869284	11.33017647	56.3028392	81.36550617	33.85548956	72.30411949	88.15610226	68.2264635	
K07668|Lactobacillus brevis ATCC 367	40.60548066	13.56091135	18.79836227	19.73316865	19.17090651	4.367288966	20.15200833	37.60494887	13.51865833	35.20914457	53.77346156	37.68232926	
K07668|Lactobacillus delbrueckii subsp. bulgaricus ND02	14.78513549	4.764668184	12.96096663	12.77935026	12.81326051	5.340990976	12.35050456	21.85555949	7.115708745	19.01421544	29.32015387	16.23612247	
K07668|Lactobacillus fermentum IFO 3956	46.08323891	12.05835977	20.73630373	22.53627595	20.19568019	6.943002003	22.45571496	37.77515139	15.81887224	41.69951476	55.57825352	47.08519691	
K07668|Lactobacillus gasseri ATCC 33323	22.00361786	8.046921763	13.72065139	18.4715647	16.07300065	4.38834199	14.63249805	30.68462082	13.32855777	25.10333931	33.90515262	23.60541319	
K07668|Lactobacillus rhamnosus Lc 705	69.58889836	21.60130592	37.38760324	45.56303264	40.66548838	15.78466273	42.33939418	70.55198078	27.59889195	70.00100094	88.89996455	63.24599342	
K07668|Lactobacillus sakei	33.14965876	7.981931601	12.70793459	18.84104069	16.88003602	4.672140337	22.25647735	35.00119367	11.17284648	30.58400292	41.25525136	26.68974938	
K07668|Lactococcus lactis subsp. lactis Il1403	45.05811512	11.50990121	25.74417905	23.60710185	26.25123347	8.467427036	37.25922665	43.73603223	16.13012075	50.74283076	77.41957868	40.45919456	
K07668|Pediococcus pentosaceus ATCC 25745	54.66284206	12.50556794	22.72895693	24.22325295	29.75844441	13.25847714	30.23538188	57.51711149	14.44448863	40.47078071	65.52056524	45.28420724	
K07670	9.13856621	2.089001331	4.80025612	0	4.223087661	3.211148736	4.698047102	12.7004638	4.036017967	14.32983543	19.48544577	13.84419059	
K07670|Bifidobacterium longum subsp. longum BBMN68	5.401506285	0.524509693	3.337458706	0	2.597998155	1.617368284	3.930528351	8.828994694	3.87586944	10.792205	13.45793111	7.441143121	
K07670|Pedobacter heparinus	3.737059925	1.564491639	1.462797414	0	1.625089506	1.593780453	0.767518751	3.871469109	0.160148528	3.537630428	6.027514659	6.403047468	
K07673	6.901327669	5.119301131	4.191174543	5.612169758	0	0	0	0	0	8.96053222	0	0	
K07673|Burkholderia phymatum	1.025872321	0.743310522	0.225509206	0.303785417	0	0	0	0	0	1.883559893	0	0	
K07673|Burkholderia pseudomallei K96243	1.052645867	2.909077848	0	0	0	0	0	0	0	1.380620737	0	0	
K07673|Escherichia coli O111:H- 11128 (EHEC)	2.534940149	0.09289438	0.053338089	0.448892971	0	0	0	0	0	1.99034862	0	0	
K07673|Klebsiella variicola At-22	1.109144234	0	0	0.300605959	0	0	0	0	0	0.455899154	0	0	
K07673|Polaromonas naphthalenivorans	0.255226331	0.251473223	0.842263075	1.68600975	0	0	0	0	0	0.532475309	0	0	
K07673|Polaromonas sp. JS666	0.406168194	0.455799563	0.886926165	1.10729696	0	0	0	0	0	0.546287324	0	0	
K07673|Pseudomonas aeruginosa PAO1	0	0.333131855	0.542888165	1.092899112	0	0	0	0	0	1.237403849	0	0	
K07673|Pseudomonas fluorescens SBW25	0	0	0.88028169	0	0	0	0	0	0	0	0	0	
K07673|Pseudomonas stutzeri A1501	0.517330574	0	0	0	0	0	0	0	0	0.516528926	0	0	
K07673|Thiomonas intermedia	0	0.333613741	0.759968154	0.67267959	0	0	0	0	0	0.417408408	0	0	
K07675	0	0	10.58901925	0	0	0	0	0	0	0	0	0	
K07675|Burkholderia pseudomallei 668	0	0	0.354488386	0	0	0	0	0	0	0	0	0	
K07675|Escherichia coli O55:H7 CB9615 (EPEC)	0	0	0.248590636	0	0	0	0	0	0	0	0	0	
K07675|Pseudomonas fluorescens Pf0-1	0	0	6.494301879	0	0	0	0	0	0	0	0	0	
K07675|Pseudomonas mendocina ymp	0	0	0.161847803	0	0	0	0	0	0	0	0	0	
K07675|Pseudomonas protegens Pf-5	0	0	1.609083258	0	0	0	0	0	0	0	0	0	
K07675|Pseudomonas putida F1	0	0	1.395988187	0	0	0	0	0	0	0	0	0	
K07675|Pseudomonas stutzeri A1501	0	0	0.142601438	0	0	0	0	0	0	0	0	0	
K07675|Rhodopseudomonas palustris HaA2	0	0	0.18211766	0	0	0	0	0	0	0	0	0	
K07676	2.898168706	0	0	0	0	0	2.567324095	0	0	0	0	0	
K07676|Escherichia fergusonii	1.976096041	0	0	0	0	0	1.568775302	0	0	0	0	0	
K07676|Klebsiella variicola At-22	0.922072666	0	0	0	0	0	0.998548793	0	0	0	0	0	
K07677	25.47357451	0	28.8874998	32.21388118	0	0	33.53226465	52.11075148	24.15757167	14.29771523	18.19786782	63.5101203	
K07677|Burkholderia ambifaria AMMD	1.661641907	0	1.628296231	2.387461911	0	0	2.969360466	3.316505978	1.847333898	0.489834757	1.016949396	4.242654521	
K07677|Burkholderia ambifaria MC40-6	0.357921785	0	1.987295167	1.836473666	0	0	2.106648887	3.375909623	2.185542775	0.703079111	0.776848206	4.927582157	
K07677|Burkholderia cenocepacia J2315	1.742854252	0	2.8286162	2.426897062	0	0	2.713009881	3.518353199	1.76065666	0.848692996	0.422689026	3.385160933	
K07677|Burkholderia cenocepacia MC0-3	1.572808561	0	1.891481814	2.48121117	0	0	4.779218026	4.450223966	2.016334948	0.744822039	1.503299948	6.05970199	
K07677|Burkholderia glumae BGR1	1.351884975	0	0.482515874	0.167785125	0	0	1.040029079	0.306329533	0.493915499	0.13522742	1.06312568	1.235426592	
K07677|Burkholderia lata	1.361135433	0	1.762534448	1.692412271	0	0	1.412368145	3.860800783	0.928291127	0.744304304	0.568883013	3.044805958	
K07677|Burkholderia multivorans ATCC 17616 (Tohoku)	1.355167008	0	2.95153795	1.59344661	0	0	2.870434326	4.097966789	1.26419869	0.713126812	0.636130165	3.891749661	
K07677|Burkholderia phymatum	0.779166638	0	0.696332243	1.516908536	0	0	1.562305738	2.412245979	0.63748917	0.415263058	0.155811147	4.059362621	
K07677|Burkholderia phytofirmans	0.666260936	0	0.279176786	0.245831005	0	0	0.091627667	0.381846104	0.126260823	1.274760645	0.423091675	0.441930045	
K07677|Burkholderia pseudomallei 1106a	1.400885716	0	0.969814321	1.955647204	0	0	1.879301197	4.093167483	1.333627702	0.787660938	1.101479251	3.644040498	
K07677|Burkholderia sp. CCGE1002	0.76851809	0	0.741838755	2.097969217	0	0	1.486711292	2.72506671	0.526356935	0.517488605	0.545558704	2.400652187	
K07677|Burkholderia vietnamiensis	0.974326381	0	1.6858823	2.870000333	0	0	1.236755871	3.35554745	1.87784519	0.308953398	1.04158416	2.329362357	
K07677|Burkholderia xenovorans LB400	0.304046593	0	0.070397985	0.199110816	0	0	0	0.904407299	0.030184792	0.925189768	0.081127765	0.539100864	
K07677|Comamonas testosteroni CNB-2	0.440988874	0	0.713937281	0.612642236	0	0	0.950329177	1.103985751	1.01428992	0.373883386	0.692476524	2.943506984	
K07677|Janthinobacterium sp. Marseille	0.644717848	0	0.24052526	0.189076537	0	0	0.097712017	0.322167644	0.136755264	0.459844846	0.11989414	0.368022551	
K07677|Klebsiella variicola At-22	4.593608498	0	2.341957858	0.395116401	0	0	2.246708052	1.732617447	0.818904891	0.80749114	5.444156967	3.356686367	
K07677|Pseudomonas aeruginosa PA7	1.316807099	0	1.134874859	2.373512135	0	0	1.283560181	2.287754888	1.695399753	1.094186558	0.273274583	2.210743654	
K07677|Pseudomonas aeruginosa UCBPP-PA14	0.588592639	0	0.938236282	0.656950869	0	0	0.106300555	0.628947086	0.5585942	0.322423483	0.214251633	0.690641638	
K07677|Pseudomonas fluorescens Pf0-1	0.765051365	0	1.467378061	1.258315659	0	0	1.048119027	0.601278292	0.632975873	0.246151101	0.260471911	2.324920937	
K07677|Pseudomonas fluorescens SBW25	1.845718943	0	1.810682628	3.080449833	0	0	1.748171751	3.817879947	2.078175294	1.43516839	0.953498195	3.72827715	
K07677|Pseudomonas protegens Pf-5	0.749567302	0	1.459057903	1.65242378	0	0	1.120525493	2.222245264	1.591688501	0.73306127	0.307680033	5.158518643	
K07677|Pseudomonas putida F1	0.231903671	0	0.805129596	0.524238806	0	0	0.783067817	2.595504263	0.602749767	0.217101205	0.595585697	2.527271987	
K07678	0	0	39.02328969	35.45809702	0	0	54.88397892	56.33809778	0	0	0	0	
K07678|Acinetobacter baumannii AYE	0	0	2.457916226	2.32777994	0	0	12.54916545	9.005924914	0	0	0	0	
K07678|Acinetobacter sp. ADP1	0	0	2.328925793	2.332592767	0	0	13.22156998	9.569251699	0	0	0	0	
K07678|Klebsiella pneumoniae subsp. pneumoniae NTUH-K2044	0	0	3.035559341	2.140456894	0	0	3.340223633	3.547705998	0	0	0	0	
K07678|Pseudomonas aeruginosa LESB58	0	0	5.071495776	5.469412125	0	0	5.624813687	6.618926762	0	0	0	0	
K07678|Pseudomonas fluorescens Pf0-1	0	0	3.414004335	3.231001472	0	0	2.654198632	3.154404985	0	0	0	0	
K07678|Pseudomonas mendocina ymp	0	0	6.085699857	5.509527664	0	0	5.764372258	7.1551992	0	0	0	0	
K07678|Pseudomonas putida W619	0	0	3.184652287	3.639701785	0	0	2.281467203	3.102118971	0	0	0	0	
K07678|Pseudomonas stutzeri A1501	0	0	5.408275542	2.846032373	0	0	4.078157819	6.10528997	0	0	0	0	
K07678|Pseudomonas syringae pv. tomato DC3000	0	0	4.129329132	4.04343882	0	0	3.103080472	3.383518711	0	0	0	0	
K07678|Tolumonas auensis	0	0	3.907431399	3.918153184	0	0	2.266929787	4.695756569	0	0	0	0	
K07679	0	0	19.18394459	12.17653224	0	0	0	0	0	0	10.1448939	34.86404913	
K07679|Klebsiella pneumoniae 342	0	0	0.16849986	0	0	0	0	0	0	0	0.551264484	0.627267459	
K07679|Pseudomonas aeruginosa LESB58	0	0	0.805039209	0.456930393	0	0	0	0	0	0	0.111879216	1.352402307	
K07679|Pseudomonas aeruginosa PA7	0	0	1.170318238	1.062227506	0	0	0	0	0	0	1.04138896	5.878533686	
K07679|Pseudomonas entomophila	0	0	0.67381228	0.950372617	0	0	0	0	0	0	0.504664995	1.81658194	
K07679|Pseudomonas fluorescens Pf0-1	0	0	4.617196099	1.843311848	0	0	0	0	0	0	1.798582192	5.286150919	
K07679|Pseudomonas fluorescens SBW25	0	0	3.585070702	2.030160836	0	0	0	0	0	0	1.06735942	6.310802419	
K07679|Pseudomonas protegens Pf-5	0	0	2.18116493	1.077962046	0	0	0	0	0	0	0.552074112	2.855406822	
K07679|Pseudomonas putida GB-1	0	0	1.049159041	0.85770559	0	0	0	0	0	0	1.591101687	2.30354736	
K07679|Pseudomonas putida KT2440	0	0	0.554193188	0.576648034	0	0	0	0	0	0	0.686141027	0.932910463	
K07679|Pseudomonas putida W619	0	0	1.263445084	0.689133421	0	0	0	0	0	0	1.364877662	2.376610714	
K07679|Pseudomonas syringae pv. syringae B728a	0	0	2.595047197	2.364379719	0	0	0	0	0	0	0.829921271	4.183574694	
K07679|Pseudomonas syringae pv. tomato DC3000	0	0	0.520998761	0.267700233	0	0	0	0	0	0	0.04563887	0.940260353	
K07681	3.464639859	0	0	0	0	0	0	0	0	0	0	0	
K07681|Lactobacillus sakei	3.464639859	0	0	0	0	0	0	0	0	0	0	0	
K07684	19.38985265	15.00442741	11.57687169	13.12844963	16.36289305	14.26148638	12.77191565	16.94002707	18.67422878	28.86199909	18.73628551	19.68636029	
K07684|Burkholderia phymatum	1.966036859	5.853389326	0.242432292	3.11407111	10.47190093	7.443250899	1.17352344	0.20649009	3.687095048	8.976286798	7.14692686	3.327611599	
K07684|Burkholderia pseudomallei 1106a	2.400241215	0.448910634	4.599625239	2.049316889	3.252247488	1.71221314	0.343271266	2.721206889	2.269494499	3.987444204	2.028176957	0.708508929	
K07684|Escherichia coli O6:K2:H1 CFT073 (UPEC)	4.358802098	0.33255381	0.189813853	0.878027118	1.211436752	1.109778322	4.882753978	7.562630566	1.093868739	3.750100177	1.657573497	4.415320761	
K07684|Polaromonas naphthalenivorans	1.725539449	0.16714284	0.210011818	2.075760068	0.321109859	0.154765614	1.564945227	0.685895149	3.087011967	1.817145287	0.155128249	6.241906892	
K07684|Polaromonas sp. JS666	0.828955399	0.597236367	0.15583774	0.461854987	0	0.164386594	0	0.282874677	1.570025034	2.373773059	0.921320456	1.000231895	
K07684|Pseudomonas aeruginosa PAO1	3.527310968	3.250689423	0.328133239	1.707856577	0	1.810930412	1.166792433	3.493543821	2.44213034	2.001982163	2.501867141	0	
K07684|Pseudomonas fluorescens SBW25	0.10706319	0	0.320984648	0.79491256	0	0.745361114	1.589825119	0.119969611	0.154583632	0.129044546	0.269856944	0	
K07684|Pseudomonas stutzeri A1501	2.32683764	1.989191985	2.921522944	1.255515851	1.106198021	0.375405349	0.495932516	1.688561162	4.219716664	3.616560371	2.587684736	2.845349657	
K07684|Rhodospirillum centenum	0	0.300089433	2.195481969	0	0	0.122119199	0	0.17885511	0	0.363943562	0.131358452	0.3871156	
K07684|Sphingobium japonicum	0	0.435892071	0	0.200716846	0	0.09148926	1.554871673	0	0	0.211765485	0.111108487	0	
K07684|Thiomonas intermedia	2.149065834	1.629331516	0.413027951	0.590417624	0	0.53178648	0	0	0.150302855	1.633953437	1.225283732	0.760314959	
K07686	0	0	9.661247431	0	0	0	0	0	0	0	0	0	
K07686|Pseudomonas aeruginosa PAO1	0	0	2.691550575	0	0	0	0	0	0	0	0	0	
K07686|Pseudomonas putida KT2440	0	0	6.969696856	0	0	0	0	0	0	0	0	0	
K07687	6.34856017	0	0	0	0	0	0	3.343988357	0	0	0	0	
K07687|Burkholderia ambifaria MC40-6	0.085094535	0	0	0	0	0	0	0	0	0	0	0	
K07687|Burkholderia cenocepacia J2315	1.679625797	0	0	0	0	0	0	0	0	0	0	0	
K07687|Burkholderia cenocepacia MC0-3	0.282885082	0	0	0	0	0	0	0	0	0	0	0	
K07687|Burkholderia glumae BGR1	0.11037566	0	0	0	0	0	0	0	0	0	0	0	
K07687|Burkholderia lata	0.08469503	0	0	0	0	0	0	0	0	0	0	0	
K07687|Burkholderia phymatum	0.130698648	0	0	0	0	0	0	0	0	0	0	0	
K07687|Burkholderia pseudomallei 1106a	0.249022632	0	0	0	0	0	0	0	0	0	0	0	
K07687|Burkholderia sp. CCGE1002	0.476314044	0	0	0	0	0	0	0.075935972	0	0	0	0	
K07687|Burkholderia vietnamiensis	0.08469503	0	0	0	0	0	0	0	0	0	0	0	
K07687|Escherichia coli O18:K1:H7 UTI89 (UPEC)	2.294642922	0	0	0	0	0	0	3.268052385	0	0	0	0	
K07687|Janthinobacterium sp. Marseille	0.160523188	0	0	0	0	0	0	0	0	0	0	0	
K07687|Pseudomonas aeruginosa PAO1	0.144197033	0	0	0	0	0	0	0	0	0	0	0	
K07687|Pseudomonas aeruginosa UCBPP-PA14	0.111627132	0	0	0	0	0	0	0	0	0	0	0	
K07687|Pseudomonas fluorescens Pf0-1	0.110532749	0	0	0	0	0	0	0	0	0	0	0	
K07687|Pseudomonas fluorescens SBW25	0.160695691	0	0	0	0	0	0	0	0	0	0	0	
K07687|Pseudomonas protegens Pf-5	0.086315988	0	0	0	0	0	0	0	0	0	0	0	
K07687|Pseudomonas syringae pv. syringae B728a	0.096619009	0	0	0	0	0	0	0	0	0	0	0	
K07688	7.367619319	6.352732022	0	0	13.11688149	0	0	7.122197583	0	13.20985175	12.80194759	7.458046319	
K07688|Burkholderia phymatum	1.917606364	1.36063465	0	0	1.511497599	0	0	3.677410235	0	5.242874313	2.910223055	4.429054187	
K07688|Burkholderia xenovorans LB400	0.122706008	0	0	0	0.531670272	0	0	0.096358775	0	1.045364565	0	2.048890292	
K07688|Escherichia coli O55:H7 CB9615 (EPEC)	5.327306947	4.992097372	0	0	11.07371362	0	0	3.348428573	0	6.921612869	9.891724535	0.98010184	
K07689	12.31652264	0	8.685158331	0	2.457877601	0	24.31715963	12.5832612	5.892881805	5.052759438	4.595946256	4.533390238	
K07689|Klebsiella pneumoniae subsp. pneumoniae MGH 78578	3.306744085	0	1.964025891	0	0.946031222	0	2.828015641	0.734334004	1.526717557	1.89745777	0.872564864	0	
K07689|Pseudomonas entomophila	4.33853155	0	4.174186279	0	0.567322004	0	16.04797805	8.631888527	0.875342012	2.463577965	1.208533029	3.247579271	
K07689|Tolumonas auensis	4.671247007	0	2.546946162	0	0.944524376	0	5.441165945	2.885690457	0	0.691723703	2.291050707	1.285810967	
K07689|Variovorax paradoxus S110	0	0	0	0	0	0	0	0.331348211	3.490822236	0	0.223797656	0	
K07690	12.84804661	0	33.38504011	20.59769806	20.75273589	0	4.737853432	5.661972305	11.87986738	16.05589099	19.17538811	0	
K07690|Burkholderia phymatum	0	0	5.129763336	0.274051347	0	0	0	0	0	5.020762935	0	0	
K07690|Burkholderia phytofirmans	0	0	1.491896086	0.557562807	2.932634552	0	0	0	1.072017623	0.7811314	0	0	
K07690|Escherichia coli K-12 MG1655	0.159489518	0	0	0	4.133602258	0	0	0	0	0	2.669819908	0	
K07690|Klebsiella pneumoniae subsp. pneumoniae MGH 78578	0.398267385	0	0	0	1.548215924	0	0	0	0	0.181432454	1.166712314	0	
K07690|Pseudomonas aeruginosa LESB58	0.730634488	0	0.912759428	0.698016689	1.319627642	0	0.092637536	1.850296674	0.102791585	0.661955551	0	0	
K07690|Pseudomonas aeruginosa UCBPP-PA14	0.11839838	0	0.653271355	0.347012908	0	0	0.39816384	0.220025946	0.138500614	0.437640649	1.83033181	0	
K07690|Pseudomonas entomophila	0.942368149	0	1.822639948	0.329234664	0.772533492	0	0.184294326	0.093361545	0.186644204	0.432126828	0	0	
K07690|Pseudomonas fluorescens Pf0-1	0	0	1.177489362	0.47701243	0	0	0	0	0	0.109270914	0	0	
K07690|Pseudomonas fluorescens SBW25	0.182751689	0	3.526464662	2.747556399	1.119299274	0	2.096622733	0.520909754	0.453764538	0.55648555	0	0	
K07690|Pseudomonas protegens Pf-5	9.673800102	0	10.59329328	11.23453497	8.926822747	0	1.446980265	2.832639719	9.106760673	6.225235019	12.71479574	0	
K07690|Pseudomonas putida F1	0.326265486	0	1.469830571	2.836609362	0	0	0.28338463	0	0.482249863	0	0	0	
K07690|Pseudomonas putida KT2440	0.105176021	0	2.839645628	0.314637946	0	0	0.107281853	0.077247029	0.170792257	0.465870748	0.793728346	0	
K07690|Pseudomonas syringae pv. syringae B728a	0.21089539	0	3.767986452	0.781468539	0	0	0.12848825	0.067491638	0.166346021	1.183978944	0	0	
K07693	23.89206178	0	0	0	0	0	9.136383756	18.45235796	16.20723476	11.8745332	15.63646202	13.06460627	
K07693|Alicyclobacillus acidocaldarius subsp. acidocaldarius DSM 446	0.60113317	0	0	0	0	0	0.36771981	1.246362786	0	2.483866047	1.332315838	0.175515457	
K07693|Caulobacter crescentus CB15	1.067173124	0	0	0	0	0	0.85582258	2.136123549	0	0	0.198048313	0.400222174	
K07693|Deinococcus geothermalis	7.840193978	0	0	0	0	0	0.932376164	2.317089842	0.610427921	0.313532209	2.830062537	1.595946754	
K07693|Deinococcus maricopensis	1.616200583	0	0	0	0	0	0	0.313804693	0.610427921	1.009380351	2.461897492	0.949961622	
K07693|Deinococcus radiodurans	1.543470721	0	0	0	0	0	0	0	0	1.933611818	3.119110607	2.331048286	
K07693|Lactobacillus plantarum subsp. plantarum ST-III	1.4211625	0	0	0	0	0	0	0.542679136	0	0	0.173517773	0.594362692	
K07693|Lactobacillus rhamnosus Lc 705	4.68731369	0	0	0	0	0	0.971699173	5.13173073	6.246278426	0.279612312	0.244078163	1.175186431	
K07693|Lactobacillus sakei	2.876045237	0	0	0	0	0	3.662534937	4.283259206	7.25817142	3.027733773	1.727060843	3.737039534	
K07693|Lactobacillus salivarius UCC118	1.078693061	0	0	0	0	0	2.158523234	1.409480646	0	1.72190521	1.097813035	1.640019653	
K07693|Terriglobus saanensis	1.160675713	0	0	0	0	0	0.187707859	1.071827371	1.481929076	1.104891484	2.45255742	0.465303665	
K07694	8.99899856	0	4.946974034	13.14399152	8.611594692	0	7.702904239	10.88662694	17.08054903	0	14.56729038	11.50413148	
K07694|Lactobacillus sakei	8.99899856	0	4.946974034	13.14399152	8.611594692	0	7.702904239	10.88662694	17.08054903	0	14.56729038	11.50413148	
K07699	181.1475595	47.72112264	224.5884122	185.1560575	37.40465973	11.69332438	218.2053942	335.3443463	125.0226319	203.6435853	245.4920621	341.2552435	
K07699|Alicyclobacillus acidocaldarius subsp. acidocaldarius DSM 446	7.709513983	1.506771081	15.96620005	11.30715708	2.009434884	0.362625154	14.92398842	19.74482413	8.119365452	9.92999886	13.61031769	19.1781667	
K07699|Clostridium acetobutylicum ATCC 824	9.174503601	2.899915686	16.22045137	12.7237259	2.247656023	0.362485237	17.38726588	22.77862955	11.0389014	12.44781828	14.56129874	25.27709782	
K07699|Clostridium beijerinckii NCIMB 8052	9.952597732	3.481828488	14.13144416	15.9441749	2.289557993	0.382268816	19.32947129	23.79022429	8.72200564	11.83452635	10.99462088	24.4444594	
K07699|Clostridium botulinum A ATCC 3502	13.72299012	3.22603359	14.08205715	12.43444234	2.223569402	0.52610831	16.18285993	26.66664887	9.63185396	12.48877338	10.65227581	24.80569623	
K07699|Clostridium cellulolyticum	14.51264605	2.581392112	17.71459253	14.22622841	2.417153629	0.405719079	19.04137789	28.53747257	10.78082877	15.82755095	14.90393009	30.33291739	
K07699|Clostridium cellulovorans	10.56000891	3.163564705	13.71461871	12.45630044	2.770201292	0.375906664	14.67397199	20.74731617	8.120558124	11.7909772	11.01139897	26.20650148	
K07699|Clostridium kluyveri NBRC 12016	9.061572399	4.329953234	16.05914212	13.63846851	2.560525802	0.4751962	14.36522175	23.14580394	9.406923131	10.83149187	13.10607603	22.12050193	
K07699|Clostridium novyi	10.09773483	3.365775141	17.83601315	11.6252178	2.528074034	0.511245722	14.37612632	26.12877879	11.62665595	13.70742085	12.40915296	25.24588885	
K07699|Clostridium perfringens SM101	13.4478739	7.413291211	18.06664285	14.95249197	2.509365083	3.070986111	14.0133498	29.50948337	9.323942022	18.51657046	21.87947428	20.03632306	
K07699|Clostridium saccharolyticum WM1	35.09446686	6.694110416	22.74572138	23.90403508	4.378152459	2.545261247	15.6974937	25.40316061	10.40423867	31.21917294	53.63636305	37.45819204	
K07699|Clostridium tetani E88	9.068426858	3.02545472	16.30212607	11.36545357	2.001208421	0.491490001	16.01126628	25.70878224	8.261751016	13.22636163	12.07315869	25.96015182	
K07699|Eubacterium eligens	26.2175328	3.226611643	21.57405132	17.32828203	5.9744506	1.424705289	13.23409085	28.12205978	8.786149257	26.72099962	36.42816369	23.3725447	
K07699|Eubacterium rectale ATCC 33656	12.52769148	2.806420619	20.17535137	13.25007944	3.495310109	0.759326547	28.96891011	35.06116201	10.79945848	15.10192291	20.22583125	36.81680205	
K07701	5.758183686	0	0	0	0	0	0	0	0	0	0	0	
K07701|Escherichia fergusonii	3.502157073	0	0	0	0	0	0	0	0	0	0	0	
K07701|Klebsiella pneumoniae subsp. pneumoniae NTUH-K2044	1.114996408	0	0	0	0	0	0	0	0	0	0	0	
K07701|Tolumonas auensis	1.141030205	0	0	0	0	0	0	0	0	0	0	0	
K07703	10.47065931	0	0	0	0	0	0	0	0	0	0	0	
K07703|Escherichia fergusonii	6.878577269	0	0	0	0	0	0	0	0	0	0	0	
K07703|Tolumonas auensis	3.592082041	0	0	0	0	0	0	0	0	0	0	0	
K07704	20.5202107	4.5432997	6.682576925	0	11.69047687	3.730699412	0	0	0	51.02197877	84.89132594	5.199026413	
K07704|Enterococcus faecalis V583	0.326423844	0.28481423	0.041631221	0	0.480490985	0.222769315	0	0	0	0.959801962	2.974411884	0.269288559	
K07704|Lactobacillus reuteri DSM 20016	0.180685435	0.240392158	0.041775773	0	0.169665902	0.091800493	0	0	0	0.43410831	0.848650771	0.220019698	
K07704|Olsenella uli	8.801183663	1.963462747	1.211011742	0	4.484191877	1.295687041	0	0	0	28.08922879	44.42801281	1.812700105	
K07704|Pediococcus pentosaceus ATCC 25745	0.135263001	0.334179876	0	0	0.353464149	0.061883066	0	0	0	0.493281968	0.698934741	0.248491325	
K07704|Slackia heliotrinireducens	11.07665476	1.720450689	5.388158189	0	6.202663958	2.058559497	0	0	0	21.04555774	35.94131573	2.648526727	
K07705	0	0	5.92215299	0	0	0	0	9.338155915	0	0	11.33343298	0	
K07705|Clostridium botulinum A3 Loch Maree	0	0	0.499108076	0	0	0	0	3.048557886	0	0	1.478274543	0	
K07705|Clostridium tetani E88	0	0	0.745233884	0	0	0	0	3.350011172	0	0	4.635331716	0	
K07705|Enterococcus faecalis V583	0	0	0.754476177	0	0	0	0	0.309815423	0	0	1.77498117	0	
K07705|Lactobacillus reuteri JCM 1112	0	0	0.210923085	0	0	0	0	0.175908342	0	0	1.282090139	0	
K07705|Pediococcus pentosaceus ATCC 25745	0	0	3.712411768	0	0	0	0	2.453863092	0	0	2.162755409	0	
K07707	11.55654693	0	4.439838801	0	0	0	0	7.286694729	0	0	0	17.61463761	
K07707|Clostridium acetobutylicum ATCC 824	0.766714702	0	0.381486781	0	0	0	0	1.383189107	0	0	0	3.987036556	
K07707|Clostridium beijerinckii NCIMB 8052	3.632346007	0	0	0	0	0	0	1.568450933	0	0	0	5.881624966	
K07707|Clostridium botulinum A ATCC 3502	0.265679121	0	1.840762971	0	0	0	0	0	0	0	0	3.181037291	
K07707|Clostridium cellulolyticum	0	0	0	0	0	0	0	0	0	0	0	1.526717557	
K07707|Clostridium cellulovorans	2.251485174	0	1.410437236	0	0	0	0	2.269270883	0	0	0	1.01874492	
K07707|Clostridium ljungdahlii	0.250255939	0	0.455199594	0	0	0	0	1.457725948	0	0	0	0.278224638	
K07707|Clostridium saccharolyticum WM1	1.590674056	0	0.351952219	0	0	0	0	0.608057858	0	0	0	0.372570641	
K07707|Enterococcus faecalis V583	1.412429379	0	0	0	0	0	0	0	0	0	0	0	
K07707|Lactobacillus brevis ATCC 367	1.386962552	0	0	0	0	0	0	0	0	0	0	0.516920703	
K07707|Lactobacillus johnsonii NCC 533	0	0	0	0	0	0	0	0	0	0	0	0.449986018	
K07707|Lactobacillus plantarum JDM1	0	0	0	0	0	0	0	0	0	0	0	0.201169357	
K07707|Lactobacillus plantarum subsp. plantarum ST-III	0	0	0	0	0	0	0	0	0	0	0	0.200604961	
K07708	19.97479829	8.076557774	12.304734	13.81839667	6.96061425	11.96355539	29.15829932	25.59885884	21.42640386	16.65965495	18.2563565	11.33919523	
K07708|Acinetobacter baumannii AB307-0294	1.517030638	0.275851963	0.310816339	0.26191307	0	1.313949775	18.08246404	14.62155925	0.520323063	0.699503959	1.306167413	0.961538462	
K07708|Burkholderia pseudomallei 1710b	1.263202662	0.748253844	1.098485588	0.987849948	0.186560638	0.767542386	0.621432936	0.454192646	5.278078083	0.666902003	0.653634462	0.333036633	
K07708|Burkholderia rhizoxinica	0.153939973	0.330553358	0.448929098	0.919001518	0	0.65294895	0.391513563	0.391283333	2.390521594	0.588746126	0.817605979	0.327616225	
K07708|Burkholderia sp. CCGE1002	0.167122352	1.093116839	1.262057938	0.785895117	0.434445337	1.702140473	0.675821216	0.314953988	2.135768103	0.806517709	1.151623215	0.751979301	
K07708|Caulobacter segnis	1.042561532	0.112459296	0.465116279	1.08804162	0.140406493	0.132994008	1.002347424	0.743903061	0.319235046	0.74092332	1.107949279	0.294660437	
K07708|Caulobacter sp. K31	2.5722207	0.123687321	0	0.954372883	0.575685921	0.407766852	0.10412838	0.249778043	0.26731545	0.565546853	0.730333243	0.329128836	
K07708|Comamonas testosteroni CNB-2	2.345667986	2.228136076	0.471757055	0.818708784	0.469109332	1.015564612	0.454304034	0.921573414	1.79648934	1.986051045	1.007025794	0.353127723	
K07708|Polaromonas sp. JS666	1.14006972	0.985912787	0.574327113	1.68022294	1.365653289	1.043603667	0.846546749	0.496513398	2.103277353	0.742044128	0.596956908	1.362698603	
K07708|Pseudomonas mendocina ymp	0.148528551	0.356416624	2.277943297	0.4331351	0	1.622545661	2.46517476	1.702887982	1.791095681	1.547648915	1.989488371	0.534045685	
K07708|Pseudomonas stutzeri A1501	0.283528175	0.286925326	2.006843769	0.248682155	0	0.288880568	2.15626122	1.48076379	0.35172706	1.297239917	1.383422828	0.319591678	
K07708|Rhodopseudomonas palustris BisA53	0.776618934	0.045093706	0.835201968	0.767474687	0.354442718	0	0.124314323	0.282766762	0.197623344	0.406881998	0.407033773	1.252193516	
K07708|Rhodopseudomonas palustris DX-1	0.484045674	0.044970274	0.889714223	0.925036089	0.488616537	0	0.123983919	0.299676085	0.219969893	0.363875796	0.325080625	0.791043374	
K07708|Rhodospirillum centenum	4.626465289	0.051828886	0	0.795644192	1.467030513	0	0.120486927	0.945179584	0	2.26253631	3.22029932	2.523872505	
K07708|Rhodospirillum rubrum ATCC 11170	1.435652036	0.113085997	0	0.158342602	0.531187851	0	0.037072871	0.627991026	0	1.618413294	0.460746839	0.406799848	
K07708|Sphingobium japonicum	0.037980812	0	0	0.104309958	0	0	0.129946951	0	0.061348796	0	0.301860169	0	
K07708|Thiomonas intermedia	0.66767229	0.561416924	0.664968716	1.429482179	0.541243211	0.725122868	0.356262663	0.354349727	1.514928595	0.868559123	0.750518922	0.365221768	
K07708|Tolumonas auensis	0.723856715	0.256744283	0.329287238	0.543213668	0	1.310779189	0.934675189	1.473318791	0.617687399	0.91005833	1.445489356	0	
K07708|Variovorax paradoxus EPS	0.588634247	0.462104273	0.669285383	0.917070164	0.406232412	0.979716379	0.531562149	0.238167956	1.861015059	0.588206123	0.601120008	0.432640639	
K07710	0	0	0	0	0	0	0	0	0	0	10.98834661	0	
K07710|Clostridium beijerinckii NCIMB 8052	0	0	0	0	0	0	0	0	0	0	1.836498283	0	
K07710|Escherichia coli O6:K2:H1 CFT073 (UPEC)	0	0	0	0	0	0	0	0	0	0	3.248891606	0	
K07710|Escherichia fergusonii	0	0	0	0	0	0	0	0	0	0	2.333446822	0	
K07710|Helicobacter felis	0	0	0	0	0	0	0	0	0	0	0.431809321	0	
K07710|Helicobacter hepaticus	0	0	0	0	0	0	0	0	0	0	0.163029642	0	
K07710|Helicobacter mustelae	0	0	0	0	0	0	0	0	0	0	0.04620407	0	
K07710|Helicobacter pylori 26695	0	0	0	0	0	0	0	0	0	0	0.039901269	0	
K07710|Rhodopseudomonas palustris BisB18	0	0	0	0	0	0	0	0	0	0	1.173738013	0	
K07710|Rhodospirillum rubrum ATCC 11170	0	0	0	0	0	0	0	0	0	0	1.71482758	0	
K07711	0	0	0	3.615645445	0	0	0	0	0	0	0	0	
K07711|Klebsiella pneumoniae subsp. pneumoniae MGH 78578	0	0	0	0.721500722	0	0	0	0	0	0	0	0	
K07711|Polaromonas naphthalenivorans	0	0	0	0.729508782	0	0	0	0	0	0	0	0	
K07711|Polaromonas sp. JS666	0	0	0	0.752186176	0	0	0	0	0	0	0	0	
K07711|Thiomonas intermedia	0	0	0	0.700770848	0	0	0	0	0	0	0	0	
K07711|Variovorax paradoxus S110	0	0	0	0.711678918	0	0	0	0	0	0	0	0	
K07712	63.57195102	54.86268656	22.25623141	36.38780783	113.8546279	52.53037061	35.93078672	37.91430348	51.35063336	65.54827161	54.29365158	31.162477	
K07712|Acinetobacter baumannii ACICU	6.564275391	4.324733864	2.638237466	2.72623367	10.71315684	4.151787111	9.494499971	6.262738448	3.908849377	6.717303089	4.431073695	2.851921774	
K07712|Burkholderia rhizoxinica	2.826590084	2.132910051	0.97739201	2.026025906	3.376698238	2.123893501	1.24273894	1.212066784	2.975954009	2.74255939	3.37973516	0.839895206	
K07712|Burkholderia sp. CCGE1002	2.199032238	2.450831752	0.919936592	2.553759131	4.415182422	2.065434521	1.327786529	1.597542415	3.319265789	3.550264095	2.910155486	1.220808886	
K07712|Burkholderia thailandensis E264	2.58171785	2.711352646	1.561130598	2.526175388	4.475673055	2.813748038	1.370189778	1.868375175	3.430687531	4.114821838	2.996630065	1.266302356	
K07712|Caulobacter segnis	1.945348354	0.676420064	0.450057762	0.632718348	0.747510777	1.072134147	0.355659757	2.074515817	1.327018431	1.269616329	1.156203762	1.254892318	
K07712|Comamonas testosteroni CNB-2	3.196513245	2.322167621	0.643951442	2.094243336	4.472199897	3.776722931	1.417989376	0.844449256	2.530523173	2.8868397	2.322057807	0.77970112	
K07712|Janthinobacterium sp. Marseille	4.488630203	3.920156494	1.265876773	2.627392674	6.961964316	3.687323375	2.179584339	1.222991683	3.454150914	4.004243494	5.508535546	1.174883174	
K07712|Polaromonas naphthalenivorans	3.776024015	3.231408014	1.443198316	2.894768609	6.299461867	2.931340377	1.220498001	1.119016646	3.546774387	3.98724354	3.54743331	0.81893917	
K07712|Pseudomonas protegens Pf-5	4.532409935	3.24523809	1.856566939	2.591395462	7.40068789	3.862166868	3.810314802	4.584766925	6.100474402	3.560638468	3.034393241	2.823819192	
K07712|Rhodospirillum centenum	4.709561999	3.644707441	1.166636907	2.381451007	8.483817257	4.193672996	1.991215135	2.70317376	3.017744323	3.233615245	3.760351698	2.204032368	
K07712|Rhodospirillum rubrum ATCC 11170	5.798322155	5.387812591	1.987265288	2.470743357	13.19158475	4.989368421	2.299653981	2.840613103	2.320928213	3.526084931	4.358808096	5.452925417	
K07712|Sphingobium japonicum	5.048441897	7.226890475	3.108476611	4.283357489	22.72868547	4.516206606	2.15684238	4.526895451	6.573422335	9.903571516	5.3286754	5.243986035	
K07712|Thiomonas intermedia	6.340397156	4.820077475	0.967413245	2.097254986	5.404269763	3.029120533	1.89137704	1.487823542	2.734712949	5.842090785	4.439619211	1.151633252	
K07712|Tolumonas auensis	5.108574935	4.956756846	2.227695283	2.347523574	10.62771369	6.574433134	3.581853377	3.563220667	3.835224618	4.756125622	4.6043268	3.154775512	
K07712|Variovorax paradoxus EPS	4.45611156	3.81122314	1.042396181	2.134764889	4.556021723	2.743018051	1.590583319	2.006113805	2.274902906	5.453253572	2.515652304	0.923961216	
K07713	263.6849348	285.9078695	6.73044616	13.01042282	484.580492	247.1744527	23.83510616	54.05773788	16.91523174	142.7234981	215.5175938	47.18772232	
K07713|Bacteroides helcogenes	91.05359608	106.6179734	0.319430309	3.465433167	189.6377163	100.9126547	6.285610245	14.49962098	2.674726965	47.28794799	72.6906865	11.4181129	
K07713|Bacteroides vulgatus	104.2750752	120.5709418	0.670636062	1.754937042	191.7090503	100.0295141	5.66383596	22.10712352	4.674049959	56.61275003	91.76751197	16.15164088	
K07713|Cellulophaga algicola	31.29595412	28.21019808	0.349215717	2.16257404	44.58651806	22.30091924	3.890019259	7.099434668	1.920774357	14.82054492	19.92785625	7.789989887	
K07713|Klebsiella variicola At-22	11.27167007	6.271774315	3.235705298	3.528218312	17.08508217	6.875451644	4.69999623	4.980717469	5.363868891	7.193025396	8.131964434	5.911180361	
K07713|Pedobacter heparinus	23.57987979	22.15046319	0.436203795	1.115013274	35.802603	15.30481131	2.93276486	3.917458425	1.83222047	13.72513135	19.06987898	4.511591824	
K07713|Terriglobus saanensis	2.208759542	2.086518681	1.719254979	0.984246982	5.759522086	1.751101805	0.362879611	1.453382823	0.449591096	3.084098427	3.929695666	1.405206462	
K07714	30.77531426	23.36619833	7.257183533	9.732728793	50.03116717	19.42672107	10.42955854	14.54255657	14.70497769	23.66150969	21.94712546	14.57969561	
K07714|Chlorobium phaeovibrioides	7.149806107	3.993225596	1.420918992	1.852486617	9.935297019	2.771536035	1.199117851	3.6611104	2.439932501	5.930086872	4.4060295	2.069255898	
K07714|Clostridium beijerinckii NCIMB 8052	8.831976015	6.025449951	1.652010595	1.235717679	13.07032935	7.813520907	0.938005802	1.861812979	2.128631125	5.604556115	7.127855428	4.648350523	
K07714|Rhodopseudomonas palustris BisB18	8.268448649	6.859345156	2.211036374	4.086282699	17.74168957	6.759936019	3.964737572	5.394423174	5.90929203	4.83625347	5.712364242	4.650678087	
K07714|Rhodospirillum rubrum ATCC 11170	6.525083485	6.488177631	1.973217573	2.558241797	9.283851231	2.081728109	4.327697313	3.62521002	4.227122039	7.290613235	4.700876289	3.2114111	
K07715	26.89422082	19.12137831	6.392698259	8.919701949	44.07682553	20.81634583	11.37752959	12.26166916	8.695520115	18.11865087	21.11598492	14.07125527	
K07715|Escherichia coli APEC O1 (APEC)	13.36850346	11.18810705	3.166839603	3.961729921	24.37257895	13.27327835	5.282450333	5.322863543	5.49041282	8.932447586	12.38673456	6.986521081	
K07715|Thiomonas intermedia	6.191645821	2.938818828	1.520971995	1.248300792	6.732904584	3.321478375	2.465258713	3.144303328	1.333792563	4.486548177	3.982749132	3.664306864	
K07715|Variovorax paradoxus EPS	7.334071547	4.994452432	1.70488666	3.709671235	12.971342	4.22158911	3.629820548	3.794502285	1.871314732	4.699655105	4.746501236	3.420427324	
K07716	11.95539385	0	24.62708304	22.58604204	25.86772431	0	29.25742402	56.94800347	24.00837621	10.59246306	0	74.42372452	
K07716|Bartonella bacilliformis	0.659213752	0	1.852775751	0.712795318	1.974104057	0	3.007919674	4.632655975	2.51905788	1.674678824	0	6.58612346	
K07716|Bartonella clarridgeiae	0.529804463	0	3.371936171	3.596271592	3.630870755	0	4.389372916	8.50457202	3.187823254	1.963729858	0	13.16087844	
K07716|Bartonella grahamii	0.868024184	0	3.273976324	2.204471049	2.906283596	0	2.037917864	5.050152146	3.355613674	1.243007974	0	7.022561542	
K07716|Caulobacter crescentus NA1000	0.464016907	0	1.958978167	1.23386372	1.490992901	0	2.714649693	6.448774973	2.519617501	0.306265678	0	8.196533197	
K07716|Caulobacter segnis	0.27492817	0	2.181036525	1.629699952	2.2610604	0	3.463840935	7.274320161	1.407939558	0.928231933	0	7.421585059	
K07716|Caulobacter sp. K31	0.198390784	0	2.755663723	1.784883503	0.560171084	0	4.764474287	8.297928856	1.596365713	0.409164454	0	7.274926294	
K07716|Rhodopseudomonas palustris BisA53	1.927960414	0	1.926189408	1.295420482	3.886973053	0	2.0322289	3.352591985	2.70646168	0.820242788	0	4.324712895	
K07716|Rhodopseudomonas palustris BisB18	0.588410984	0	2.158321932	1.921579704	3.110227548	0	2.19897328	2.20211367	1.526556678	0.339740817	0	3.701031577	
K07716|Rhodopseudomonas palustris CGA009	3.935656894	0	2.985953453	4.128876501	4.224300024	0	1.616781882	5.660278045	2.882609552	0.93836376	0	8.852800963	
K07716|Rhodopseudomonas palustris HaA2	1.637138415	0	1.258459808	1.461025106	1.493797243	0	2.082169588	2.203434495	1.357602444	1.226202321	0	4.040239539	
K07716|Rhodospirillum centenum	0.87184888	0	0.903791779	2.617155117	0.328943646	0	0.949095004	3.321181143	0.948728274	0.742834659	0	3.842331555	
K07718	302.3721681	51.84183321	44.12327573	62.29802721	94.8115332	23.19241002	91.3142159	186.8058726	40.99324215	319.1452787	414.1853448	180.582503	
K07718|Butyrivibrio proteoclasticus	15.92605563	2.194096543	8.669547363	9.444770767	4.78776442	1.450673263	23.28010679	33.83262926	5.672659794	22.67482427	28.67453995	37.93161925	
K07718|Clostridium beijerinckii NCIMB 8052	48.84034963	7.14518749	4.933939576	6.516073944	13.63497485	5.49655369	7.676049182	12.40809334	4.578539867	57.27619843	78.19278887	14.42680081	
K07718|Clostridium cellulolyticum	30.35839797	4.773775084	7.577172237	12.14638584	10.5730652	2.364484427	14.4996106	35.72069869	6.5758618	39.38192126	38.2567402	39.6150354	
K07718|Clostridium cellulovorans	22.43322413	2.279084062	6.299814083	9.415799481	5.960468906	1.855296603	5.960296164	15.77295648	4.924922867	26.10269235	29.39048129	20.33763885	
K07718|Clostridium perfringens SM101	2.23146697	15.25232375	0.915933186	0.461170599	3.289691813	0.588928151	0.995462552	1.57884549	0.296323214	13.24220904	3.714731204	0.464174443	
K07718|Clostridium saccharolyticum WM1	80.5709449	9.212514423	7.94680453	13.26422757	27.03404961	6.376504007	18.0811816	45.34000325	9.665160488	77.79497476	98.13491709	35.54583235	
K07718|Clostridium tetani E88	6.620989309	2.272251687	0.655472199	1.455171786	1.323657008	0.6946558	2.191712997	6.926633317	1.113095141	6.767134244	9.519659804	5.606725412	
K07718|Enterococcus faecalis V583	2.167397585	0.757160965	0.718908658	0.192580996	0.224110346	0	1.216042522	1.245247563	2.021673569	2.621470957	4.185198752	1.346322746	
K07718|Eubacterium eligens	12.17648885	2.110067264	0.85350661	2.17597099	3.989948787	0.736471642	2.318303813	2.214635027	2.150637332	13.38609571	14.87376211	2.69104918	
K07718|Eubacterium rectale ATCC 33656	77.97373431	5.276501467	5.218522459	6.649308821	23.00585984	3.241939585	13.50822012	27.69336669	2.882440341	55.83107387	103.9932103	16.88586909	
K07718|Fusobacterium nucleatum subsp. nucleatum ATCC 25586	2.524785876	0.568870472	0.33365483	0.46117306	0.888694894	0.386902854	1.362596044	3.854397395	1.111927734	3.72541014	4.75181631	5.539673539	
K07718|Lactobacillus plantarum WCFS1	0.548332951	0	0	0.115393357	0.099247517	0	0.224633521	0.218366159	0	0.341273695	0.497498939	0.191761878	
K07719	6.453137072	0	0	0	11.67027463	0	0	3.802992297	0	45.70415525	28.09390148	0	
K07719|Clostridium acetobutylicum ATCC 824	0	0	0	0	0	0	0	0	0	0	0.149661821	0	
K07719|Clostridium beijerinckii NCIMB 8052	0.212575379	0	0	0	0	0	0	0	0	0.340994712	0.713541111	0	
K07719|Clostridium botulinum A Hall	5.013757576	0	0	0	8.170878449	0	0	2.062111349	0	28.75009811	18.02191423	0	
K07719|Clostridium ljungdahlii	0.999825889	0	0	0	2.87045031	0	0	1.740880947	0	13.14011757	7.816914756	0	
K07719|Lactobacillus brevis ATCC 367	0.226978228	0	0	0	0.628945868	0	0	0	0	1.841824647	1.391869561	0	
K07719|Lactobacillus reuteri JCM 1112	0	0	0	0	0	0	0	0	0	1.631120209	0	0	
K07720	261.340325	36.72108007	76.15663575	98.54785468	110.815266	24.18481875	126.332039	209.2478418	71.65530398	270.7977537	336.7137513	267.0580885	
K07720|Butyrivibrio proteoclasticus	57.41599956	4.708663295	23.32485001	35.4118832	24.48356823	5.313999343	57.20045082	70.33171943	20.16330614	58.67808457	87.57475709	106.1243653	
K07720|Clostridium beijerinckii NCIMB 8052	28.78986665	5.300887528	8.547080671	9.55015498	18.05029299	2.872575984	8.617851455	17.73201714	14.24321061	44.09501552	42.27834423	24.72433089	
K07720|Clostridium cellulolyticum	35.28721912	4.077700292	9.771541358	10.92321417	12.91722005	2.902616167	14.32606375	22.21520118	6.020471246	26.04492043	35.78937234	38.09250599	
K07720|Clostridium cellulovorans	24.85326966	2.194348772	10.60077981	16.14329946	10.68880273	0.481710327	6.781036846	12.18413596	9.292093025	21.56509107	15.7648206	21.73966533	
K07720|Clostridium perfringens SM101	13.99856148	10.8664992	3.733330052	2.909073251	6.459089058	1.510990843	5.814643283	7.59901683	2.211343706	37.6137864	31.33663039	8.534492752	
K07720|Clostridium sticklandii	2.296744295	0	1.403564163	1.224474847	1.738429829	0	3.139565941	4.38536263	3.672376754	6.866186585	4.223853544	5.720482127	
K07720|Clostridium tetani E88	14.18886504	3.031947639	1.536628721	3.251936336	10.92641759	3.34905582	5.611121818	9.998670756	2.991580859	8.562107472	25.23482843	11.84478572	
K07720|Enterococcus faecalis V583	7.654885951	0.498459275	2.400804992	0.92705668	3.859328347	0.230721329	0.529765368	4.611847263	1.867319118	7.427936289	8.938074681	4.275441707	
K07720|Eubacterium eligens	24.14850986	4.716881036	6.521151143	10.22042699	10.91845399	4.663666937	3.561132932	10.2601731	5.287559513	25.72640716	24.53582229	6.802877576	
K07720|Eubacterium rectale ATCC 33656	33.95256699	0.32644928	2.852738744	3.17731793	8.288377625	2.113001426	17.05362608	41.75964949	3.962337066	18.69126427	36.30492453	22.96125374	
K07720|Fusobacterium nucleatum subsp. nucleatum ATCC 25586	17.01113371	0.999243759	4.766816015	4.023479896	1.411065907	0.442991976	2.248112244	7.138399212	1.849871127	12.33081955	21.18908788	12.40600932	
K07720|Lactobacillus plantarum subsp. plantarum ST-III	1.742702649	0	0.69735007	0.785536944	1.074219651	0.303488592	1.448668501	1.031648843	0.093834814	3.196134436	3.543235327	3.831878123	
K07721	0	0	0	0	0	0	0	2.159680901	0	0	0	0	
K07721|Methanobrevibacter ruminantium	0	0	0	0	0	0	0	0.977546928	0	0	0	0	
K07721|Methanobrevibacter smithii	0	0	0	0	0	0	0	1.182133973	0	0	0	0	
K07722	24.40252723	5.126439172	4.802901313	0	27.33713724	0	32.9730281	16.24817667	0	37.54588635	26.66333419	12.17344434	
K07722|Acinetobacter baumannii AYE	0	0	0	0	0	0	22.91188881	13.81759195	0	0	0	4.540300969	
K07722|Burkholderia xenovorans LB400	0.828084175	0	0	0	0	0	0	0	0	0	0	0	
K07722|Campylobacter curvus	0	0	0	0	0	0	0	0	0	2.604926308	4.812725014	0	
K07722|Campylobacter fetus subsp. fetus 82-40	1.174398965	0	0	0	0	0	0	0	0	4.123742367	2.535882674	0	
K07722|Caulobacter crescentus NA1000	0	0	0	0	0	0	0	0	0	2.183406114	0	0	
K07722|Chlorobium limicola	2.46682095	0	0	0	0	0	0	0.730018528	0	0.884983319	4.097503288	0	
K07722|Chlorobium phaeobacteroides BS1	0	0	0	0	0	0	0.71069913	0	0	0.994336074	0	0.925026801	
K07722|Chlorobium phaeobacteroides DSM 266	1.439400448	0	0	0	0	0	0	0.598776322	0	0.661645843	0.672693	0	
K07722|Helicobacter felis	0	0	0	0	0	0	0	0	0	1.085723412	0	0	
K07722|Helicobacter hepaticus	1.246882793	0	0	0	0	0	0	0	0	0.250005896	0	0	
K07722|Helicobacter mustelae	1.929480464	0	1.149981768	0	0	0	0	0	0	0.654206701	0.491841439	0	
K07722|Klebsiella pneumoniae subsp. pneumoniae NTUH-K2044	3.730434459	0	0.570317442	0	2.958579882	0	0	0	0	2.824858757	0	0	
K07722|Methanobrevibacter ruminantium	0	0	0	0	0	0	0	0	0	0	0	1.964686863	
K07722|Methanobrevibacter smithii	0	0	0	0	0	0	0	0	0	0	0	2.739520261	
K07722|Parabacteroides distasonis	0	2.83286119	0	0	17.71277185	0	4.94438426	0	0	0	0	2.00390945	
K07722|Pseudomonas putida KT2440	0	0	0.628343616	0	0	0	0	0	0	1.42121504	0	0	
K07722|Rhodopseudomonas palustris BisA53	2.136752137	0	0.613841977	0	2.283105023	0	0	0.577703505	0	1.991577617	3.067968297	0	
K07722|Rhodopseudomonas palustris BisB18	0	2.293577982	0.691462636	0	0	0	0	0.524086366	0	4.867651126	0.90120949	0	
K07722|Rhodopseudomonas palustris CGA009	0.50891677	0	0	0	0	0	0	0	0	0	0.464911185	0	
K07722|Rhodopseudomonas palustris HaA2	0.504172881	0	0	0	0	0	0	0	0	0	0.497015026	0	
K07722|Slackia heliotrinireducens	8.437183193	0	1.148953874	0	4.382680492	0	4.406055901	0	0	12.99760778	8.6817379	0	
K07722|Variovorax paradoxus EPS	0	0	0	0	0	0	0	0	0	0	0.439846879	0	
K07723	10.20434726	0	0	0	0	0	0	0	0	0	0	0	
K07723|Lactobacillus sakei	10.20434726	0	0	0	0	0	0	0	0	0	0	0	
K07724	7.276601351	0	4.329004329	0	0	0	0	0	0	0	3.873813031	0	
K07724|Burkholderia vietnamiensis	0	0	4.329004329	0	0	0	0	0	0	0	0	0	
K07724|Escherichia fergusonii	4.256532713	0	0	0	0	0	0	0	0	0	2.28269405	0	
K07724|Klebsiella pneumoniae subsp. pneumoniae NTUH-K2044	3.020068637	0	0	0	0	0	0	0	0	0	1.591118981	0	
K07726	58.16654305	0	0	0	23.1942467	0	61.79735971	0	0	57.02247307	0	59.77571483	
K07726|Bifidobacterium longum NCC2705	5.746775995	0	0	0	3.753348091	0	2.522104192	0	0	9.404506763	0	8.129844876	
K07726|Burkholderia ambifaria AMMD	0	0	0	0	0	0	7.344311642	0	0	0	0	0	
K07726|Burkholderia multivorans ATCC 17616 (JGI)	0	0	0	0	0	0	0.829333513	0	0	0	0	0	
K07726|Butyrivibrio proteoclasticus	0	0	0	0	0	0	9.293933558	0	0	0	0	3.571428571	
K07726|Caulobacter sp. K31	0	0	0	0	0	0	0	0	0	0	0	0.997336795	
K07726|Chlorobium chlorochromatii	1.150836644	0	0	0	0	0	0	0	0	0	0	0	
K07726|Clostridium tetani E88	28.51670812	0	0	0	12.17272818	0	15.39843796	0	0	44.8478832	0	34.26154814	
K07726|Escherichia coli O45:K1:H7 S88 (ExPEC)	5.427178291	0	0	0	0	0	0	0	0	0	0	0	
K07726|Escherichia coli SMS-3-5 (environmental)	1.489119434	0	0	0	0	0	0	0	0	0	0	0	
K07726|Eubacterium rectale ATCC 33656	0	0	0	0	0	0	1.793398167	0	0	0	0	0	
K07726|Klebsiella variicola At-22	3.073511303	0	0	0	0	0	0	0	0	0	0	0	
K07726|Pseudomonas entomophila	7.030419848	0	0	0	0	0	9.231729312	0	0	0	0	1.521210611	
K07726|Pseudomonas fluorescens Pf0-1	0	0	0	0	0	0	1.248304768	0	0	0	0	0	
K07726|Pseudomonas putida KT2440	0	0	0	0	3.759398496	0	0	0	0	0	0	0	
K07726|Pseudomonas syringae pv. tomato DC3000	0	0	0	0	0	0	7.76346795	0	0	0	0	0	
K07726|Rhodopseudomonas palustris BisB5	0	0	0	0	0	0	0	0	0	2.770083103	0	0	
K07726|Rhodopseudomonas palustris TIE-1	1.282201381	0	0	0	3.50877193	0	2.915451895	0	0	0	0	1.54308158	
K07726|Rhodospirillum rubrum ATCC 11170	3.861003861	0	0	0	0	0	0	0	0	0	0	1.719135744	
K07726|Thiomonas intermedia	0	0	0	0	0	0	3.084606027	0	0	0	0	8.032128514	
K07726|Tolumonas auensis	0	0	0	0	0	0	0.372280733	0	0	0	0	0	
K07726|Variovorax paradoxus EPS	0.588788177	0	0	0	0	0	0	0	0	0	0	0	
K07727	294.2764743	47.71463408	145.0663101	187.6464969	199.972637	23.67489364	327.559187	378.4798403	145.0026197	190.930781	230.1997336	445.1137858	
K07727|Arcobacter nitrofigilis	3.184847148	1.129328911	3.126026548	4.334017633	4.267513045	0.631891251	4.296179727	5.683633939	1.745578776	2.128483972	0.56971512	9.876197026	
K07727|Bacteroides fragilis NCTC9343	19.47871272	5.220247256	6.482413006	16.98461548	13.14100223	1.474210522	18.08700852	17.66585732	8.830582585	14.40233485	14.80197876	29.4388171	
K07727|Bacteroides vulgatus	14.34349272	2.853758039	5.758104812	7.669365573	11.41259385	1.426889536	10.01988231	10.83635831	2.29871217	7.739488327	10.1796289	14.20656501	
K07727|Bifidobacterium bifidum S17	6.144155525	0.853879721	4.205977161	5.13834658	6.117550196	1.056801642	5.413186975	9.1629304	4.092584737	5.284736025	7.11707851	13.80585307	
K07727|Bifidobacterium dentium	5.358488618	0.261875474	2.828893807	1.028057028	3.195292703	0.526843397	2.860913942	2.399768276	0	3.784979363	3.834078589	5.833622456	
K07727|Bifidobacterium longum NCC2705	6.18806046	1.374356451	3.490344392	7.050215903	7.510469397	1.013352754	7.162556068	9.672273292	2.317746082	6.228868379	6.16673264	13.04175987	
K07727|Burkholderia lata	1.243146639	0	0	0	0.470988858	0.254797963	0.676768266	0.639211168	0	0.901072524	1.897411473	1.41936625	
K07727|Burkholderia pseudomallei K96243	0.711685566	0	0.673941937	0.249802342	0.677450522	0	2.078606323	0.235075395	0	1.03603158	0.788955371	1.21905422	
K07727|Butyrivibrio proteoclasticus	14.41817927	2.78221332	4.696404271	4.580028228	7.805047422	0.305378034	7.965803333	10.52428811	1.334125715	6.218902002	8.028540065	14.38089835	
K07727|Caulobacter crescentus CB15	8.54015772	0.220318316	2.61188672	0.832597089	3.874632152	0.472963675	1.075693395	2.475083211	1.341587407	2.37770561	4.872129918	5.459869503	
K07727|Caulobacter crescentus NA1000	0	0	0	0	0	0	0.819417479	0.745278231	0	0	0	0.775524932	
K07727|Caulobacter segnis	6.437861926	0	2.497370218	0.258492014	0.999984707	0.660425575	1.217990304	2.794119847	1.3069858	4.048353856	5.406690305	9.321489692	
K07727|Caulobacter sp. K31	5.76431207	0.320878137	1.590435636	1.366844411	1.005664365	0.428982388	0.873533024	2.697351934	5.728675871	1.719219326	5.105599177	4.598219056	
K07727|Clostridium beijerinckii NCIMB 8052	0	0	5.586592179	23.54247577	0	0	41.92109833	28.20721953	15.51899006	0	5.617977528	28.12489658	
K07727|Clostridium botulinum A ATCC 19397	7.641933778	2.27473306	1.329776443	4.73091346	0.642426268	0	2.433348498	9.256561091	0.253816778	0.4669648	1.636636496	7.450357724	
K07727|Clostridium botulinum B Eklund 17B	12.58605027	1.057861431	3.706086467	5.456166345	7.569289077	1.034148278	10.60211678	12.65821065	2.63056723	6.565939185	7.735701884	16.40986839	
K07727|Clostridium botulinum Ba4	10.72283969	1.343551444	10.60955384	8.868124402	8.504831335	0.773992521	13.79471429	27.01060889	2.248602086	9.765088484	8.440060001	18.97133206	
K07727|Clostridium cellulolyticum	7.874189507	7.154491947	11.02913727	6.358752191	25.89531799	1.121364754	39.66462505	46.09222127	38.46348725	11.65234888	8.798848109	46.95914786	
K07727|Clostridium cellulovorans	19.28807346	1.408225428	9.095992797	0.612168476	6.077457349	0.678864468	6.045628734	4.237863867	7.092198582	15.27642805	17.46294424	10.66350592	
K07727|Clostridium kluyveri NBRC 12016	34.73134894	2.033081429	13.1628249	18.51733897	9.022710101	1.343093949	31.36744987	35.84264137	6.37382011	15.56825795	24.93347048	44.74000191	
K07727|Clostridium ljungdahlii	10.02331345	1.180195762	3.940626824	4.154588883	7.143001165	1.271453606	8.592679291	11.58724575	2.499060251	4.680139246	4.981821772	14.32367357	
K07727|Clostridium perfringens 13	0	0	0	0	0	0	0	5.714285714	0	0	0	0	
K07727|Clostridium saccharolyticum WM1	2.525252525	0	11.10284011	17.27966256	0	0	35.35244675	25.8620577	7.968596896	5.025125628	10	25.68932865	
K07727|Deinococcus deserti	15.38582437	1.975645528	4.406502937	2.928996649	7.15453564	1.013155918	12.12927682	9.920242322	1.75210825	7.932830677	9.438686807	11.79651665	
K07727|Eubacterium limosum	5.333196922	0.935221422	2.352636334	6.202492961	14.30220513	0.793685019	7.697167764	8.770939281	2.330438039	11.58365713	5.756364796	9.834293316	
K07727|Eubacterium rectale ATCC 33656	1.752672938	0.341927928	1.769980213	5.906698985	0.86711426	0	4.936553111	4.940379455	3.957051947	0.769977959	1.043191578	6.40674896	
K07727|Lactobacillus acidophilus NCFM	3.358279215	4.910669111	4.022370822	1.11779429	5.303576937	0.803597384	3.345654311	3.638621736	2.274671496	3.698941701	3.232724694	3.088682186	
K07727|Lactobacillus brevis ATCC 367	6.328945804	0.377002401	3.508056279	2.863077113	8.064249551	1.113571404	2.603349036	5.146555053	0.905365231	4.214874217	3.118468611	8.089398792	
K07727|Lactobacillus helveticus DPC 4571	0.585998463	0	0	0	4.128543494	0	2.833556841	1.868335429	0	0.521928962	2.07355949	3.735656262	
K07727|Lactobacillus plantarum JDM1	3.622681501	1.866890046	2.05578546	0.792136787	6.337500068	0.97095939	1.927160038	3.358000401	0.48162912	3.364841589	3.300323788	5.137366185	
K07727|Lactobacillus sakei	3.374213074	0.565438649	1.733909247	2.37293617	3.249226546	0.290990961	5.385665522	4.41489656	0.845842893	1.331082185	3.510049811	6.712133709	
K07727|Lactococcus lactis subsp. cremoris MG1363	1.084051559	0	0	0	0	0	0	0	0	0	0	0	
K07727|Lactococcus lactis subsp. cremoris SK11	0.600222377	0	0	0	0	0	0	0	0	0	0	0	
K07727|Olsenella uli	11.53964636	1.541490202	4.966681205	5.563425051	6.193412327	1.002329665	15.136759	13.30035599	6.993094073	5.290199299	6.507776678	12.72547713	
K07727|Polaromonas naphthalenivorans	0	0	0	0	0	0	0	0	2.971859693	0	0	0	
K07727|Polaromonas sp. JS666	0	0	0	0	0	0	0	0	2.4544875	0	0	0	
K07727|Pseudomonas aeruginosa LESB58	2.176183837	0	0.206035683	0.288330584	0	0	0.512592115	7.486285568	0	0.300588081	1.317875051	1.301180475	
K07727|Pseudomonas entomophila	2.522189579	0	0.589853198	0.531852506	0	0	0	1.245253342	0	0.379524867	0.691560922	0.513100592	
K07727|Pseudomonas protegens Pf-5	0.548478405	0	0.31442464	1.116053879	0	0	0	0.752224069	0	0	0	0.573521348	
K07727|Rhodopseudomonas palustris HaA2	3.018826152	0.284516904	1.05258725	7.502870442	1.72878054	0.248658207	4.718472233	9.058353518	3.026147127	2.049447781	5.567921674	5.450638122	
K07727|Ruminococcus albus	23.60390097	1.937355841	5.830925343	5.702378595	10.304944	1.801546406	8.011053142	13.82732712	2.903760216	17.74829899	17.97548573	20.3937867	
K07727|Slackia heliotrinireducens	12.23506082	1.509479924	4.731332141	5.74487958	7.005325731	1.160944974	6.000279861	8.751925203	2.060445766	6.874119515	8.289744644	12.6459362	
K07728	0	0	0	0	0	0	0	4.54744924	0	0	0	0	
K07728|Methanobrevibacter ruminantium	0	0	0	0	0	0	0	1.395071993	0	0	0	0	
K07728|Methanobrevibacter smithii	0	0	0	0	0	0	0	3.152377247	0	0	0	0	
K07729	367.8515552	53.20935529	138.8285436	231.8495895	162.4069156	19.3021188	190.0465662	584.9858389	178.1974977	529.329096	618.5236612	407.9266802	
K07729|Bacteroides thetaiotaomicron	1.593788295	1.406597657	0	5.450020802	1.170618363	0	0.233753494	5.169339772	8.967171849	1.611519918	2.501212384	7.098563569	
K07729|Bifidobacterium longum subsp. longum BBMN68	1.9568721	0	0.566564762	1.277555329	2.200118522	0	1.181213134	0	3.161023263	8.198289656	5.843289131	2.288924768	
K07729|Bifidobacterium longum subsp. longum JDM301	0	0	0	0	0	0	0.230058803	0	0	0.22794016	0	0	
K07729|Caulobacter sp. K31	3.25023254	1.832923477	0.325992812	15.15426253	1.256158366	0	1.293497545	16.4457005	3.300217488	6.632731708	15.64574229	4.655482661	
K07729|Clostridium acetobutylicum ATCC 824	10.58091414	1.353281141	0.597589085	1.217441677	3.709537436	0	2.755071	15.4459358	1.28112793	13.76500073	23.02147053	9.223604972	
K07729|Clostridium beijerinckii NCIMB 8052	37.66226939	9.75816955	7.310831807	17.61356527	13.3494707	0	13.75241968	37.4356074	2.241826314	38.10792794	51.80817304	23.2611143	
K07729|Clostridium botulinum A ATCC 3502	1.374352855	0	4.878048781	3.413034719	0.970877895	0	7.236374682	6.873213199	0.387997223	2.317456911	7.61169638	18.08053542	
K07729|Clostridium botulinum A2	2.652491862	0	6.500548803	5.882352941	1.013404925	0	0	4.025431112	3.117940088	0.693114224	3.835172355	4.291297819	
K07729|Clostridium botulinum A3 Loch Maree	36.90105756	3.76575943	11.07593078	10.46690683	25.6333761	0.969335262	8.732686815	23.18129589	13.38666327	45.34289522	67.33781713	33.53693484	
K07729|Clostridium botulinum B Eklund 17B	3.680199122	0.559316386	0.823927846	0	1.2653783	0	3.179577165	20.54954356	1.309807285	14.29954104	11.68793471	7.985949921	
K07729|Clostridium botulinum E3	8.610597187	0.822929849	0.649916444	0	1.351172973	0	3.296671249	19.90621724	0.822251507	7.774024192	9.941281735	13.98113836	
K07729|Clostridium botulinum F Langeland	20.87833457	0.908696617	12.25163872	18.60645751	11.03928826	0	16.64579966	17.37113418	2.645415036	30.1084845	28.63823257	15.84242931	
K07729|Clostridium cellulovorans	16.98586421	2.53982175	5.75938238	6.966583582	7.169039868	0.935521241	11.46650187	41.96808798	18.37955656	28.61404108	39.50309552	40.00449251	
K07729|Clostridium kluyveri NBRC 12016	10.73080952	0.778233988	6.56528295	7.934221087	5.270223364	0	4.438277298	30.50830077	3.534153874	20.85553048	23.55865266	10.6450094	
K07729|Clostridium ljungdahlii	26.71322795	9.798571891	6.959977784	11.85506932	14.45542413	1.379580377	14.24904233	44.25404429	10.7811958	32.68522381	50.76647474	24.78904679	
K07729|Clostridium perfringens 13	20.61377909	0.361760945	3.105528546	2.720441575	4.517716833	0	3.287407904	21.93516722	6.366521838	24.31591144	17.90678282	5.872401065	
K07729|Clostridium saccharolyticum WM1	0	0	0	0	0.264317326	0	1.518711491	4.593616792	0	0.818031115	2.876463916	0.330919715	
K07729|Clostridium sticklandii	1.663624172	0.606394796	1.109248658	0.257568127	1.09671859	1.448186881	1.388195921	15.93538111	1.308454086	4.518972055	11.80815091	4.642259854	
K07729|Deinococcus maricopensis	8.920950218	0.798400317	0.483031432	0.660721116	6.268063629	0	0.726481311	17.51270738	2.304577381	9.812633347	9.643243589	11.27376454	
K07729|Deinococcus radiodurans	1.829752479	1.762079017	0.373331751	0.315505137	1.808078913	0	1.508275787	5.357544253	1.57961643	6.175461188	8.853775311	4.802297737	
K07729|Enterococcus faecalis V583	9.702882843	0	2.631836294	0.68764138	1.330300627	0	1.120313582	0	8.461780413	3.265607823	10.66211255	2.70830308	
K07729|Eubacterium eligens	0	0	20.74275238	43.1981765	0	0	12.38379071	17.34199038	26.39774588	1.774061735	0	6.630729049	
K07729|Eubacterium limosum	42.14187045	1.60585093	8.579826475	19.132379	13.2085049	5.671423835	17.19896608	36.37337497	18.02297222	49.08794689	76.33935976	39.75836761	
K07729|Eubacterium rectale ATCC 33656	0	0	6.139360449	17.49585345	5.287432656	0	18.56987094	6.229202723	16.95626107	18.76833566	0	15.12970907	
K07729|Lactobacillus brevis ATCC 367	0	0	0.258978315	0	0.306547698	0	0.241383116	0	0	1.527457884	1.511107135	0.316220256	
K07729|Lactobacillus casei ATCC 334	0.579289651	0	0	0	0	0	5.074688791	3.067023457	0	1.682965818	0.336550567	0.852150507	
K07729|Lactobacillus crispatus	5.340320845	0.725777761	2.132502694	0.219016336	1.054537106	0	2.819595964	15.29930674	0.990865824	7.005040329	10.18297824	4.135975177	
K07729|Lactobacillus plantarum subsp. plantarum ST-III	1.117491043	5.617977528	0.206764844	12.14964847	12.47213229	0	0.443360623	1.977701097	0.649180947	11.18358622	7.927960532	14.1075413	
K07729|Lactobacillus rhamnosus GG	0.579289651	0	0	0	0.808884793	0	0.271837725	1.712964372	0	1.703570319	0.319643136	0.672969229	
K07729|Lactobacillus rhamnosus Lc 705	7.894045346	0.73629376	0.786384797	0	1.596990385	0	0.23073311	7.901819792	0.343109528	7.452100287	0.561287516	4.32962274	
K07729|Lactobacillus sakei	8.53839157	0	5.524861879	0	0	0	0	0.358001311	0.385071297	0.350380537	0.240495628	0.715178773	
K07729|Lactococcus lactis subsp. lactis Il1403	0	0	0	0	0	0	0	0.348620124	0	0.278781155	0.252283037	0	
K07729|Lactococcus lactis subsp. lactis KF147	0.435665884	0	0.968253129	0	2.010112348	0	0.517721321	9.569868453	0.781362727	10.49302794	4.125858002	10.52499219	
K07729|Methanobrevibacter ruminantium	11.99281092	1.417509145	0.765673289	0.901873949	0.898061568	0	0.366923402	12.563334	1.096094287	3.791263591	7.013783684	3.738677692	
K07729|Methanobrevibacter smithii	1.576414598	0.452914571	0.837028306	0.323227212	0.491329609	0	0	19.08733162	0	2.291088343	12.64193175	4.633483389	
K07729|Olsenella uli	1.063386352	0.580276386	0	1.290136242	0.350110842	0	4.057490204	4.601749797	0.383731212	0.2202835	0.338023647	2.223481348	
K07729|Parabacteroides distasonis	0	0	0	0	0	0	0	4	0	0	0	3.731343284	
K07729|Pseudomonas aeruginosa PAO1	2.096843001	0.282543055	0.612117245	0.291693429	0.440213317	0	1.582949548	7.286709004	0.773018259	9.059565833	2.718324214	4.12794123	
K07729|Pseudomonas fluorescens SBW25	2.1010903	1.186190039	7.532139177	0.426156096	2.296704415	0	0.759219156	16.40103823	8.657474791	18.89759372	22.50063171	9.036785008	
K07729|Pseudomonas protegens Pf-5	8.192224781	1.468075594	0.646123496	0.39481114	0.799466682	1.545130022	0	6.191337592	1.455185985	12.89523236	7.941677517	3.771689525	
K07729|Ruminococcus albus	31.21895656	2.08300971	7.900013998	7.647220236	10.69175495	7.352941177	24.27034017	33.97867225	6.396711617	36.63653548	33.72630407	16.82099973	
K07729|Slackia heliotrinireducens	15.62954763	0	3.227153543	14.79007704	3.865305788	0	2.53682617	16.84575309	0.819884349	17.15178778	18.84295558	7.683374787	
K07729|Terriglobus saanensis	1.051916537	0	0	3.109971479	0.689541135	0	0.480538465	15.38177153	0.751530056	16.93815212	7.551731166	9.670977736	
K07730	0	0	0	0	0	0	0	4.027835243	0	0	0	0	
K07730|Methanobrevibacter smithii	0	0	0	0	0	0	0	4.027835243	0	0	0	0	
K07733	0	0	10.64865284	5.263038186	0	0	0	0	0	15.44816535	0	0	
K07733|Burkholderia phymatum	0	0	1.609770552	0	0	0	0	0	0	0	0	0	
K07733|Escherichia coli O26:H11 11368 (EHEC)	0	0	0	3.705846625	0	0	0	0	0	0	0	0	
K07733|Escherichia coli O55:H7 CB9615 (EPEC)	0	0	0	1.557191561	0	0	0	0	0	0	0	0	
K07733|Pseudomonas fluorescens Pf0-1	0	0	5.464480874	0	0	0	0	0	0	0	0	0	
K07733|Pseudomonas fluorescens SBW25	0	0	3.574401415	0	0	0	0	0	0	0	0	0	
K07733|Pseudomonas putida F1	0	0	0	0	0	0	0	0	0	4.590246209	0	0	
K07733|Pseudomonas putida GB-1	0	0	0	0	0	0	0	0	0	4.36907325	0	0	
K07733|Pseudomonas syringae pv. tomato DC3000	0	0	0	0	0	0	0	0	0	6.488845887	0	0	
K07734	0	0	8.621574699	8.632219855	0	0	3.263766597	0	3.410498422	3.574386299	0	3.350317873	
K07734|Acinetobacter baumannii AB307-0294	0	0	0.171110075	0.405688716	0	0	0	0	0.172120961	0	0	0.256065729	
K07734|Acinetobacter sp. ADP1	0	0	0	0	0	0	0	0	0.092602475	0	0	0.103462876	
K07734|Burkholderia glumae BGR1	0	0	0.195511177	0.426458545	0	0	0	0	0.129743538	0	0	0.204628399	
K07734|Burkholderia lata	0	0	0.195285183	0.35312544	0	0	0	0	0.156437797	0.598180622	0	0.220888923	
K07734|Burkholderia phymatum	0	0	0.24030686	0.452640396	0	0	0	0	0.161521178	0	0	0.204269437	
K07734|Burkholderia pseudomallei 1710b	0	0	0.204767278	0.363144525	0	0	0.255998102	0	0.135737258	0	0	0.186058617	
K07734|Burkholderia vietnamiensis	0	0	0.18669141	0.363544294	0	0	0.334139004	0	0.156437797	0	0	0.217344015	
K07734|Burkholderia xenovorans LB400	0	0	0.15419912	0.153839887	0	0	0.247374532	0	0.130602423	0	0	0.113680846	
K07734|Cellulophaga algicola	0	0	0	0	0	0	0	0	0	1.808318264	0	0	
K07734|Comamonas testosteroni CNB-2	0	0	0	0.376394953	0	0	0	0	0.133221289	0	0	0.241838657	
K07734|Polaromonas naphthalenivorans	0	0	0	0.091091793	0	0	0.236207541	0	0	0	0	0.195551562	
K07734|Polaromonas sp. JS666	0	0	0	0	0	0	0	0	0.694868443	0	0	0	
K07734|Pseudomonas aeruginosa LESB58	0	0	0.203470046	0.457670182	0	0	1.923480035	0	0.151846145	0.561827498	0	0.219952913	
K07734|Pseudomonas fluorescens Pf0-1	0	0	2.367050803	0.733927932	0	0	0	0	0.068768071	0	0	0.123161026	
K07734|Pseudomonas fluorescens SBW25	0	0	0.433183144	2.269458314	0	0	0	0	0	0	0	0.112875099	
K07734|Pseudomonas mendocina ymp	0	0	0.33417294	0.154932438	0	0	0	0	0	0	0	0.102059199	
K07734|Pseudomonas protegens Pf-5	0	0	0.471960355	0.145977298	0	0	0	0	0.079247541	0	0	0.177261436	
K07734|Pseudomonas putida KT2440	0	0	0.345500549	0.454393386	0	0	0	0	0	0	0	0.114970175	
K07734|Pseudomonas putida W619	0	0	0.356694738	0.112956997	0	0	0	0	0	0	0	0.102568646	
K07734|Pseudomonas syringae pv. phaseolicola 1448A	0	0	0.297297765	0.470892473	0	0	0	0	0	0	0	0	
K07734|Pseudomonas syringae pv. tomato DC3000	0	0	0.360715891	0.147429433	0	0	0	0	0	0	0	0.068582431	
K07734|Rhodopseudomonas palustris HaA2	0	0	0	0	0	0	0	0	0.191505168	0	0	0	
K07734|Terriglobus saanensis	0	0	1.953125	0.0876631	0	0	0	0	0	0	0	0	
K07734|Thiomonas intermedia	0	0	0.150532368	0.610989753	0	0	0.266567384	0	0.137172738	0.606059915	0	0.248128222	
K07734|Variovorax paradoxus S110	0	0	0	0	0	0	0	0	0.818665602	0	0	0.136969666	
K07735	91.51946678	78.55263809	103.8505224	143.8725952	296.5525443	88.46654869	34.89924971	45.13404354	90.99891461	21.87785195	106.9538442	46.02551722	
K07735|Acinetobacter baumannii ACICU	0	0	1.164893828	1.048545226	0	0	13.54940397	9.069058764	0	0	0	3.903274943	
K07735|Bacteroides fragilis NCTC9343	14.78268669	2.231339938	17.70953748	17.65934876	76.03681931	6.475758857	2.534019825	4.97557362	15.22746071	3.239040326	10.8531092	4.320029747	
K07735|Bacteroides thetaiotaomicron	8.586763127	1.099484026	21.6443375	15.23890107	58.60366959	2.517490126	2.522465713	4.830270335	14.94013709	3.185127413	5.30795855	1.31778049	
K07735|Bacteroides vulgatus	56.17519635	71.80361553	45.44003692	62.27401833	144.1973636	77.41701164	3.507035946	11.30426247	21.28452343	12.19848005	84.46500668	4.822459413	
K07735|Bartonella clarridgeiae	0	0	0	0.08675457	0	0	0	0	0	0	0	0	
K07735|Bartonella henselae Houston-1	0	0	0	0.079819059	0	0	0	1.788908766	0	0	0	0	
K07735|Burkholderia xenovorans LB400	0	0.290233979	0.311691468	2.286843285	0	0	0.19929746	0	0	0.122743514	0	0.512112352	
K07735|Caulobacter segnis	0.698088044	0	0	0	0	0	0	0	0	0	0	0.167392121	
K07735|Cellulophaga algicola	0.824950975	0.316264435	1.216589807	0	0	0	2.76517177	4.671710563	0.256006234	0.308357795	0	0.819485526	
K07735|Chlorobium chlorochromatii	0	0	0	0.443481639	0	0	0	0	0	0	0	0	
K07735|Chlorobium limicola	0	0	0.307626512	2.186709991	0	0	0	0	0.558547909	0	0	0.327330329	
K07735|Chlorobium phaeobacteroides BS1	0	0.35976784	0	1.132592698	0	0	0	0	0	0	0	0.236685473	
K07735|Chlorobium phaeobacteroides DSM 266	0	0	0.307626512	3.264457253	0	0	0.430015464	0.436303615	4.078268655	0	0	0.236685473	
K07735|Chlorobium phaeovibrioides	0	0	0	0	0	0	0.350664581	0	0	0	0	0.236685473	
K07735|Comamonas testosteroni CNB-2	0.575639328	0	0.614185809	3.056317361	0	0	0	0	0	0.181323172	0	0.827663412	
K07735|Deinococcus maricopensis	0.376549611	0	0	0	0	0	0	0	0	0	0	0	
K07735|Escherichia coli O18:K1:H7 UTI89 (UPEC)	0	0	0.475495833	0.125601365	0	0	0.159602687	0	0	0.139860721	0	0.62026123	
K07735|Janthinobacterium sp. Marseille	0	0	0.081366709	1.860751576	0	0	0	0	0	0.103167544	0	0.21580479	
K07735|Parabacteroides distasonis	1.300753393	0.447213199	6.311257038	18.80405328	15.69308696	1.638711644	2.827660614	6.861820213	33.8007434	1.15238288	6.327769793	17.00729178	
K07735|Pedobacter heparinus	0	0.314483068	1.640144829	0	0.269589238	0.41757643	0.250202576	0.539817965	0.61628667	0	0	2.184322995	
K07735|Polaromonas naphthalenivorans	0	0.349863686	0.416374153	1.429850515	0.823214991	0	0.190841246	0	0	0.247667966	0	0.724538134	
K07735|Pseudomonas aeruginosa LESB58	0	0.330372138	0.564921471	1.083042869	0	0	0.798881781	0	0	0.121362195	0	0.492480787	
K07735|Pseudomonas fluorescens Pf0-1	0.847539117	0	1.132059952	0.088789454	0	0	0.440418064	0	0	0	0	0.476335434	
K07735|Pseudomonas mendocina ymp	1.341570224	0.325225882	0.737170893	1.084665294	0	0	0	0	0	0.09414115	0	0.811283716	
K07735|Pseudomonas putida KT2440	0	0	0.541932339	0.995865842	0	0	0	0	0	0.100012515	0	0	
K07735|Pseudomonas stutzeri A1501	2.359768928	0	0.834570922	0.850149173	0	0	0	0	0	0.090444423	0	0.212495629	
K07735|Pseudomonas syringae pv. tomato DC3000	0	0	0.527209971	0.388225433	0	0	0	0	0	0.089938204	0	0	
K07735|Rhodopseudomonas palustris BisB18	0	0	0.084866352	0.256984081	0	0	0.988362783	0.32807766	0	0	0	3.316749585	
K07735|Rhodopseudomonas palustris BisB5	0	0	0.075167341	0.234153312	0	0	0.934117326	0.328239562	0	0	0	0	
K07735|Rhodospirillum centenum	1.286514806	0	0	0.334448016	0	0	1.908396947	0	0	0.080588076	0	0.154255955	
K07735|Rhodospirillum rubrum ATCC 11170	1.099110098	0	0	0.345930585	0	0	0	0	0	0	0	0.181957587	
K07735|Riemerella anatipestifer ATCC 11845 = DSM 15868	0	0	0.553337722	1.043758293	0	0	0	0	0.236940505	0	0	0	
K07735|Sphingobium japonicum	0	0	0	0.522935151	0	0	0	0	0	0	0	0	
K07735|Thiomonas intermedia	0.716253962	0.360818368	0.422553202	1.976162727	0	0	0.542690965	0	0	0.143838829	0	0.323814723	
K07735|Tolumonas auensis	0	0.323956002	0.229241188	0	0	0	0	0	0	0.092734803	0	0.71508815	
K07735|Variovorax paradoxus S110	0.548082126	0	0.506326631	3.689438996	0.928800548	0	0	0	0	0.186640375	0	0.861251967	
K07736	13.75873557	7.111047898	81.82958934	100.0804369	0	0	76.42986255	122.2521176	71.97574197	34.13050364	38.53230091	189.071034	
K07736|Bartonella bacilliformis	0	0	0	0	0	0	0	0	0	0	0	0.274784451	
K07736|Bartonella clarridgeiae	0	0	0	0	0	0	0	0	0	0	0.2769884	1.06397757	
K07736|Bartonella henselae Houston-1	0	0	0	0	0	0	0	0	0	0	0.291067059	0.25916431	
K07736|Bifidobacterium animalis subsp. lactis DSM 10140	0.395056122	0	0.160902528	0.339183301	0	0	0	2.940316054	0.917372153	0	0	1.219522142	
K07736|Bifidobacterium bifidum PRL2010	0	0.444360032	0.128627065	0.281108949	0	0	0	1.762655531	2.674841397	0	0	0.765007253	
K07736|Bifidobacterium dentium	0	0	0.144049218	0.309553405	0	0	0	1.270251708	0.830313154	0	0	0.292590837	
K07736|Caulobacter crescentus NA1000	0	0	0	0	0	0	0	0.364204418	0	0.488434496	0.82198704	0.32112552	
K07736|Clostridium beijerinckii NCIMB 8052	0	0	0	0	0	0	0	0	0	0	0	0.360419336	
K07736|Clostridium botulinum E3	0	0	0.618206598	0	0	0	0.338908194	1.482747304	0	2.974099935	0	0.358011189	
K07736|Clostridium cellulolyticum	7.006150824	5.856280587	26.27958753	34.77658838	0	0	21.69523389	41.23287533	22.63342406	3.579522608	0	59.44080451	
K07736|Clostridium cellulovorans	0	0	1.201546913	3.834958082	0	0	6.217256728	15.10706809	5.992250412	0	0	16.73117274	
K07736|Clostridium saccharolyticum WM1	0	0	19.98660129	9.06553651	0	0	40.82319844	37.77586489	5.856322975	3.308367146	5.577747219	70.18528259	
K07736|Deinococcus maricopensis	0	0	0	0	0	0	0.374835839	0.55672018	0	0	0	0.339132147	
K07736|Eubacterium eligens	4.569640063	0	9.082068315	11.15453763	0	0	0	1.170283737	0	0	0	0.419539203	
K07736|Eubacterium limosum	1.787888564	0.810407279	9.581482594	2.448170731	0	0	6.98042946	14.17225534	8.380154063	21.2305981	14.55101634	29.52169061	
K07736|Eubacterium rectale ATCC 33656	0	0	14.64651729	37.87079986	0	0	0	2.188183807	16.94332089	0.998871276	0.927676571	3.290738562	
K07736|Olsenella uli	0	0	0	0	0	0	0	0	4.424432646	0	15.43520548	0	
K07736|Rhodopseudomonas palustris BisA53	0	0	0	0	0	0	0	0.157501408	0	0	0	0.166389681	
K07736|Rhodopseudomonas palustris BisB18	0	0	0	0	0	0	0	0.154239545	0	0	0	0.170340985	
K07736|Rhodopseudomonas palustris BisB5	0	0	0	0	0	0	0	0.410684571	0	0	0	0.143167181	
K07736|Rhodopseudomonas palustris HaA2	0	0	0	0	0	0	0	0.270562771	0	0	0	0.138112279	
K07736|Rhodopseudomonas palustris TIE-1	0	0	0	0	0	0	0	0.427899016	0	0	0	0.235845727	
K07736|Rhodospirillum centenum	0	0	0	0	0	0	0	0	0	0	0.324095271	0.382252162	
K07736|Rhodospirillum rubrum ATCC 11170	0	0	0	0	0	0	0	0.436489134	0	0	0	1.62464016	
K07736|Ruminococcus albus	0	0	0	0	0	0	0	0	3.323310223	0	0	1.05631138	
K07736|Sphingobium japonicum	0	0	0	0	0	0	0	0.371314824	0	1.550610081	0.326517534	0.311011444	
K07737	117.3353762	66.00076461	124.5965595	92.35817323	259.4803341	25.42410279	147.1996802	197.290437	95.06136282	108.0726014	109.7355769	214.737295	
K07737|Bacteroides fragilis NCTC9343	13.04609068	13.89844814	0	1.084954158	38.13101537	0	2.996309289	6.633436906	0	0	1.055307081	7.574875714	
K07737|Bacteroides helcogenes	24.75427342	19.37502914	31.35119129	18.81272469	85.04383619	2.935412248	15.44520802	41.63392998	23.39596115	6.33028805	4.962129341	38.80943494	
K07737|Bacteroides thetaiotaomicron	10.11357275	4.75126143	40.74763472	19.90848298	42.08244563	3.020979574	19.51173031	28.14963382	24.93432778	6.952634303	5.104065284	35.13636431	
K07737|Bacteroides vulgatus	24.04861666	21.00852767	42.51816394	24.36129056	78.68551525	3.732944521	25.72098628	54.59306649	30.04774207	8.698997371	6.795087115	49.49593141	
K07737|Caulobacter crescentus CB15	0	0	0	0	0	0	0	0	0	0.178845897	0	0	
K07737|Caulobacter crescentus NA1000	0	0	0	0	0	0	0	0	0	0	0	0	
K07737|Caulobacter segnis	0	0	0	0	0	0	0	0	0	0.204758229	0	0	
K07737|Caulobacter sp. K31	0	0	0	0	0	0	0	0	0	0	0	0	
K07737|Cellulophaga algicola	0	0	1.299207599	1.711112459	0	0	5.165025609	9.766600778	2.066902686	0	0	10.40026724	
K07737|Clostridium acetobutylicum ATCC 824	0.401371961	0	0.592831846	3.695983903	0	0	0	0.708169091	0.403677147	0.930771144	1.250122465	3.076923077	
K07737|Clostridium beijerinckii NCIMB 8052	5.112602496	0	0	1.094278616	2.698751907	2.026610229	17.41605065	0.6905953	1.148785365	5.50047328	14.64731973	10.45983055	
K07737|Clostridium botulinum A2	0.838341223	0	0	0	0	0	0	1.308249308	0	1.760059819	2.761470629	0.651987474	
K07737|Clostridium botulinum B Eklund 17B	1.311546487	0	0	0.350770753	0	0	0	0	0	0.82573356	0	3.62818645	
K07737|Clostridium botulinum B1 Okra	0.555096517	0	0	0	0	0	0.842057439	0	0	0	0	5.764454744	
K07737|Clostridium botulinum E3	0	0	0	0	0	0	0	2.89017341	0	0	0	0	
K07737|Clostridium cellulovorans	0	0	0.644454368	2.941176471	0	0	15.82011401	8.926710582	0	0.204758229	0	8.96191124	
K07737|Clostridium kluyveri NBRC 12016	0.713094222	0	0	1.0960925	0	0	3.942268512	3.583027352	0.680736197	0	0	2.650019382	
K07737|Clostridium ljungdahlii	4.268844113	0	0	4.503276366	0	0.616412703	4.541622737	0.780735654	1.12691586	2.657797926	1.467704876	0.783817235	
K07737|Clostridium saccharolyticum WM1	25.57645976	6.623678554	0.950497592	7.162671436	7.06014566	9.383479521	14.42454328	10.01554467	4.547462655	51.12839445	55.61326706	16.14703223	
K07737|Enterococcus faecalis V583	0	0	0	0	0	0	0	0.58969168	0	4.866208856	0	3.640782157	
K07737|Eubacterium limosum	6.22439782	0	0.725366962	0	3.224274073	3.70826399	7.705514426	8.945580571	0.929210544	17.83288024	15.71420026	2.992640484	
K07737|Pedobacter heparinus	0.371068138	0.343819678	2.710695794	0.789419958	1.533742409	0	5.920258082	10.85151682	3.325573222	0	0	12.03907573	
K07737|Pseudomonas aeruginosa UCBPP-PA14	0	0	0	1.904761905	0	0	0	0	0	0	0	0	
K07737|Riemerella anatipestifer ATCC 11845 = DSM 15868	0	0	3.056515389	0	1.020607628	0	7.747991545	7.223774573	2.454068153	0	0.364903031	2.523760638	
K07737|Sphingobium japonicum	0	0	0	2.941176471	0	0	0	0	0	0	0	0	
K07738	458.1888497	101.273053	286.0249853	238.8805568	241.5214514	82.12905682	279.4186004	371.2586274	260.6587694	431.3886434	498.6611848	364.4633923	
K07738|Acinetobacter sp. ADP1	1.05734551	0.109912772	0.430216917	0	0	0	11.77176979	8.139959624	1.329001511	0.560112985	0.434865646	0.156769646	
K07738|Alicyclobacillus acidocaldarius subsp. acidocaldarius DSM 446	11.74690354	1.97241294	8.751383208	7.820093521	6.498818681	1.680352218	8.783083103	9.884533124	10.47015439	8.434131769	8.688447504	6.655481918	
K07738|Bartonella grahamii	1.00200731	0.1580955	0.318717758	0.463921671	0.22894225	0	1.966402329	0.480642434	0.520894844	0.57155257	0.826502974	0.476477164	
K07738|Bifidobacterium adolescentis ATCC 15703	2.694952453	0.699506668	0.100900282	0.191814483	0.492424829	0	2.547929323	0.103488653	0	1.42062564	1.233129917	0.095850731	
K07738|Bifidobacterium animalis subsp. lactis AD011	0.502159334	0.566473589	0.192621396	0.091437428	0.19199979	0	0.213524305	0.341413406	0	0.986268264	1.22106379	0	
K07738|Bifidobacterium bifidum PRL2010	0.136582488	0.483547891	0.125772793	0	0	0	0	0	0	0.956226803	1.046319693	0.246229449	
K07738|Bifidobacterium longum subsp. infantis ATCC 15697 (JGI)	0.615369551	0.740743084	0.283995006	0.226622943	0.245521855	0	0.27914397	0.288892149	0.103147027	1.506668862	1.046144074	0.256336383	
K07738|Burkholderia phymatum	6.033641184	0.232500804	1.512461486	0.884508907	3.267333801	0.566303843	0.653511047	1.321769279	2.547817781	5.996669682	1.739453191	3.736218398	
K07738|Burkholderia rhizoxinica	6.60117828	0.12623558	1.162807836	0.899760148	3.139410961	0.640179951	0.537132529	0.507988461	4.195031728	8.78734329	1.914444025	0.987488275	
K07738|Butyrivibrio proteoclasticus	26.27885182	6.137633107	25.04087732	15.84791356	10.50534578	1.447212734	18.81203487	25.27773634	13.32315396	25.61880943	41.4460547	31.31266767	
K07738|Caulobacter crescentus CB15	2.958157911	0.105654888	0.482340541	0.695302207	0.628552671	0.198140913	1.349895072	1.130096215	1.11255732	2.817543161	0.930404947	1.514179163	
K07738|Clostridium acetobutylicum ATCC 824	12.07752416	3.827408711	11.43132146	8.137852049	10.2421157	1.568050627	11.97839308	14.15139052	7.201968833	18.54795283	15.86641046	13.45273927	
K07738|Clostridium botulinum A2	14.76032208	8.383961985	4.53336185	6.858743206	9.676992086	1.317966343	7.85437467	15.28362886	7.091696238	16.10567958	15.14649765	11.96878864	
K07738|Clostridium botulinum B Eklund 17B	13.29992669	4.650430197	5.911475704	8.810870852	10.72995496	2.575407088	6.219753675	8.551928642	10.88866883	12.5103999	11.48247105	7.566319019	
K07738|Clostridium cellulolyticum	28.82916676	5.406636289	13.20839474	13.88218376	14.51442957	6.221589816	24.37255656	25.22503682	8.577827546	15.19597711	22.5925954	26.61789434	
K07738|Clostridium kluyveri NBRC 12016	15.5733396	4.928547585	8.087127592	8.904605921	11.00472156	3.381123206	8.527296358	13.86710173	11.03537319	16.35538462	14.36658828	13.00475685	
K07738|Clostridium novyi	11.531143	3.485896826	11.81202943	11.15014261	5.564638236	1.871246861	9.854519713	10.69227387	7.679162873	14.67201465	9.382948487	11.4927537	
K07738|Clostridium perfringens SM101	17.90969349	7.922563385	7.781619102	9.109585458	10.59494206	2.754169078	6.928208569	12.15021322	6.089208404	17.41335641	13.54057248	8.464932758	
K07738|Clostridium saccharolyticum WM1	26.98912947	10.63427101	24.71083607	16.68785551	16.12850637	1.230753326	16.02503349	26.85413168	19.69333083	33.40515311	29.08352084	32.03991697	
K07738|Clostridium sticklandii	16.11488636	1.953255207	9.791511113	9.930000792	7.714459982	1.354188964	12.59143777	16.71395911	5.707383689	12.30278452	12.8746719	16.37012102	
K07738|Clostridium tetani E88	17.94417467	5.979939338	11.39003436	11.68853605	10.94596872	3.751756802	12.38188649	21.78006059	10.71930654	24.37187555	19.07447696	17.63115476	
K07738|Comamonas testosteroni CNB-2	4.539727221	0.20633621	0.796510998	1.337189202	2.864067538	0.615794057	0.600853437	1.471855613	1.375267377	3.79245518	4.856248582	0.709523472	
K07738|Deinococcus geothermalis	0.606405695	0.075247976	1.920216608	0.799109882	0.361012584	0	1.268901136	0.973997425	1.421750063	1.38328219	0.367998439	1.439667031	
K07738|Deinococcus maricopensis	0.725675969	0.076330681	0.737148827	0.126757352	0.340619784	0.164502791	0.75050641	0.692800176	1.213293583	0.721189344	0.44891602	0.798138788	
K07738|Deinococcus radiodurans	0.727680379	0.082383795	0.468179921	0.620189754	0.319249413	0	1.263959463	0.618808994	1.653024833	1.270033173	0.231643903	1.402574941	
K07738|Enterococcus faecalis V583	2.574860246	0.499530014	2.528208409	2.327643153	0.855029303	0	1.946895177	2.22798487	1.838914042	3.032792842	2.414359654	2.721744463	
K07738|Eubacterium eligens	30.82508312	6.676283229	27.35199195	21.29641251	13.85869703	2.984626679	14.58068834	33.6986799	17.53684179	22.85522484	30.25198919	29.94000386	
K07738|Eubacterium limosum	7.943608641	0.381784552	4.030082478	4.022894424	3.096396221	0.675403985	7.23596862	11.41107559	6.899629852	7.303810949	8.611434572	9.453511323	
K07738|Eubacterium rectale ATCC 33656	33.11718698	6.36589862	26.67472939	17.60476526	10.73396028	2.080248132	14.50179287	25.09326587	19.15323523	30.50485057	39.70814199	28.62272096	
K07738|Fusobacterium nucleatum subsp. nucleatum ATCC 25586	29.26440048	4.362615127	1.659197768	1.284482517	21.02045149	37.36463713	2.118845562	2.768298003	0.785490225	7.239772154	20.80265399	5.624223456	
K07738|Lactobacillus amylovorus GRL 1112	8.493810341	0.506554365	2.596308522	2.782893573	2.149772052	0.123621081	2.547005587	3.681532971	1.791026971	5.367840473	6.203961664	2.527182676	
K07738|Lactobacillus brevis ATCC 367	3.25629161	0.085283654	4.96083825	2.138972314	0.989553034	0.093635713	2.710892776	3.373233226	2.689583719	3.412888925	3.741598556	1.707140088	
K07738|Lactobacillus casei ATCC 334	8.105154337	0.774456401	3.846223914	4.044208631	2.914534988	0.106455814	4.247723637	5.153926218	5.834787971	5.876466167	7.82099499	6.32717153	
K07738|Lactobacillus delbrueckii subsp. bulgaricus ND02	5.055335746	0.11082443	4.423700608	3.475724869	2.299955006	0.206176802	4.068626439	4.515808014	6.199037593	4.539968497	5.614442675	2.836796352	
K07738|Lactobacillus fermentum IFO 3956	8.318871495	0.697683896	4.69084669	4.592711157	3.965365472	0.253413728	5.440827813	5.458146762	6.7215281	8.45682517	12.91733951	6.540694424	
K07738|Lactobacillus johnsonii FI9785	4.170378437	0.466795626	3.357901638	3.182956797	2.546479707	0.152790606	2.190124186	1.834926642	4.293869964	3.667966518	4.614712306	1.648796591	
K07738|Lactobacillus plantarum JDM1	2.739560569	0.328532213	4.965321517	2.792218399	1.193116535	0.090443587	4.608758733	3.23123685	3.887070977	4.073486443	4.812832771	2.822592812	
K07738|Lactobacillus reuteri JCM 1112	4.012431901	0.431308559	3.529009584	2.103422787	2.58184393	0	3.002678133	4.773351299	4.569510987	4.692946891	4.68606425	5.154652899	
K07738|Lactobacillus sakei	3.647536501	0.539661207	3.109356725	1.539275817	0.856483073	0	2.129270352	2.730974206	2.462401828	3.709424907	2.932899235	3.704774121	
K07738|Lactobacillus salivarius UCC118	8.149958022	0.261040558	3.31725085	4.808048263	3.048283747	0	2.820278161	3.191678324	2.498681504	7.493010904	6.027286879	3.311831529	
K07738|Lactococcus lactis subsp. lactis Il1403	4.583670617	1.126587714	2.886984742	2.461263706	2.957326637	0.297908134	2.860439368	2.545932315	1.804072128	8.963513859	8.560737367	2.292669998	
K07738|Olsenella uli	7.22084374	0.463101493	1.299608275	1.580739917	5.560435389	0.995657084	1.084958799	3.774510803	6.589953238	16.56182277	60.98509597	2.236673219	
K07738|Pediococcus pentosaceus ATCC 25745	6.396572317	0.264342697	4.330863347	4.257029183	2.697304746	0.110217238	5.103442785	4.796372213	3.884793703	6.877431153	7.528084659	6.518090171	
K07738|Polaromonas naphthalenivorans	3.5694374	0.117437363	1.037424555	0.88854721	2.238301717	0.66894684	0.381479705	0.423212124	3.021567121	2.910286191	0.907211593	0.643492575	
K07738|Pseudomonas aeruginosa PA7	3.800914383	0.309686168	3.125510394	0.571187746	0.533249821	0.480170364	2.614562251	2.628151992	0.856847916	2.947322652	2.1984812	1.337345548	
K07738|Rhodospirillum centenum	2.225786362	0.134941482	1.075995031	0.882217756	1.550638637	0.253193499	1.740426687	0.50509066	2.06738622	3.408763708	3.282865731	1.88631303	
K07738|Rhodospirillum rubrum ATCC 11170	2.933338256	2.344857087	0.264443014	0.846122047	1.198147333	1.123821564	1.614683321	0.850475807	0.72462687	2.391319874	1.431773125	0.870393504	
K07738|Ruminococcus albus	3.311456012	0.446330799	9.978887518	5.088239014	2.258359559	1.030038686	12.98720396	10.64158499	0.895000251	1.866657271	5.696152555	14.65591435	
K07738|Slackia heliotrinireducens	3.455283681	0.850050291	1.235672517	1.849604416	6.635449993	0.417544425	2.047005006	5.396982529	2.985345612	5.868178346	6.667064859	5.74634431	
K07738|Sphingobium japonicum	1.265823208	0.31546125	0.621634484	0.826802352	0.84068068	0	1.915431057	0.753165953	0.314703698	1.031650215	1.547883092	0.704754678	
K07738|Terriglobus saanensis	9.61984324	0.760033647	2.959158473	3.86439903	3.273275303	0.24817265	3.447484841	5.568605052	10.06774865	3.913925481	5.233168371	5.244648564	
K07738|Thiomonas intermedia	0.998724118	0.113939722	2.561725905	0.47611204	0.992502847	0.517833662	0	0.086380904	0.988776229	2.368915694	0.809753634	0.165898264	
K07738|Tolumonas auensis	3.341431892	1.164651953	1.135103576	0.869364734	0.441618336	0	1.540677145	2.337436989	0.779088894	1.917308875	0.520620329	0	
K07738|Variovorax paradoxus S110	4.535311103	1.427452906	1.489142856	1.257299966	2.034209339	0.515360803	0.39832194	1.302899355	4.568226761	2.430780458	2.289189191	0.820036696	
K07739	15.18111137	0	0	0	7.819765805	0	0	9.895328391	0	43.02604205	79.68706629	5.729650927	
K07739|Methanobrevibacter ruminantium	0	0	0	0	0	0	0	3.454372375	0	0.250538341	0.091860466	1.711637892	
K07739|Methanobrevibacter smithii	0.163240746	0	0	0	0	0	0	4.208317313	0	0.48792195	0.094242033	2.754517269	
K07739|Olsenella uli	7.015183807	0	0	0	3.984765614	0	0	0.850090521	0	22.79621132	43.33715942	0.109599177	
K07739|Slackia heliotrinireducens	8.002686813	0	0	0	3.835000191	0	0	1.382548183	0	19.49137044	36.16380437	1.153896589	
K07740	0	0	0	9.153252838	0	0	4.616597034	4.508611955	0	0	0	0	
K07740|Klebsiella variicola At-22	0	0	0	0	0	0	0	4.508611955	0	0	0	0	
K07740|Pseudomonas fluorescens Pf0-1	0	0	0	3.316562384	0	0	0.86535583	0	0	0	0	0	
K07740|Pseudomonas fluorescens SBW25	0	0	0	0.903849793	0	0	0.744659649	0	0	0	0	0	
K07740|Pseudomonas putida KT2440	0	0	0	0	0	0	1.567411108	0	0	0	0	0	
K07740|Pseudomonas stutzeri A1501	0	0	0	0	0	0	0.79684141	0	0	0	0	0	
K07740|Pseudomonas syringae pv. tomato DC3000	0	0	0	0.546875748	0	0	0.642329037	0	0	0	0	0	
K07740|Tolumonas auensis	0	0	0	4.385964912	0	0	0	0	0	0	0	0	
K07741	131.9492959	31.78695885	87.69776044	79.30139727	133.4788264	50.46552654	64.96357125	101.7335873	45.37225287	108.732429	132.0000931	69.30165762	
K07741|Acinetobacter sp. ADP1	1.964636542	0	0	0	5.281631762	6.878412494	0	0.471635779	0	0.207795615	0.242160681	0	
K07741|Bartonella bacilliformis	0	0	0	0	1.541819939	1.15097353	0	0.541297423	0.090164886	1.54399431	0.199413415	0	
K07741|Bartonella tribocorum CIP 105476	1.447178003	1.436781609	0	0	1.466501449	4.774641312	1.479289941	0.240659281	0.193537773	2.057221549	0.375209553	0	
K07741|Campylobacter jejuni subsp. doylei 269.97	0	0	0	0	4.142170826	0.169161567	0	0.194377904	0.098863795	0.823681014	0.182727	0	
K07741|Clostridium acetobutylicum ATCC 824	0	0	0	0	0	0	0	0	0	0	0.070610601	0	
K07741|Clostridium botulinum A2	7.303552874	1.745409932	10.01997287	3.401919681	6.138503438	5.184435435	5.841046447	5.631799099	5.078516871	4.775581833	10.15815726	7.655672247	
K07741|Clostridium kluyveri DSM 555	16.56097523	2.221401773	2.460319151	5.378315581	20.33093446	3.644083213	4.787155863	9.925480269	1.782099421	12.24451056	31.92797895	10.98755016	
K07741|Clostridium novyi	8.116824143	1.650702559	15.39578813	3.929714467	9.409964321	7.608537511	4.459453708	7.238511026	5.379542442	5.280004719	15.1007936	3.607716897	
K07741|Clostridium tetani E88	0	0	0	0	1.39275766	0	0	0	0	1.453488372	0.069147674	0	
K07741|Escherichia coli O111:H- 11128 (EHEC)	1.733102253	0	0	0	0.992022865	0.256774297	0.741858967	0	0.349962072	0.85907569	0.198277124	0	
K07741|Escherichia coli O157:H7 TW14359 (EHEC)	0	0	0	0	2.591556353	1.117128871	0	0.393433306	0.089668658	0.335124097	0.190642411	0	
K07741|Escherichia coli O7:K1 IAI39 (ExPEC)	0	0	0	0	1.589586359	1.06343479	0	0	0.07694817	0.825812791	0.454499696	0	
K07741|Escherichia coli O81 ED1a (commensal)	0	0	0	1.335113485	0.28438877	0.167588849	0	0.353967023	0.073493135	0.274661528	0.156084812	0	
K07741|Lactobacillus gasseri ATCC 33323	0.226230876	0.413228611	3.500556414	0.717022893	0	0	0.349591604	1.651581595	0.950982235	0.073095971	0.339818722	0	
K07741|Lactobacillus johnsonii NCC 533	26.64279444	3.6405329	17.23726924	25.06862272	25.76049466	5.452812003	14.45883688	36.50266478	13.18589721	31.67764204	26.52769791	21.13512051	
K07741|Lactobacillus reuteri DSM 20016	34.38297474	14.02347718	13.3499238	15.93500646	30.09655687	5.218499737	14.18576156	17.64322406	5.466675403	20.63246431	11.1538152	10.37639755	
K07741|Lactobacillus salivarius UCC118	5.458328775	1.53889584	8.243969429	4.746213064	3.406483228	2.265096662	4.050180814	4.705874218	2.422078782	3.095544229	5.60338968	1.243961934	
K07741|Lactococcus lactis subsp. cremoris MG1363	12.42902309	2.9555241	11.86111064	8.137308434	10.57059024	3.135455782	6.548449107	8.37222647	3.871071143	9.269913426	18.53452532	7.332857796	
K07741|Lactococcus lactis subsp. cremoris SK11	11.21570344	1.148486245	4.113036966	7.080272476	4.977876078	1.3889885	6.423043609	6.374555452	5.918305663	12.33099863	6.489116473	6.767264694	
K07741|Riemerella anatipestifer ATCC 11845 = DSM 15868	4.46797145	1.012518099	1.515813803	3.571888005	3.504987152	0.989501987	1.638902749	1.492299601	0.344445208	0.97181831	4.026027034	0.195115824	
K07742	243.6990951	56.68134095	207.9510283	228.7079707	94.71857663	19.86477989	172.5114969	350.5371799	135.7760701	252.5216537	192.4941774	239.0301347	
K07742|Alicyclobacillus acidocaldarius subsp. acidocaldarius DSM 446	15.04280284	3.466832436	7.527444817	12.60244138	5.240566513	5.688973395	8.975525376	23.36243041	9.801536201	18.96700978	13.83875011	15.11489364	
K07742|Butyrivibrio proteoclasticus	18.48745648	2.35638951	16.11093799	17.37095767	6.599955363	0.28668183	11.79705106	31.66501865	9.134841889	18.71980824	14.29590554	15.35932944	
K07742|Clostridium acetobutylicum ATCC 824	13.10454616	8.901535333	14.92864327	9.960216501	4.981231739	0.774162191	8.845509213	22.74774696	7.512237065	9.769242064	7.838712293	15.22676391	
K07742|Clostridium beijerinckii NCIMB 8052	13.12586387	2.760650643	12.69265783	11.52745908	5.195624519	0.317386047	11.34149869	22.13534483	5.834386947	12.97437459	9.310732921	13.55551498	
K07742|Clostridium botulinum E3	10.94678512	2.409280667	9.320597929	9.375603237	4.012996843	0.330394532	8.46943857	14.58595497	6.239512371	12.07435472	5.747413428	12.45022598	
K07742|Clostridium botulinum F Langeland	12.53047414	2.222901033	13.30480832	9.959906809	5.680646743	0.735558772	13.60267086	21.15937703	7.510555419	10.69644301	7.621229442	13.94546695	
K07742|Clostridium cellulolyticum	6.596469593	2.152481168	6.32857426	10.7149924	2.813905375	0.26451571	4.528464171	13.89088341	5.155167983	9.481405064	4.444317606	11.7429865	
K07742|Clostridium cellulovorans	8.72527775	2.461219109	9.54470739	7.139536406	3.659148403	0.282298377	6.928642766	12.55251991	4.068522375	8.605596034	5.839515054	13.40469827	
K07742|Clostridium kluyveri DSM 555	9.023458611	2.611975379	11.43854183	7.413487234	3.55011824	0.268670407	9.703054543	12.98898077	6.635363143	9.328202406	6.288670372	11.33976885	
K07742|Clostridium novyi	13.41500733	2.806318031	13.7354649	11.3865868	5.238433503	0.755597501	8.552285052	21.48392606	9.990875002	17.55924864	8.081066976	17.06308081	
K07742|Clostridium perfringens 13	9.982688547	3.207384116	10.61652722	7.80339566	4.57894881	0.768871955	11.96748584	12.66377283	4.975543145	11.48149057	7.659130226	13.12888036	
K07742|Clostridium saccharolyticum WM1	26.33453646	5.252605332	21.01223533	27.33059737	11.45140754	3.009007468	13.39844386	21.95039445	10.82383742	15.47776468	16.13496907	17.09716089	
K07742|Clostridium sticklandii	10.76086782	1.010767403	7.848631256	9.164986442	3.231368896	0.273700457	8.029819579	9.378154364	16.66468689	16.85230562	12.15103969	5.242042128	
K07742|Enterococcus faecalis V583	2.113065234	0.720914365	0.828424549	0.483059242	0.670199084	0.230255024	0.387820122	2.522734695	1.344175995	2.151062405	0.965007177	0.292122141	
K07742|Eubacterium eligens	21.7972682	2.83864968	12.52953039	28.18139115	7.320567884	2.310685087	10.93101524	20.19171626	4.110209536	26.05634784	23.49150164	8.287602718	
K07742|Eubacterium limosum	0.915583907	0	1.688637113	7.333458459	0.193578821	0	0	3.211193604	5.117743852	2.266775401	9.696424311	0.71776387	
K07742|Eubacterium rectale ATCC 33656	21.42220449	7.155953505	16.10355874	16.93019119	12.54690415	2.557829387	18.59583171	18.15911412	8.654638992	24.09734607	19.2824976	12.90271854	
K07742|Lactobacillus acidophilus NCFM	0.410463674	0	0	0	0	0	0	8.310344828	0	4.061984749	0	0	
K07742|Lactobacillus brevis ATCC 367	1.077011465	0.208103154	2.086285637	0.309755186	0	0	0.530795242	1.077225942	0.622434734	0.429355242	0.177724369	1.249403205	
K07742|Lactobacillus delbrueckii subsp. bulgaricus ATCC 11842	0.143217378	0	0.377557391	0	0	0	0	1.39643791	0	0	0	1.451454734	
K07742|Lactobacillus fermentum IFO 3956	2.907113778	0.476829486	1.340584713	1.287521012	0.676460183	0	1.048432873	3.882829856	1.1741532	2.586239535	1.914884224	2.270681262	
K07742|Lactobacillus johnsonii NCC 533	0	0	0.38004932	0.174514595	0	0	0	0.198938477	0	0	0	0.1567686	
K07742|Lactobacillus plantarum WCFS1	0.547940799	0.192145826	1.478033029	0.509431806	0.150759002	0	0.47408402	2.130470635	0.170062897	0.648676924	0.154162686	4.19566095	
K07742|Lactobacillus reuteri DSM 20016	1.537072468	0.451324348	1.476399473	1.417068897	0.569281102	0	0.591205353	3.678442867	0.604585098	1.428944123	1.031928687	1.082918369	
K07742|Lactobacillus rhamnosus Lc 705	0.310987001	0	0.136962571	0	0	0	0	1.145560125	0	0.185436334	0.157679705	0.224540627	
K07742|Lactobacillus sakei	1.850938648	0.738614682	1.3983121	2.253867414	1.661026221	0.216250843	0.805356067	2.839607301	0.632848166	2.405433362	1.955952164	2.46396061	
K07742|Lactobacillus salivarius UCC118	1.586136668	0.509531734	3.707129676	0.392119455	0.285313111	0	0.523893908	2.580817515	0.643262712	2.047170678	0.740018236	1.145737448	
K07742|Lactococcus lactis subsp. cremoris MG1363	4.666436366	0	0	1.431031894	0	0	0	0.481413666	0	0.472482922	0.149665251	0.178988367	
K07742|Pediococcus pentosaceus ATCC 25745	1.198537825	0.241091332	0.380299991	0.491703428	0.160474164	0	0	2.47960948	0.5360907	0.185436334	0.731509245	1.027552252	
K07742|Rhodopseudomonas palustris HaA2	0.048811916	0	0	0	0	0	0	0	0	0	0	0	
K07742|Ruminococcus albus	13.09007059	1.527842679	9.629491259	15.76268998	4.249660415	0.793940904	12.48317278	35.68621795	7.818798343	11.51171631	11.09885415	26.71144835	
K07742|Sphingobium japonicum	0	0	0	0	0	0	0	0	0	0	1.694915254	0	
K07744	0	0	0	0	0	0	0	4.765143132	0	0	0	0	
K07744|Methanobrevibacter ruminantium	0	0	0	0	0	0	0	1.041596354	0	0	0	0	
K07744|Methanobrevibacter smithii	0	0	0	0	0	0	0	3.723546779	0	0	0	0	
K07746	0	0	0	0	0	0	0	0	0	0	0	4.878048781	
K07746|Caulobacter segnis	0	0	0	0	0	0	0	0	0	0	0	1.851061843	
K07746|Chlorobium phaeobacteroides BS1	0	0	0	0	0	0	0	0	0	0	0	3.026986938	
K07749	7.888675988	0	67.44694179	145.8325756	12.27472388	0	93.61659494	147.8469821	353.6061401	38.55152197	15.39069687	179.605527	
K07749|Bifidobacterium animalis subsp. lactis Bl-04	0.042658003	0	11.17214877	26.43338508	0.224109826	0	13.51233181	30.67334165	102.1019237	7.281792618	1.141074397	34.16391908	
K07749|Burkholderia ambifaria AMMD	0.075959899	0	2.074457444	9.437508162	0.551610129	0	4.716686039	6.287690301	3.890725548	1.675506921	0.735600846	4.563296168	
K07749|Burkholderia cenocepacia AU1054	0	0	0.27564737	0.238416307	0	0	0.36000541	1.112345931	0.406486819	0.403877221	0.269262254	0.221861709	
K07749|Burkholderia lata	0.550624649	0	7.784790859	16.45983841	2.73843833	0	8.167947639	13.3829219	9.019023599	2.811410096	2.7075772	11.39295301	
K07749|Burkholderia multivorans ATCC 17616 (JGI)	0	0	0.348534594	0.694703072	0.265103658	0	0.033969467	0.294134077	0.241439698	0.077165422	0.084252077	0.180519059	
K07749|Burkholderia xenovorans LB400	1.564341497	0	4.667216152	8.073653068	1.157810566	0	6.338414119	6.506122833	11.94698293	2.314803259	0.923233269	8.678582219	
K07749|Caulobacter crescentus CB15	0	0	0.15006566	0.336243612	0.038363024	0	0.407109352	0.394506971	0.149803351	0	0	0.244300436	
K07749|Caulobacter sp. K31	0	0	0.16885618	0.372172028	0.148155589	0	0.688990706	0.527250987	0.227124642	0	0	0.116711394	
K07749|Clostridium tetani E88	1.059745737	0	0.038251404	0.30407821	1.082173224	0	3.770995308	3.830113302	4.34027002	2.77277512	0.191934675	4.591178187	
K07749|Comamonas testosteroni CNB-2	0	0	0.16725898	0.535820374	0	0	0	0.130961487	0.08318458	0	0.031811669	0.23717225	
K07749|Escherichia coli O6:K15:H31 536 (UPEC)	1.358349918	0	3.536090107	12.50266134	0.393406614	0	7.050315453	12.57816922	33.69747082	1.591755186	0.672824635	16.48491443	
K07749|Janthinobacterium sp. Marseille	0.360301315	0	1.618734837	4.402755973	0.238907949	0	3.413365235	4.555983243	8.517219606	0.506989014	0.269940044	7.40506441	
K07749|Lactobacillus acidophilus NCFM	0.052454287	0	5.996665276	14.97589528	0.241740736	0	7.503047975	14.00366088	56.34466082	4.876956605	1.029584296	20.09888958	
K07749|Lactobacillus gasseri ATCC 33323	0.051604333	0	5.228496148	13.43955884	0.217101854	0	6.921671732	12.59029496	48.1596836	3.997457624	0.998829581	17.45626728	
K07749|Polaromonas naphthalenivorans	0	0	1.077245588	1.814844919	0.256349745	0	0.704650177	0.126909743	0.292812992	1.091725079	0.943570401	1.774032239	
K07749|Polaromonas sp. JS666	1.03004482	0	4.622445324	9.554302748	1.711117971	0	9.899459677	14.67879738	21.96167262	2.488659027	1.794001109	15.50934999	
K07749|Pseudomonas aeruginosa LESB58	0.140490789	0	1.56734364	1.083830098	0.222106396	0	0.242596751	0.492817579	1.520723749	0.268522531	0.102595937	0.846060152	
K07749|Pseudomonas putida F1	0.211096294	0	2.813537778	2.953797226	1.052063569	0	2.297775403	2.387824414	1.242656409	1.252363732	0.414961223	0.996615787	
K07749|Pseudomonas stutzeri A1501	0.047232133	0	0.269105707	0.506861322	0.305519679	0	0.166478637	0.523829171	0.389074161	0.973597732	0.065019775	0.738600421	
K07749|Rhodopseudomonas palustris BisA53	0	0	0.225238528	0.039438973	0	0	0.408680366	0.448146868	0.133287176	0	0.235429471	2.248534459	
K07749|Rhodopseudomonas palustris BisB18	0	0	0.391121724	0.287440172	0	0	0.228877407	0.826052241	0.503617844	0.051267523	0.232840229	0	
K07749|Rhodopseudomonas palustris BisB5	0	0	0.103409904	0.385610007	0	0	0.201777153	0.73682105	0.323163224	0.056480722	0.328107813	0.414263774	
K07749|Rhodopseudomonas palustris CGA009	0.301383157	0	3.13214494	3.671844356	0.137523225	0	3.25060555	2.720270443	12.74767708	0.407672582	0.442466018	5.13724575	
K07749|Rhodopseudomonas palustris HaA2	0	0	0.838926175	1.065277514	0	0	0.085784872	0.048035084	0.231299546	0	0.242961405	0.264123739	
K07749|Rhodospirillum rubrum ATCC 11170	0.032161214	0	3.261173525	1.886585957	0	0	2.128294258	1.871229631	1.266973564	0.68387218	0.37024126	0.463560308	
K07749|Thiomonas intermedia	0	0	0.533414781	0.376393156	0.295612846	0	0	0.335808192	0.373090838	0	0.137095904	1.211574925	
K07749|Variovorax paradoxus EPS	0.561331723	0	3.334056913	8.939778381	0.608665914	0	7.208518967	9.615129585	18.76246599	1.289641603	0.668987945	15.98281736	
K07749|Variovorax paradoxus S110	0.448896222	0	2.050563482	5.059880999	0.388843037	0	3.908245477	6.167813022	14.73162515	1.67723017	0.356493437	8.183118905	
K07751	4.713505568	0	0	0	0	0	0	0	0	0	0	0	
K07751|Klebsiella pneumoniae subsp. pneumoniae NTUH-K2044	2.962940639	0	0	0	0	0	0	0	0	0	0	0	
K07751|Tolumonas auensis	1.750564929	0	0	0	0	0	0	0	0	0	0	0	
K07770	23.86895521	10.44603552	14.48677802	8.596238817	15.84053054	8.161744111	4.638635523	16.86913473	7.117043865	17.93389733	28.50396445	17.42583221	
K07770|Clostridium acetobutylicum ATCC 824	9.024159803	3.983552791	0.966804371	2.152602285	6.22528905	2.472655448	1.377733294	5.654926607	2.16603341	4.463629823	9.883398474	8.330636686	
K07770|Clostridium botulinum A3 Loch Maree	4.920076831	4.632368509	4.889768015	2.47057256	6.456212292	2.82819745	1.150150722	4.236946565	1.461958103	10.09319989	9.698715687	2.018132109	
K07770|Clostridium kluyveri NBRC 12016	9.924718576	1.830114219	8.630205636	3.973063973	3.159029199	2.860891212	2.110751507	6.977261557	3.489052352	3.377067614	8.92185029	7.077063418	
K07771	33.00883513	22.36506029	10.58725154	9.150184406	39.54004406	14.80287631	14.12880906	19.13830207	16.89576381	22.50529374	39.17330705	14.71124088	
K07771|Burkholderia lata	4.943594014	1.232129893	2.795133609	3.478057407	1.094451243	0.607407861	1.706309249	4.910867603	3.824796032	3.291213674	6.384824566	3.008497169	
K07771|Burkholderia thailandensis E264	4.863980427	2.184649112	1.760384798	3.664640059	0.954808978	3.073978947	4.432004969	3.978360336	7.755782314	3.834736971	4.760314944	3.729150872	
K07771|Escherichia fergusonii	10.50491105	7.307564382	2.391664323	0.49325802	10.21470719	3.974489849	5.801075668	6.035273126	3.938890743	5.906536536	13.48750083	3.626290671	
K07771|Tolumonas auensis	12.69634964	11.6407169	3.640068805	1.514228921	27.27607665	7.146999648	2.18941918	4.213801005	1.376294726	9.472806555	14.54066671	4.347302167	
K07772	6.800759511	0	1.13799996	0	0	0	0	5.393075254	0.905527076	4.392130091	7.98355558	4.585917077	
K07772|Rhodopseudomonas palustris BisB18	2.957392655	0	0.531295608	0	0	0	0	3.567403896	0.666827958	1.795496492	6.584933601	2.924229145	
K07772|Rhodospirillum rubrum ATCC 11170	3.843366855	0	0.606704352	0	0	0	0	1.825671358	0.238699118	2.596633599	1.398621979	1.661687931	
K07773	6.232655199	0	0	0	0	0	1.893991858	4.02792773	0	0	0	0	
K07773|Tolumonas auensis	6.232655199	0	0	0	0	0	1.893991858	4.02792773	0	0	0	0	
K07774	24.26877868	12.29124518	21.88735864	19.06334964	17.07894311	5.534259042	19.53245249	37.64988217	12.76332146	29.85812849	39.34103793	33.17156691	
K07774|Burkholderia multivorans ATCC 17616 (JGI)	3.404426984	1.516289772	3.941662408	1.66641414	3.428775328	0	4.700555799	8.21513457	2.441276901	2.93101983	5.084204841	9.038611803	
K07774|Burkholderia pseudomallei 1710b	3.240305728	1.718509755	1.691096526	2.887617509	2.509236505	1.842226802	1.481490761	1.95077589	1.284989629	5.6745247	6.011632582	2.495378562	
K07774|Burkholderia xenovorans LB400	2.133438262	1.16675667	2.813781063	3.866369921	2.006285502	0.408270348	1.550607927	4.137371027	2.322008023	5.190510894	7.310612531	3.240905617	
K07774|Comamonas testosteroni CNB-2	2.874192498	0.569731812	0.890790474	1.316718562	0.439588534	0.266485366	3.755220288	4.406201974	0.889082324	1.270462821	3.348833324	3.3702981	
K07774|Polaromonas sp. JS666	1.371968592	0.340144351	3.338043095	2.830425914	0.917539862	0.12559343	1.571924923	3.701568123	0.968762431	2.416632711	4.366528566	2.877661686	
K07774|Pseudomonas stutzeri A1501	3.466550421	2.453258963	2.557788308	1.176086018	2.533937254	0.752293753	1.561267504	4.570995381	1.069679071	5.027969013	4.371126132	2.612069844	
K07774|Pseudomonas syringae pv. phaseolicola 1448A	5.373725465	4.079533133	3.050520246	3.025763324	4.332735135	1.855170735	1.904228056	7.414803167	2.120685534	4.408909728	5.164160377	5.95869014	
K07774|Variovorax paradoxus EPS	0.229554329	0	0.66178357	0.445654324	0.095959593	0	1.67115474	0.84840468	0.374641432	0.886945722	0.753499877	0.196084556	
K07774|Variovorax paradoxus S110	2.174616402	0.447020724	2.941892954	1.848299929	0.814885394	0.284218608	1.336002489	2.404627356	1.292196119	2.051153069	2.930439704	3.3818666	
K07775	83.65407363	16.16303709	89.60575699	77.65529676	60.92930714	11.93030186	100.6328443	145.8520213	50.81360609	88.21602272	130.119278	120.5820361	
K07775|Alicyclobacillus acidocaldarius subsp. acidocaldarius DSM 446	52.22240903	6.790882943	31.96733752	34.32502757	23.54993644	3.012363121	25.78691905	49.71559061	17.13200696	45.29863615	60.16967442	42.58518681	
K07775|Eubacterium limosum	31.4316646	9.372154144	57.63841947	43.33026919	37.3793707	8.917938741	74.84592522	96.13643071	33.68159913	42.91738657	69.94960357	77.9968493	
K07776	95.60335767	13.9010153	49.78410049	55.89592207	64.6025839	25.11020372	71.85793398	96.65705449	39.10380464	144.4087325	212.5679477	76.1774229	
K07776|Bifidobacterium animalis subsp. lactis DSM 10140	7.42454206	0.905973135	2.667221471	3.242570761	2.019801487	0.7919101	6.441350209	12.84236402	4.422770915	11.19755238	9.771229078	13.70724064	
K07776|Bifidobacterium longum subsp. longum JDM301	25.46518313	5.337489477	12.7196491	23.52556553	12.01343103	4.539467101	37.02303541	42.91079791	13.11936566	38.96479628	39.93947163	29.11224835	
K07776|Olsenella uli	53.20704788	6.355158008	24.8796716	15.24509077	44.45628717	18.60471893	21.80308322	31.62005279	12.51404938	71.42886479	140.9158068	25.73628881	
K07776|Slackia heliotrinireducens	9.506584602	1.30239468	9.517558314	13.882695	6.113064213	1.17410759	6.590465137	9.283839776	9.047618683	22.81751909	21.94144024	7.621645102	
K07777	0	0	36.7334873	33.25381892	0	0	0	0	20.72563605	0	0	0	
K07777|Alicyclobacillus acidocaldarius subsp. acidocaldarius DSM 446	0	0	0	0	0	0	0	0	1.555209953	0	0	0	
K07777|Clostridium cellulolyticum	0	0	0	0.871839582	0	0	0	0	0	0	0	0	
K07777|Clostridium sticklandii	0	0	1.41322672	0.89206066	0	0	0	0	0.871839582	0	0	0	
K07777|Eubacterium eligens	0	0	0.715529853	0	0	0	0	0	1.713976544	0	0	0	
K07777|Eubacterium rectale ATCC 33656	0	0	34.60473073	31.48991867	0	0	0	0	16.58460997	0	0	0	
K07781	3.611319157	0	0	0	0	0	0	0	0	0	0	0	
K07781|Klebsiella pneumoniae subsp. pneumoniae MGH 78578	3.611319157	0	0	0	0	0	0	0	0	0	0	0	
K07782	0	0	0	0	4.455340814	0	0	0	0	0	0	0	
K07782|Burkholderia multivorans ATCC 17616 (Tohoku)	0	0	0	0	2.937167897	0	0	0	0	0	0	0	
K07782|Escherichia coli O152:H28 SE11 (commensal)	0	0	0	0	0.696577315	0	0	0	0	0	0	0	
K07782|Escherichia fergusonii	0	0	0	0	0.514365451	0	0	0	0	0	0	0	
K07782|Klebsiella pneumoniae 342	0	0	0	0	0.307230151	0	0	0	0	0	0	0	
K07783	111.0023235	102.1263968	0	5.543402264	228.2419577	122.9038598	6.04330029	9.985410314	20.27168764	30.54992938	99.62900283	11.16579416	
K07783|Bacteroides thetaiotaomicron	87.38182308	87.86737902	0	4.603527119	190.843648	105.2547973	3.020304769	8.929229926	15.41803658	25.44035205	81.83115201	8.858752471	
K07783|Escherichia coli O81 ED1a (commensal)	1.061964455	0.160714223	0	0.221210736	0.994643961	0	0.719811253	0	0.894809514	0.049235141	1.062347766	0	
K07783|Klebsiella pneumoniae subsp. pneumoniae NTUH-K2044	3.636859694	0.031870501	0	0.476911321	2.804551543	0	2.130124871	0	0.899914542	0.041862353	1.806067788	0.689655172	
K07783|Klebsiella variicola At-22	18.13736253	14.06643309	0	0.241753088	33.59911422	17.64906252	0.173059398	1.056180388	3.058927001	5.018479829	14.92943527	1.617386519	
K07783|Pseudomonas aeruginosa PA7	0.784313726	0	0	0	0	0	0	0	0	0	0	0	
K07784	0	0	0	0	0	0	0	0	0	7.325846478	0	0	
K07784|Clostridium botulinum E3	0	0	0	0	0	0	0	0	0	7.325846478	0	0	
K07786	0.655303874	0	0	0	0	0	2.175379033	0	0	0	0	0	
K07786|Escherichia coli SMS-3-5 (environmental)	0.655303874	0	0	0	0	0	2.175379033	0	0	0	0	0	
K07787	5.828125377	3.178946348	26.92091879	19.0587429	11.82652283	1.887352415	5.820685212	10.93288131	16.48336321	8.665967504	5.736616485	11.19809713	
K07787|Acinetobacter baumannii ATCC 17978	0.24575761	0.03531755	0.956814907	0.664811751	0.121098888	0.083689572	0.09698361	0.43217532	0.375847062	0.378127995	0.156911252	0.043678348	
K07787|Arcobacter butzleri RM4018	0.104199667	0.016781637	0.478931952	0.125187346	0.371473927	0.110245541	0.05912464	0	0.129142585	0.045449807	0.012689656	0.11356748	
K07787|Arcobacter nitrofigilis	0.050872077	0.086727045	0.35820041	0.105067145	0.041981653	0.033762563	0.063791088	0.073410104	0.222610006	0.012148299	0.337104347	0.047611588	
K07787|Bacteroides fragilis NCTC9343	0	0.202853948	0.187766248	0.591177565	3.241524028	0.084779405	0.867909294	2.533574159	0.498877577	0.02398281	0.268889486	3.311011201	
K07787|Bacteroides thetaiotaomicron	0.426754579	0.362447489	1.16355882	0.921802377	0.499924982	0.111088376	0.731263335	0.970228354	1.877879336	0.166872081	0.200217807	1.354243355	
K07787|Burkholderia ambifaria AMMD	0.046211828	0.048543323	0.967328324	0.902071847	0.069992373	0.015380941	0.415732311	0.202840608	0.458328624	0.194374599	0.105520146	0.083215721	
K07787|Burkholderia pseudomallei 1710b	0.040945854	0.022063886	0.921872831	0.574836054	0.081417198	0.032565667	0.065900435	0.295591425	0.208368043	0.264842392	0.087020956	0.051065022	
K07787|Caulobacter segnis	0.067927133	0	0.984544886	0.561270076	0.207480854	0.048984119	0.061959994	0.125495917	0.264470954	0.277367855	0.159274343	0.083975309	
K07787|Caulobacter sp. K31	0.245585286	0	0.913159191	0.62672331	0.105150632	0	0.083681671	0.182334264	0.280444171	0.280730253	0.165064745	0.121638245	
K07787|Cellulophaga algicola	0.006400798	0.06557157	0.111237272	0.245143607	1.121575312	0	0.471908201	0.441284927	0	0.023689943	0	1.020034812	
K07787|Chlorobium phaeobacteroides BS1	0.218448946	0.162093424	0.546837143	0.151049894	0.51097986	0.102199874	0.009310853	0.576704642	0.563238083	0.227762281	0.238684802	0.434047879	
K07787|Comamonas testosteroni CNB-2	0.067942289	0	0.956962412	0.572161297	0.076779614	0	0.039228905	0.114795975	0.199918318	0.178420369	0.107249411	0.084387344	
K07787|Helicobacter felis	0.047541476	0.022727086	0.110018172	0.027470309	0.048790795	0	0.017346281	0.017307973	0.102560414	0.090661886	0	0	
K07787|Helicobacter hepaticus	0.484844269	0.643474524	0.82179953	0.913502904	1.096997145	0.194733527	0.581335004	0.730821713	1.025388665	0.454481408	0.556269262	1.026465729	
K07787|Helicobacter mustelae	0.097974019	0.051248443	0.499868668	0.237326807	0.164530108	0.032277032	0.052855228	0.282577049	0.378321798	0.312944707	0.048389521	0.08987573	
K07787|Helicobacter pylori G27	0	0	0.026491949	0.056593436	0.036077029	0.033828142	0	0.032946345	0.103579575	0.273211569	0	0.013742177	
K07787|Janthinobacterium sp. Marseille	0.17316175	0.026895398	0.993164338	0.663150558	0.032003258	0.015647577	0.140061785	0.124194304	0.328107815	0.24935015	0.105347216	0.098441885	
K07787|Pedobacter heparinus	0	0.036838323	0.042035542	1.116233298	0.067907626	0.142888087	0	0	0.499555545	0.508391387	0	0	
K07787|Polaromonas sp. JS666	0.210754839	0.026741122	1.106492083	0.794782726	0.404626354	0.017036492	0.08187954	0.362131774	0.778350184	0.321279892	0.283629102	0.204128528	
K07787|Pseudomonas aeruginosa PA7	0.18835244	0	1.006475273	0.644736512	0.044860475	0	0.131803539	0.205874727	0.412914257	0.265178756	0.188547271	0.088987845	
K07787|Pseudomonas fluorescens Pf0-1	0.243307051	0.029605889	1.171706465	0.610770171	0.082361919	0	0.085404717	0.135721857	0.393109667	0.421092672	0.200259307	0.073622815	
K07787|Pseudomonas mendocina ymp	0.730292374	0.026921284	1.099936305	0.627569008	0.281736864	0.100444445	0.105986072	0.151318617	0.376678764	0.602773175	0.42569362	0.458453909	
K07787|Pseudomonas putida W619	0.325518053	0	1.156274357	0.57471575	0.161328045	0	0.082946502	0.12625135	0.29735742	0.296207486	0.35060514	0.072840776	
K07787|Pseudomonas stutzeri A1501	0.496297973	0.05698707	2.169204737	1.75318538	0.352478098	0.044228063	0.626456826	0.721554747	0.957949759	0.841748067	0.30347373	0.704059447	
K07787|Rhodopseudomonas palustris BisB18	0.064395618	0	1.148837385	0.564533262	0.085773165	0.040053803	0.093558658	0.207714453	0.256210721	0.163681665	0.036110711	0.213605113	
K07787|Rhodopseudomonas palustris TIE-1	0.508245497	0.165391982	1.76151662	1.016095446	0.860437648	0.231347237	0.10384691	0.111731214	1.245582515	0.245517144	0.211272494	0.258311188	
K07787|Sphingobium japonicum	0.221130294	0	1.089411987	0.566181442	0.108465038	0	0.077061249	0.187719903	0.425480674	0.328577836	0.375917381	0.126057658	
K07787|Tolumonas auensis	0.368892536	1.059881292	3.067043339	2.058359324	1.179060985	0.39348108	0.545604586	1.262045737	3.031814442	0.896455312	0.650411169	0.773923901	
K07787|Variovorax paradoxus S110	0.146371119	0.029834066	1.103427649	0.792234299	0.36970896	0.018690872	0.127743979	0.324533859	0.791276234	0.320645704	0.162063609	0.247104121	
K07788	5.706962547	0	9.771118664	8.203274254	4.822227396	0	5.316343037	3.081219487	5.601633286	0	3.787813193	3.60033714	
K07788|Acinetobacter sp. ADP1	0.425165493	0	0.873848431	0.409617571	0.481990801	0	0.426291152	0.16873729	0.379344599	0	0.183002552	0.233284492	
K07788|Burkholderia phymatum	0.33698849	0	0.336887465	0.350571181	0.272274537	0	0.60706247	0.193149873	0.241387108	0	0.226327713	0.206873182	
K07788|Burkholderia rhizoxinica	0.146944306	0	0.330864271	0.291679572	0.029659202	0	0.258530146	0.064173731	0.173154231	0	0.17464177	0.108524387	
K07788|Caulobacter sp. K31	0.133400197	0	0.450554036	0.388689288	0.328397011	0	0.15109148	0.151343462	0.166418189	0	0.140768122	0.131051621	
K07788|Comamonas testosteroni CNB-2	0.326965717	0	0.263988535	0.413998802	0.49033466	0	0.193740298	0.104881249	0.441057579	0	0.318112864	0.2392232	
K07788|Escherichia coli O6:K2:H1 CFT073 (UPEC)	0.976962589	0	0.418865607	0.277772174	0.432489664	0	0.475831138	0.814219175	0.14804423	0	0.147079567	0.187472993	
K07788|Janthinobacterium sp. Marseille	0.163858808	0	0.348466951	0.366434646	0.036705479	0	0.173604743	0.109373116	0.523887502	0	0.11292199	0.067530017	
K07788|Polaromonas naphthalenivorans	0.131688285	0	0.189856388	0.278279376	0.133755605	0	0.1733243	0	0.10194526	0	0.119914758	0.091065473	
K07788|Polaromonas sp. JS666	0.10178517	0	0.218397746	0.378979497	0	0	0.125109744	0.044281533	0.475418007	0	0.066669714	0.075814833	
K07788|Pseudomonas aeruginosa PAO1	0.534976567	0	0.314244832	0.47585734	0.081879731	0	0.309723147	0.245140461	0.143809313	0	0.126823845	0.045283535	
K07788|Pseudomonas mendocina ymp	0.435592932	0	0.572678912	0.446747132	0.172369392	0	0.346760463	0.115870584	0.253080109	0	0.145951345	0.350369588	
K07788|Pseudomonas stutzeri A1501	0.283714785	0	1.71778553	0.59345981	0.121303068	0	0.268899619	0.12685172	0.266033735	0	0.122674653	0.481818994	
K07788|Pseudomonas syringae pv. syringae B728a	0.238465341	0	0.538268115	0.457567946	0.244860657	0	0.354400145	0.136059533	0.650772283	0	0.170256089	0.123999928	
K07788|Rhodopseudomonas palustris DX-1	0.212386008	0	0.474625657	0.611339246	0.630689473	0	0.292934301	0.126679945	0.257605132	0	0.4180575	0.183471725	
K07788|Terriglobus saanensis	0.339027168	0	0.741268993	1.223080926	0.328662512	0	0.449701484	0.210855575	0.403898256	0	0.34365558	0.261392111	
K07788|Thiomonas intermedia	0.341343952	0	1.598183829	0.398876251	0.825264896	0	0.172681377	0.411722396	0.19168482	0	0.228752358	0.635752136	
K07788|Variovorax paradoxus EPS	0.094264976	0	0.154658921	0.485294508	0.16188032	0	0.39140977	0.028458346	0.390894911	0	0.124226541	0.096720241	
K07788|Variovorax paradoxus S110	0.483431765	0	0.227674447	0.355028988	0.049710389	0	0.145247261	0.029421499	0.393198022	0	0.617976233	0.080688686	
K07789	8.280245695	5.704477956	14.12632395	10.86920448	10.51843546	4.470648195	7.214160378	5.225480291	12.4785356	6.610637751	7.726663557	7.295749307	
K07789|Acinetobacter sp. ADP1	0.223045222	0.05745544	0.349689527	0.233875748	0.201190985	0.049259697	0.211388939	0.236459094	0.418459786	0.144055695	0.129948585	0.452107984	
K07789|Burkholderia glumae BGR1	0.62477476	0.219604594	0.35558958	0.435132496	0.815659433	0.297743647	0.337402716	0.171587865	0.36695312	0.43778834	0.610552603	0.283524022	
K07789|Burkholderia phytofirmans	0.325719634	0.108555391	2.106332948	1.61746142	0.418176886	0.141676106	0.349903597	0.303257142	1.664950306	0.290372504	0.172048033	0.707880098	
K07789|Burkholderia rhizoxinica	0.396522791	0.151414583	0.391224458	0.318970156	0.23667916	0.149060462	0.298906969	0.159926347	0.368984895	0.231858639	0.340761521	0.276652573	
K07789|Burkholderia sp. CCGE1002	0.615598255	0.280136317	0.945545124	0.758073048	0.774596215	0.34793783	0.516564208	0.429470224	1.860387221	1.210711231	0.436883882	0.783810227	
K07789|Burkholderia vietnamiensis	0.399991194	0.475213123	0.331735216	0.309548999	0.314634308	0.189192263	0.408435395	0.185881404	0.378371787	0.6383656	0.193375115	0.262069735	
K07789|Caulobacter sp. K31	0.400060137	0.219148319	0.551774923	0.490080743	0.319945442	0.190306838	0.2655248	0.084347546	0.573440127	0.295068283	0.571658761	0.191372622	
K07789|Comamonas testosteroni CNB-2	0.429276281	0.375687586	0.718057687	0.436430784	0.526534766	0.235376294	0.490063149	0.253982913	0.423027444	0.14426009	0.425233769	0.200823282	
K07789|Janthinobacterium sp. Marseille	0.554425578	0.303782175	0.572188332	0.404113498	0.521989893	0.238073843	0.313277535	0.218113445	1.21432619	0.316376776	0.483828551	0.310864393	
K07789|Polaromonas sp. JS666	0.403906018	0.451945615	0.853090997	0.652571469	0.517156977	0.301947428	0.310312487	0.275191644	0.688182168	0.296179797	0.437213463	0.28935475	
K07789|Pseudomonas aeruginosa PAO1	0.502605873	0.358821387	0.452497515	0.587687071	0.630926714	0.35798262	0.478696578	0.431718411	0.558956714	0.369777589	0.706840963	0.173202341	
K07789|Pseudomonas entomophila	0.232839622	0.164747617	0.676414726	0.451052256	0.926721379	0.246928405	0.397310205	0.239792914	0.486215159	0.284703998	0.408929212	0.321248996	
K07789|Pseudomonas fluorescens SBW25	0.416923002	0.22881303	0.904504918	0.58961189	0.407236805	0.264959917	0.303785335	0.282623083	0.784119023	0.304177553	0.281206306	0.319976979	
K07789|Pseudomonas mendocina ymp	0.19460325	0.018249882	0.750427052	0.593813838	0.171407134	0.111750968	0.728177825	0.247849274	0.368429625	0.075207449	0.266955097	0.33031546	
K07789|Pseudomonas stutzeri A1501	0.275132391	0.226878838	1.157836941	0.396525388	0.886942729	0.228018611	0.352282341	0.606504783	0.301291249	0.197311943	0.424805285	0.404166777	
K07789|Pseudomonas syringae pv. tomato DC3000	0.140036085	0.062307859	0.628408236	0.557072639	0.187159493	0.059789136	0.209686849	0.244799668	0.459185211	0.113315524	0.163549407	0.25477455	
K07789|Rhodopseudomonas palustris BisB18	0.35028564	0.230760691	0.1162558	0.070718633	0.436349631	0.188921399	0.036347307	0.023675813	0.115934585	0.275211793	0.198765931	0.210638759	
K07789|Rhodopseudomonas palustris BisB5	0.361676522	0.311333781	0.292725224	0.233801197	0.648645975	0.226940106	0.080052705	0.041873713	0.077236208	0.202102566	0.202790716	0.177734854	
K07789|Terriglobus saanensis	0.400308445	0.393574369	0.453137454	0.738384575	0.701861844	0.287659855	0.61243663	0.233144525	0.355143098	0.170557104	0.50835793	0.336871597	
K07789|Thiomonas intermedia	0.16723693	0.118445343	0.412952415	0.153952112	0.100218639	0.080233457	0.119871645	0.133157278	0.144580294	0.105595411	0.145453921	0.321219145	
K07789|Variovorax paradoxus EPS	0.488666503	0.762512477	0.583691523	0.423907015	0.325517284	0.180976352	0.085988778	0.157627922	0.461083758	0.284088678	0.310374909	0.329355832	
K07789|Variovorax paradoxus S110	0.376611563	0.185089541	0.522243358	0.416419509	0.448883767	0.095912964	0.307744386	0.264495282	0.409277627	0.223551189	0.307129599	0.357784335	
K07791	115.7949725	65.78640495	17.81297985	33.27982814	139.1697607	56.31342478	12.56214809	16.94303539	62.85174369	63.12771309	38.05202072	14.01411115	
K07791|Bacteroides fragilis NCTC9343	21.69143142	19.85663786	8.912328905	11.45186953	54.15225662	18.31172705	6.862725364	7.783822664	9.360114237	11.52541368	11.32922135	5.535249595	
K07791|Campylobacter concisus	3.240563416	1.717209647	0.332083908	1.234859817	3.409637297	1.379293745	0.218629449	0.389789411	3.517786467	2.286502929	1.050529615	0.288219091	
K07791|Campylobacter curvus	12.71445031	8.560522196	0.688821698	1.656739942	9.736214421	6.506359031	0.325456933	0.598819518	6.343185224	10.14132197	5.249090083	0.410399896	
K07791|Campylobacter fetus subsp. fetus 82-40	6.110783499	4.027559729	0.540904456	1.911453673	7.54821286	3.924209713	0.250010761	0.617569726	6.254203642	4.315361317	2.039040225	0.466498968	
K07791|Campylobacter hominis	4.89443999	2.345646418	0.582414582	1.47019651	6.685971771	3.497363711	0.317362746	0.598480114	3.434265807	2.882308985	1.698936977	0.622918783	
K07791|Campylobacter jejuni subsp. jejuni ICDCCJ07001	6.161990172	2.48982283	0.469757796	1.667810545	4.903354975	2.318920946	0.225100057	0.365803349	6.515392887	3.893463272	0.988560206	1.005779959	
K07791|Escherichia coli O45:K1:H7 S88 (ExPEC)	7.201282816	2.314719047	0.50719399	1.492927958	5.388578486	1.531550979	2.097877269	1.513546105	2.067730839	2.234036521	2.14869928	0.704730731	
K07791|Escherichia coli SMS-3-5 (environmental)	31.82085521	12.89530457	1.753896856	4.756336666	21.42107347	8.298039415	0.489014337	1.766798316	10.10973228	15.43706507	6.382206372	1.564008329	
K07791|Helicobacter felis	5.347930704	2.951731046	0.648663692	1.354574392	5.483821869	2.051541562	0.250864182	0.537192951	3.557436698	2.423971664	1.707541714	0.668460368	
K07791|Helicobacter hepaticus	6.351551783	2.69996818	0.767430384	1.549743355	5.608875469	3.325172694	0.290509703	0.584676094	5.471136727	4.304898979	1.889540484	0.542634042	
K07791|Helicobacter pylori G27	5.458170416	1.965991081	0.332127864	0.664422163	5.187715715	1.461230122	0.162372682	0.379977744	2.858597243	2.046766817	0.971163692	0.148566452	
K07791|Pedobacter heparinus	4.801522756	3.961292343	2.27735572	4.06889359	9.644047765	3.708015807	1.072224603	1.806559403	3.362161631	1.636601886	2.597490723	2.056644934	
K07792	67.69466477	48.00031092	21.36015604	32.2879714	95.84157091	34.53392142	15.13414291	19.55012478	46.77825954	36.15935857	23.19978454	14.60383939	
K07792|Bacteroides helcogenes	3.394791701	2.260569467	0.32472956	1.100531018	3.590394155	1.242359281	0.116629323	0.62990177	1.368644922	1.2340577	0.458992457	0.325075619	
K07792|Bacteroides vulgatus	19.01645511	14.79713427	14.45942368	11.94649404	41.02064435	10.61574869	9.10662359	10.99028047	9.14836506	10.0237943	8.630815206	8.502474035	
K07792|Campylobacter concisus	5.010758024	2.489388529	0.029867419	1.270995296	2.097792176	2.023525066	0.098386136	0.20872849	2.542408151	3.949026961	0.904706	0.111597569	
K07792|Campylobacter curvus	5.509574868	2.124152065	0.08691175	1.358077606	2.952830185	1.820803646	0	0.308388583	2.379234903	2.074252803	0.617560557	0.13313914	
K07792|Campylobacter fetus subsp. fetus 82-40	5.597171687	2.762769203	0.15351953	1.463972441	3.865465981	2.079587224	0.177986441	0.52589584	2.772536718	2.966529315	2.473377921	0.24215221	
K07792|Campylobacter hominis	4.213755056	3.069789928	0.096609906	1.883106745	4.230307979	2.026021223	0.162781997	0.410540607	3.385418653	2.430320783	0.840153873	0.261694189	
K07792|Campylobacter lari RM2100	7.827545862	6.893349765	0.249159363	1.867153469	4.370750592	3.62511207	0.965869539	0.458294518	10.68543531	4.03580855	2.444591341	0.299638126	
K07792|Helicobacter hepaticus	5.561244181	2.733912845	0.173323005	1.623970587	3.624988345	2.191745998	0.15291357	0.444379297	4.035427678	2.418066189	0.735655912	0.313758183	
K07792|Parabacteroides distasonis	11.56336828	10.86924485	5.786611828	9.773670202	30.08839715	8.909018221	4.352952317	5.573715207	10.46078815	7.027501965	6.09393127	4.414310318	
K07793	101.7494209	70.91017958	36.09642046	69.97018645	139.9046265	104.0385429	51.21623026	59.86183663	97.22182832	77.17120465	149.4606586	40.49567154	
K07793|Arcobacter butzleri RM4018	3.819486932	4.145165637	2.133394444	1.262205948	6.637301057	4.609727819	2.038661425	1.551928488	1.616880847	1.94084518	7.398857909	0.831454697	
K07793|Arcobacter nitrofigilis	11.84902608	12.41240674	4.498408237	7.111758516	21.32064803	10.77570994	4.666445872	5.623929668	5.854827054	9.583848163	18.50046632	4.123567287	
K07793|Burkholderia xenovorans LB400	3.484434948	0.998963248	0.488331913	1.457717503	2.519138555	2.203818464	1.197430795	1.54616861	1.93378281	3.232053362	4.406760041	1.88986511	
K07793|Campylobacter jejuni subsp. doylei 269.97	2.795191819	0.333627731	0.899133105	0.897684118	1.252828531	0.166135296	2.290480405	1.422684814	1.419259385	0.755924205	0.732390291	1.080111571	
K07793|Deinococcus deserti	4.972443437	2.291892439	1.943029802	5.332059205	7.048349744	4.290526065	2.712221765	3.21218501	5.563303398	4.416079142	7.931664173	2.180709625	
K07793|Deinococcus geothermalis	2.345486254	0.906483699	0.346634846	1.709647829	3.191149052	1.802875038	1.010850665	0.795068298	4.660473685	2.190232254	4.204078904	0.499822249	
K07793|Escherichia coli APEC O1 (APEC)	7.909296163	8.162085743	2.772445868	5.364860725	16.76195902	17.81444175	3.028372167	5.317285604	6.300226392	5.64448306	20.04529215	3.458864535	
K07793|Escherichia fergusonii	7.151930599	5.452492782	1.27907546	3.228458676	10.25594032	6.87279993	5.735252557	8.715847881	4.727546885	4.191041882	10.77417899	5.457033372	
K07793|Fusobacterium nucleatum subsp. nucleatum ATCC 25586	16.48615402	17.21109417	9.282833024	14.6641977	29.79999919	30.43992565	10.92477566	10.68930344	23.82795211	20.66773193	38.31131563	7.760974079	
K07793|Helicobacter mustelae	3.824520811	1.041980855	0.742383596	0.893733651	6.653995001	2.488234157	2.875462892	1.168176501	1.753242924	2.587163305	3.791222101	0.949997669	
K07793|Janthinobacterium sp. Marseille	6.43076236	2.588969509	0.812592887	3.777662088	3.99571985	5.288201573	1.288242254	2.955562157	5.227813359	2.155059929	4.211472276	1.27848886	
K07793|Polaromonas naphthalenivorans	1.025746652	0.335310022	0.985450992	5.295549025	1.222273329	0.564057446	0.891820047	0.617379498	3.052544034	0.852022928	1.89133047	0.682067719	
K07793|Polaromonas sp. JS666	4.444396728	2.793391395	0.774905885	2.717391925	2.496666616	1.826011033	0.455185705	1.724848091	1.925172204	1.521879111	2.868635051	0.836765531	
K07793|Pseudomonas aeruginosa LESB58	2.011728809	0.478231902	2.219208825	1.550697825	3.34346782	1.701615748	2.74751772	2.746152696	2.174077331	2.054012467	3.000261634	1.170703891	
K07793|Pseudomonas mendocina ymp	10.4566496	5.450968901	3.693246353	4.6473516	13.96042089	7.439611047	8.175603934	8.617127971	7.885712914	7.189370278	13.70454417	5.246613999	
K07793|Rhodopseudomonas palustris BisA53	2.786357213	1.766020028	1.443984793	1.199115413	1.734867089	1.095397637	0.328303963	1.627802468	1.829806543	0.496341757	1.44957582	1.381941661	
K07793|Rhodospirillum centenum	8.279184321	4.210507328	1.488738691	6.99960199	5.784918629	4.261376271	0.324455616	0.53380157	14.55693114	6.810392786	4.742549571	1.269211762	
K07793|Variovorax paradoxus S110	1.676624145	0.330587447	0.292621742	1.860492709	1.924983812	0.398078026	0.525146821	0.996583866	2.912275305	0.882722907	1.496063142	0.397477923	
K07794	0	0	0	6.295131521	0	0	6.738957823	0	0	0	0	0	
K07794|Comamonas testosteroni CNB-2	0	0	0	1.160856506	0	0	0.786813249	0	0	0	0	0	
K07794|Polaromonas naphthalenivorans	0	0	0	1.519095161	0	0	0	0	0	0	0	0	
K07794|Polaromonas sp. JS666	0	0	0	1.694684335	0	0	0.565810722	0	0	0	0	0	
K07794|Pseudomonas fluorescens Pf0-1	0	0	0	0	0	0	0.757168558	0	0	0	0	0	
K07794|Pseudomonas fluorescens SBW25	0	0	0	0	0	0	0.693337935	0	0	0	0	0	
K07794|Pseudomonas mendocina ymp	0	0	0	0	0	0	1.156198122	0	0	0	0	0	
K07794|Pseudomonas stutzeri A1501	0	0	0	0	0	0	1.297963553	0	0	0	0	0	
K07794|Pseudomonas syringae pv. phaseolicola 1448A	0	0	0	0	0	0	0.823338798	0	0	0	0	0	
K07794|Variovorax paradoxus EPS	0	0	0	1.920495519	0	0	0.658326886	0	0	0	0	0	
K07795	0	0	4.311640728	0	0	0	16.38656075	10.81805936	0	5.342252331	0	0	
K07795|Campylobacter fetus subsp. fetus 82-40	0	0	0	0	0	0	1.358616535	1.111968575	0	0.117376305	0	0	
K07795|Campylobacter jejuni subsp. doylei 269.97	0	0	0.229196657	0	0	0	2.163806047	1.568030075	0	0.15733736	0	0	
K07795|Comamonas testosteroni CNB-2	0	0	0.231434535	0	0	0	4.361920063	1.023541453	0	0	0	0	
K07795|Deinococcus deserti	0	0	0	0	0	0	0.360267356	0.165427236	0	0	0	0	
K07795|Deinococcus geothermalis	0	0	0.101059634	0	0	0	0.195338607	0	0	0.511054802	0	0	
K07795|Helicobacter mustelae	0	0	0	0	0	0	0.205580915	1.304288323	0	0.131164037	0	0	
K07795|Janthinobacterium sp. Marseille	0	0	0.137637546	0	0	0	0	0	0	0.575133843	0	0	
K07795|Polaromonas naphthalenivorans	0	0	0.310459853	0	0	0	0.831670019	0	0	0	0	0	
K07795|Polaromonas sp. JS666	0	0	0	0	0	0	0.733041377	0.963684975	0	0.163422963	0	0	
K07795|Pseudomonas mendocina ymp	0	0	0.634315643	0	0	0	2.67012296	2.464127764	0	0.162328613	0	0	
K07795|Pseudomonas protegens Pf-5	0	0	1.092210253	0	0	0	2.455492705	2.083273935	0	0.196393255	0	0	
K07795|Rhodopseudomonas palustris BisA53	0	0	0	0	0	0	0	0	0	3.14536578	0	0	
K07795|Variovorax paradoxus EPS	0	0	0.310459853	0	0	0	0.966984735	0	0	0	0	0	
K07795|Variovorax paradoxus S110	0	0	1.264866755	0	0	0	0.083719436	0.133717019	0	0.182675374	0	0	
K07796	0	0	0	0	0	0	0	0	5.430541317	0	0	0	
K07796|Escherichia coli 55989 (EAEC)	0	0	0	0	0	0	0	0	1.266420842	0	0	0	
K07796|Escherichia coli O17:K52:H18 UMN026 (ExPEC)	0	0	0	0	0	0	0	0	2.461437169	0	0	0	
K07796|Klebsiella pneumoniae subsp. pneumoniae MGH 78578	0	0	0	0	0	0	0	0	1.702683307	0	0	0	
K07798	0	0	15.86986588	6.24373813	6.391086158	0	0	5.262493215	0	0	0	4.638402267	
K07798|Acinetobacter baumannii ATCC 17978	0	0	0.765696784	0.031476605	0	0	0	0.052564517	0	0	0	0.769230769	
K07798|Bacteroides fragilis NCTC9343	0	0	0	0.293565285	2.548649099	0	0	1.46236499	0	0	0	1.768423344	
K07798|Burkholderia ambifaria MC40-6	0	0	0.669344043	0.188282235	0	0	0	0	0	0	0	0	
K07798|Burkholderia cenocepacia J2315	0	0	0.323409424	0.20076367	0	0	0	0	0	0	0	0	
K07798|Burkholderia multivorans ATCC 17616 (Tohoku)	0	0	0	0.0293609	0.159945637	0	0	0	0	0	0	0	
K07798|Burkholderia pseudomallei 1106a	0	0	0	0.196046726	0	0	0	0	0	0	0	0	
K07798|Burkholderia sp. CCGE1002	0	0	0.061507918	0.197901421	0	0	0	0	0	0	0	0	
K07798|Caulobacter segnis	0	0	0.446245054	0.364099616	0.33678605	0	0	0	0	0	0	0	
K07798|Caulobacter sp. K31	0	0	1.094481763	0.66953683	0	0	0	0	0	0	0	0	
K07798|Cellulophaga algicola	0	0	0	0	0	0	0	0.201747256	0	0	0	0.101566364	
K07798|Comamonas testosteroni CNB-2	0	0	0.500216075	0.041139421	0	0	0	0	0	0	0	0	
K07798|Escherichia coli O6:K15:H31 536 (UPEC)	0	0	0	0.039728279	0	0	0	0	0	0	0	0	
K07798|Klebsiella variicola At-22	0	0	0	0.035951016	0	0	0	0	0	0	0	0	
K07798|Parabacteroides distasonis	0	0	0	0.351363417	1.332858249	0	0	3.381906032	0	0	0	1.907622015	
K07798|Polaromonas naphthalenivorans	0	0	0.053547464	0.201632212	0	0	0	0.048934278	0	0	0	0	
K07798|Polaromonas sp. JS666	0	0	0.396335031	0.205089205	0	0	0	0	0	0	0	0	
K07798|Pseudomonas aeruginosa PA7	0	0	0.742139332	0.037493338	0	0	0	0	0	0	0	0	
K07798|Pseudomonas fluorescens Pf0-1	0	0	1.500375876	0.152821813	0	0	0	0	0	0	0	0	
K07798|Pseudomonas mendocina ymp	0	0	1.014886802	0.030796692	0	0	0	0.063930873	0	0	0	0	
K07798|Pseudomonas putida GB-1	0	0	0.240759566	0.120573596	0.171465878	0	0	0	0	0	0	0	
K07798|Pseudomonas putida KT2440	0	0	0.495717108	0.089190148	0.1703877	0	0	0	0	0	0	0	
K07798|Pseudomonas putida W619	0	0	0.463732226	0	0.171104897	0	0	0	0	0	0	0	
K07798|Pseudomonas stutzeri A1501	0	0	1.836517204	0.307583486	0	0	0	0.051045269	0	0	0	0	
K07798|Rhodopseudomonas palustris BisA53	0	0	0.199484707	0	0	0	0	0	0	0	0	0	
K07798|Rhodopseudomonas palustris BisB18	0	0	0.357346997	0	0	0	0	0	0	0	0	0.091559775	
K07798|Rhodopseudomonas palustris CGA009	0	0	0.36582299	0	0	0	0	0	0	0	0	0	
K07798|Sphingobium japonicum	0	0	1.211187005	1.091301642	0	0	0	0	0	0	0	0	
K07798|Tolumonas auensis	0	0	2.762684527	1.328909759	1.499888647	0	0	0	0	0	0	0	
K07798|Variovorax paradoxus S110	0	0	0.368427981	0.039130819	0	0	0	0	0	0	0	0	
K07799	8.819514385	0	12.00694947	13.25684963	6.842421427	0	4.805857423	4.103727232	10.2807	5.265638722	5.763374444	2.311772861	
K07799|Acinetobacter sp. ADP1	0.121075602	0	0.72427342	0.243574466	0	0	0.999000063	0.205844256	1.185008666	0.04950163	0.306919235	0.055454996	
K07799|Burkholderia glumae BGR1	0.098257404	0	0.230834145	0.596363249	0.045453962	0	0.04269377	0	0.03707742	0	0.090041785	0	
K07799|Burkholderia phymatum	0	0	0.028730118	0.273467919	0	0	0.132092064	0	0.833327611	0	0.027427162	0	
K07799|Burkholderia phytofirmans	0.296637725	0	0.302379919	0.52177806	0.132599456	0	0	0.128941999	0.473382368	0.515081457	0.185652613	0.081982979	
K07799|Burkholderia rhizoxinica	0	0	0.081049047	0.178538957	0	0	0.068472087	0	0.059287004	0	0.031391283	0	
K07799|Burkholderia sp. CCGE1002	0.424449922	0	0.351281573	0.44594914	1.155665669	0	0	0.039266503	0.109982473	0.179079841	0.925669914	0.132408659	
K07799|Burkholderia thailandensis E264	0	0	0.035736165	0.18266361	0	0	0.108368015	0	0.232937254	0	0.042228228	0	
K07799|Burkholderia vietnamiensis	0.102326882	0	0.05722472	0.229882915	0.363563268	0	0.046653072	0.161671422	0.132423433	0.301429512	0.762250733	0	
K07799|Caulobacter sp. K31	0	0	0.18942261	0.035125575	0.900908228	0	0.467238023	0.044470078	0.038435338	0.112531118	0	0.155746137	
K07799|Comamonas testosteroni CNB-2	0.112886179	0	0.085418682	0.10457524	0.302625544	0	0.113588495	0.151005272	0	0.06267882	0	0	
K07799|Escherichia coli O152:H28 SE11 (commensal)	1.345110761	0	0.123441954	0.062637948	0.940708919	0	0.16457418	0.317547512	0.122906405	0.128707601	0.261370785	0	
K07799|Janthinobacterium sp. Marseille	0.245673925	0	0.238090983	0.485002857	0.142951228	0	0.08630611	0.056541906	0.372300819	0	0.083150783	0.077736113	
K07799|Klebsiella pneumoniae subsp. pneumoniae NTUH-K2044	0.78229361	0	0.145367765	0.21229799	0.988314885	0	0.173550085	0.26984516	0.138424481	0	0.239913813	0	
K07799|Polaromonas naphthalenivorans	0	0	0.07584881	0	0	0	0	0.126091413	0	0.10816664	0.030768514	0.246319822	
K07799|Polaromonas sp. JS666	0	0	0.138132414	0.023908858	0	0	0	0.14243728	0.057980163	0.152351387	0.046118994	0.244608787	
K07799|Pseudomonas aeruginosa UCBPP-PA14	0.22052348	0	0.167483836	0.544484886	0.057079969	0	0.033824273	0.473019733	0	0.422802239	1.172205132	0.060608221	
K07799|Pseudomonas fluorescens Pf0-1	0.088715134	0	0.276110756	0.453151936	0	0	0.089006646	0.090324709	0.06186004	0	0.091186984	0.138110856	
K07799|Pseudomonas fluorescens SBW25	0.076855802	0	0.380468461	0.68101918	0.05059052	0	0.110083638	0.105945461	0.069935066	0.195990396	0.107048798	0.138434807	
K07799|Pseudomonas mendocina ymp	0.78125	0	0.678570001	0.522837695	0	0	0.508665265	0.10743156	0.042227615	0.386393608	0.101278905	0	
K07799|Pseudomonas protegens Pf-5	0	0	0.239646824	0.681530331	0	0	0.111336408	0.095587735	0	0	0.093946309	0.11092108	
K07799|Pseudomonas putida GB-1	0.339467515	0	0.209355337	0.674279096	0.129848647	0	0.975264547	0.155559333	0.444930491	0.049065029	0.087234703	0.124558416	
K07799|Pseudomonas stutzeri A1501	0.551194143	0	0.30934609	0.351536212	0.544774097	0	0.035107088	0.194878364	0.042428539	0.959690599	0.087163747	0	
K07799|Pseudomonas syringae pv. phaseolicola 1448A	0.449965087	0	0.204523224	0.705365227	0	0	0.111032887	0.10232251	0	0	0.107055485	0.095938313	
K07799|Rhodopseudomonas palustris BisA53	0.176472006	0	0.143121274	0.075980653	0.06361407	0	0.033824273	0.270782562	0.097275768	0.050240708	0	0.254986797	
K07799|Rhodopseudomonas palustris BisB18	0	0	0.037813575	0.071605769	0.059985891	0	0.030130141	0	0.238632421	0.313337801	0.116276219	0	
K07799|Rhodopseudomonas palustris CGA009	0.179151173	0	0.10713576	0.035897453	0.064442063	0	0.031415166	0.25233409	0.031890243	0.152752219	0	0	
K07799|Rhodopseudomonas palustris HaA2	0.175964799	0	0.065338564	0	0.058258085	0	0.027543674	0.247831475	0.082215935	0.052380445	0	0	
K07799|Rhodopseudomonas palustris TIE-1	1.272398251	0	0.215252722	0.088511158	0	0	0.037467737	0.113134724	0.066222965	0.100704469	0	0	
K07799|Terriglobus saanensis	0.543038791	0	0.437188403	0.206940738	0	0	0.128635502	0.112828701	0.943773957	0.503896676	0.629695138	0.206113662	
K07799|Thiomonas intermedia	0.237166686	0	1.731046353	1.653624762	0.793021412	0	0	0	1.149184025	0.171736968	0	0	
K07799|Tolumonas auensis	0.103770805	0	2.387886736	0.953288847	0	0	0	0	0.923361034	0	0	0	
K07799|Variovorax paradoxus EPS	0.094868703	0	1.46134594	1.325052633	0	0	0.077756721	0.138083477	1.840692568	0.107969664	0.023792818	0.084632658	
K07799|Variovorax paradoxus S110	0	0	0.14808329	0.635976273	0.048015516	0	0.062227494	0	0.452595894	0.189149893	0.113586364	0.103210558	
K07803	0	0	0	0	0	0	2.941176471	0	0	0	0	0	
K07803|Klebsiella pneumoniae subsp. pneumoniae NTUH-K2044	0	0	0	0	0	0	2.941176471	0	0	0	0	0	
K07806	27.87080655	4.789880735	22.34030037	28.91980157	21.9745137	0	26.08296279	35.25065168	21.11905826	35.28559311	30.29322072	41.84576082	
K07806|Escherichia coli O152:H28 SE11 (commensal)	5.959617447	0.890194814	2.537635877	2.145076644	2.297121299	0	3.03169924	3.413598102	2.201737456	2.816198074	3.004063574	7.087805798	
K07806|Klebsiella variicola At-22	4.399395932	0.033802244	3.06250485	3.102981823	0.182850005	0	1.721964123	3.952668479	1.42633476	3.833305495	2.717511069	6.970326724	
K07806|Pseudomonas aeruginosa LESB58	6.568643274	1.530059735	4.585436501	4.750414195	5.935084535	0	5.891625499	7.978808523	4.165681463	6.648202251	6.749038907	9.417355019	
K07806|Pseudomonas protegens Pf-5	6.198769053	1.974714437	6.028632222	6.796606739	6.283413811	0	8.480084103	11.63920887	2.939001343	12.14847083	11.07623008	10.1252212	
K07806|Pseudomonas syringae pv. syringae B728a	3.679487364	0.361109505	6.126090924	11.99117911	7.276044053	0	6.88903529	5.667443834	8.877413208	9.839416463	6.527606872	8.245052073	
K07806|Rhodospirillum rubrum ATCC 11170	1.064893476	0	0	0.133543059	0	0	0.068554534	2.598923881	1.50889003	0	0.218770213	0	
K07807	51.65573606	0	0	0	9.005180508	0	0	0	0	33.40660276	43.08978745	12.22500696	
K07807|Burkholderia vietnamiensis	33.02316395	0	0	0	9.005180508	0	0	0	0	18.01498101	33.1187274	4.761904762	
K07807|Caulobacter sp. K31	2.18044701	0	0	0	0	0	0	0	0	0	0	0	
K07807|Pseudomonas mendocina ymp	5.428174796	0	0	0	0	0	0	0	0	1.998667111	4.913435918	5.583402952	
K07807|Pseudomonas syringae pv. tomato DC3000	11.02395031	0	0	0	0	0	0	0	0	13.39295464	5.057624132	1.879699248	
K07810	6.794953664	0	13.67559815	0	0	0	0	0	3.90681959	0	0	0	
K07810|Escherichia coli ATCC 8739	2.50993524	0	0.302021535	0	0	0	0	0	0	0	0	0	
K07810|Klebsiella variicola At-22	4.285018424	0	1.120121152	0	0	0	0	0	0	0	0	0	
K07810|Pseudomonas aeruginosa PA7	0	0	5.321751614	0	0	0	0	0	1.832903479	0	0	0	
K07810|Pseudomonas putida KT2440	0	0	6.931703846	0	0	0	0	0	2.073916112	0	0	0	
K07812	21.85462041	8.060238286	10.50550569	24.98882519	4.579177431	6.176391348	8.035359903	6.122534578	63.8227862	8.23367467	9.642212526	4.994197935	
K07812|Arcobacter butzleri RM4018	1.26512541	0.463111716	0.11814682	0.686908028	0.205908997	0.368786831	0.41769151	0.130976443	2.502411963	0.25080533	0.234580674	0.04063536	
K07812|Arcobacter nitrofigilis	0.912532918	0.223047269	0.121069877	0.452315325	0.204567902	0.758197734	0.355538091	0.113416584	2.116446526	0.295324918	0.560433859	0.124165625	
K07812|Burkholderia ambifaria AMMD	0.156130731	0.022111142	0.035477967	0.047779738	0.024246912	0	0.033175183	0.077191962	0.732465809	0.051858921	0.037629256	0.240818201	
K07812|Burkholderia ambifaria MC40-6	0	0.03986684	3.293698067	6.977731172	0	0.345542502	3.4375711	2.392999344	3.856676327	0	0.339673913	1.865226032	
K07812|Burkholderia glumae BGR1	1.330151173	0.820681582	0.638531583	1.684703993	0.320927796	0.424654159	0.235895788	0.39741052	7.402265693	0.377392401	0.550272844	0.097612889	
K07812|Campylobacter concisus	1.792072029	1.021201672	0.326621576	0.702124869	0.345995548	0.590741025	0.25785535	0.247087519	4.607354023	1.11211297	0.638394813	0.212412509	
K07812|Campylobacter curvus	2.215692918	0.999760983	0.921353531	1.15150162	0.731581727	0.7834649	0.208459654	0.925419941	4.705648935	1.260850168	0.58058025	0.045487995	
K07812|Campylobacter fetus subsp. fetus 82-40	0.200938362	0.137284412	0.430575101	1.443006165	0.05966155	0.019731619	0	0.201546383	1.649163302	0.119868123	0.198949824	0.159798815	
K07812|Campylobacter hominis	0.885915584	0.393983017	0.169919489	0.395109284	0.556118442	0.120800881	0.182682854	0.061572152	3.485765573	0.355574513	0.204883776	0.040585825	
K07812|Campylobacter lari RM2100	1.499736873	0.695823297	0.242005572	1.890028453	0.150989398	0.175138103	0.554348754	0.271929539	5.168327245	0.755796718	0.560619401	0.496891311	
K07812|Escherichia coli O18:K1:H7 UTI89 (UPEC)	2.809577652	0.28207449	0.134958481	0.938451545	1.041874195	0.155810204	0.805097419	0.263148296	3.7067483	0.776649053	1.625203496	0.414421882	
K07812|Helicobacter hepaticus	0.838618552	0.264386164	0.167097916	0.866554922	0.075248085	0.140811472	0.061741111	0.257548798	1.878497311	0.385344347	0.193952307	0.492928016	
K07812|Helicobacter mustelae	0.724608184	0.646296949	0.285278924	0.485413148	0.050615327	0.018168781	0.0138168	0	1.545908792	0.15923206	0.195018455	0.063878894	
K07812|Helicobacter pylori 26695	0.457146912	0.164650725	0.205791353	0.456454338	0.024313669	0.01888156	0	0.159317083	1.241604501	0.181652004	0.038534542	0	
K07812|Klebsiella pneumoniae subsp. pneumoniae NTUH-K2044	0.789057508	0.119839759	0.291769486	0.36996055	0.137503393	0.107642922	0.041948534	0.094929051	0.542638244	0.325869602	0.194856703	0	
K07812|Pseudomonas syringae pv. tomato DC3000	0.54064217	0.085408769	0.676436023	0.336797157	0.0933692	0.151093233	0.029913394	0.025885759	1.504442926	0.09690518	0.174593258	0	
K07812|Rhodopseudomonas palustris BisB18	2.864556507	0.998818377	2.02722201	3.419895623	0.361522276	1.348857496	0.922167222	0.460150245	10.82335176	0.807370762	2.360904237	0.494348795	
K07812|Rhodopseudomonas palustris HaA2	1.082148989	0.085557835	0.252574136	0.886616501	0.083424329	0.16737825	0.05190475	0	1.329187464	0.68941578	0.244702105	0.204985787	
K07812|Rhodospirillum rubrum ATCC 11170	1.489967938	0.59633329	0.166977784	1.797472759	0.111308685	0.480689676	0.425552389	0.042004958	5.023881499	0.231651821	0.708428813	0	
K07813	11.9752308	12.48109924	27.59629183	0	0	0	11.39900421	14.71572637	0	0	11.14626942	7.346755453	
K07813|Clostridium botulinum A3 Loch Maree	0	0	4.669294161	0	0	0	0	3.758987945	0	0	0	3.68685497	
K07813|Clostridium botulinum B Eklund 17B	0	0.481760073	0	0	0	0	0	0	0	0	0	0	
K07813|Clostridium botulinum E3	0	0.342263325	0	0	0	0	0	0	0	0	0	0	
K07813|Clostridium botulinum F Langeland	0	0.667273019	0	0	0	0	0	0	0	0	0	0	
K07813|Clostridium kluyveri NBRC 12016	0	0.294370579	0	0	0	0	0	0	0	0	0	0	
K07813|Clostridium ljungdahlii	0	0	0	0	0	0	0	0	0	0	3.742779774	0	
K07813|Clostridium perfringens ATCC 13124	0	1.126900625	0	0	0	0	0	0	0	0	0	0	
K07813|Clostridium perfringens SM101	0	7.61158446	0	0	0	0	0	0	0	0	3.50877193	0	
K07813|Clostridium saccharolyticum WM1	1.923076923	0	2.61964608	0	0	0	0	3.704320335	0	0	0	1.814882033	
K07813|Eubacterium eligens	0	0	3.610108303	0	0	0	0	0	0	0	0	0	
K07813|Eubacterium limosum	0	0	0	0	0	0	0	0	0	0	0	1.84501845	
K07813|Eubacterium rectale ATCC 33656	1.883239171	1.956947162	13.10972719	0	0	0	9.457256637	0	0	0	3.894717718	0	
K07813|Lactobacillus sakei	8.168914708	0	0	0	0	0	0	0	0	0	0	0	
K07813|Ruminococcus albus	0	0	3.587516088	0	0	0	1.941747573	7.252418086	0	0	0	0	
K07814	62.32977782	28.71435984	405.928717	379.8542467	67.46401181	30.40969942	419.4628049	666.305892	204.970888	52.76065415	88.79868764	553.3176122	
K07814|Alicyclobacillus acidocaldarius subsp. acidocaldarius DSM 446	1.196272805	0	6.213681994	6.569610008	0.305788403	0.181604239	7.213150501	13.16631488	8.843003334	2.743561169	6.55777939	11.1806566	
K07814|Burkholderia phytofirmans	1.41675772	0.341371293	28.91508414	20.86987461	0.382647525	0.135192336	23.57551075	44.94143719	10.78074031	1.855325163	3.41973465	31.01370898	
K07814|Butyrivibrio proteoclasticus	13.79993646	3.647234871	223.9604525	204.9582197	6.627166345	1.154039106	248.9707023	387.4940881	101.7644328	15.737743	17.41987602	287.3250131	
K07814|Campylobacter fetus subsp. fetus 82-40	0	0	0	0	0	0	0	2.471186863	0.645344485	0	0	0	
K07814|Campylobacter hominis	3.854307675	0	5.029537268	5.873305994	6.632237335	1.635146253	8.480126645	21.85492006	5.703002382	0.80124646	4.563244974	9.94740843	
K07814|Clostridium botulinum B Eklund 17B	4.23182487	2.155922499	2.686176418	0.979515135	8.941661678	2.241102742	0.09406536	1.472212516	2.064593772	2.03663733	0.950902665	4.846676849	
K07814|Clostridium saccharolyticum WM1	4.921993566	1.724920225	30.75782936	35.80077437	2.421046317	2.426906213	36.32560861	57.71858528	15.81118714	9.883480474	13.8712931	51.14196688	
K07814|Clostridium sticklandii	3.241649079	0.38570373	22.47435887	18.29158233	0.754130482	0.844325855	12.58133085	28.16516157	11.47118467	2.736483249	7.936637452	31.87625687	
K07814|Comamonas testosteroni CNB-2	3.871846272	1.818642552	23.93167421	28.30831781	0.5683797	0.36988043	20.44166763	26.03233671	13.13074192	3.712919867	4.976504657	28.24232911	
K07814|Olsenella uli	1.780472628	0.282558213	1.424406088	0.197180997	0	0	0.616067353	1.101798575	1.366491032	0.07834672	0.39631416	1.526119675	
K07814|Pseudomonas aeruginosa PAO1	6.438912555	1.700496232	10.035417	9.581481645	3.725233095	2.881086223	7.797207159	13.90261637	5.196412116	3.601787281	9.188434072	13.96152934	
K07814|Pseudomonas mendocina ymp	12.25042281	16.54867087	12.9977601	13.00019115	33.91511948	16.66670808	5.258796546	15.45547294	7.784190666	7.490269106	12.86932921	26.62350493	
K07814|Pseudomonas protegens Pf-5	1.158685218	0.108839348	6.106486903	9.563368689	2.623763794	0.578620444	2.264453899	8.157761936	3.082882266	0.359926479	0.46601417	7.055518188	
K07814|Rhodopseudomonas palustris CGA009	1.563576516	0	26.26591317	17.23831536	0.36834544	0.085331078	36.86944742	35.46939557	10.90440378	1.177434722	3.963757425	36.40485924	
K07814|Rhodospirillum centenum	2.603119643	0	5.129938968	8.622508886	0.198492211	1.209756419	8.974669928	8.90260347	6.42227736	0.545493129	2.218865699	12.17206404	
K07816	220.0842393	54.88545362	101.5893391	82.2598534	77.61319169	12.01257156	99.43344038	195.5193564	57.61994589	284.5296334	316.7257006	104.8409047	
K07816|Clostridium acetobutylicum ATCC 824	7.070917773	2.354462682	3.390934748	3.662345642	3.635839498	0.513879266	2.151073541	5.905071282	2.411928249	11.1554559	12.7003639	4.098327717	
K07816|Clostridium beijerinckii NCIMB 8052	6.298800439	3.099980489	1.842613795	2.914083593	3.266516567	0.515899387	2.25800789	4.555888981	1.850697257	8.239806915	10.81173136	4.10311894	
K07816|Clostridium botulinum F Langeland	6.285440494	2.832893322	3.024943312	4.29105396	2.49017042	0.55233802	4.811286605	7.465173576	2.771785103	11.08058897	10.52406194	3.914835577	
K07816|Clostridium cellulovorans	8.096344227	2.733801474	3.393700354	3.646021924	3.969376041	0.553328923	5.261458839	6.488571336	3.917969553	9.426912313	17.16815702	4.334673898	
K07816|Clostridium kluyveri DSM 555	6.730511948	2.481554559	2.73400717	3.253278974	2.965319147	0.540816023	4.12138658	5.352114114	1.437020971	12.2117464	11.07461365	1.724248426	
K07816|Clostridium novyi	6.489124218	2.550475952	6.044697493	5.888989223	3.885632889	0.508557728	5.030555971	7.322816377	4.309708385	10.04548139	13.8057538	4.195910358	
K07816|Clostridium perfringens 13	8.370830033	7.678544468	2.438601718	1.017792314	2.427985244	0.500227827	2.314352603	5.973132063	1.07200342	8.7262451	11.28834498	2.675577266	
K07816|Clostridium sticklandii	15.88472185	1.79065038	3.806605594	1.484579867	6.403871016	0.449800255	2.916580552	7.175884746	3.438607445	28.3550295	30.71020648	3.179465084	
K07816|Clostridium tetani E88	7.291946696	2.466436748	2.025001057	2.695459472	1.99632929	0.500302352	3.109804864	4.277093314	1.808508634	10.89368268	10.46286251	2.449857855	
K07816|Enterococcus faecalis V583	7.790621294	4.402434798	2.682448224	1.706543848	2.220488269	0.534762839	3.168840916	6.448259666	1.74699873	8.623734494	9.638561656	1.830479656	
K07816|Eubacterium eligens	46.61222122	2.4921219	23.77963251	16.16390231	7.304149575	1.770618851	15.18270124	40.1597667	6.892943293	37.34366481	48.08103487	10.77357084	
K07816|Eubacterium limosum	2.523552318	0.357725601	0.746311059	0.3907853	0.984625774	0	1.62662405	6.714579049	1.3367077	3.64540707	4.873841376	2.498040972	
K07816|Lactobacillus brevis ATCC 367	8.3038669	1.24434783	2.652501191	1.994171052	2.391195355	0.243544773	3.06961833	8.193571404	1.48595277	8.473586305	10.69645162	2.134236674	
K07816|Lactobacillus crispatus	2.925995376	0.974026555	2.365683665	3.761042533	0.625580041	0.161359991	3.290522045	5.053259463	1.332755815	11.2488282	8.022887338	4.037990558	
K07816|Lactobacillus delbrueckii subsp. bulgaricus ATCC 11842	8.844875807	4.550179539	18.63733851	7.521287749	10.62532387	0.142379131	14.15387403	21.1500096	6.62906422	22.73071188	24.17972437	22.40159987	
K07816|Lactobacillus fermentum IFO 3956	7.56003263	1.352358632	1.754486584	1.389186518	1.59482737	0.201644467	1.665092932	4.769564914	0.60548733	7.336236277	7.813196002	1.63635667	
K07816|Lactobacillus johnsonii NCC 533	10.98349711	2.671996153	7.18413819	6.184659324	4.483658224	2.205217969	6.803752626	8.698779091	4.716024786	17.58715895	17.56058473	8.201537209	
K07816|Lactobacillus plantarum subsp. plantarum ST-III	10.22572423	1.431122245	1.913342904	0.846363052	2.619988412	0.54291501	2.259986468	5.398246711	1.174047345	7.70116356	7.683368283	1.880433793	
K07816|Lactobacillus reuteri DSM 20016	7.712223614	1.838648852	1.728250537	1.493364248	1.986613583	0.324977218	3.283236766	7.233957241	2.256462088	8.425960116	7.841382546	3.542940264	
K07816|Lactobacillus rhamnosus Lc 705	6.217333974	1.360868849	0.676908552	0.587664608	1.897732024	0.29735329	2.503038174	4.680493827	0.919987069	9.410151207	6.445570913	1.224873758	
K07816|Lactobacillus sakei	5.208024122	1.217037658	1.022133028	0.683767776	1.460677311	0.214494612	1.414193817	3.321100125	0.472814513	5.277605708	5.574171233	2.804302229	
K07816|Lactobacillus salivarius UCC118	7.182010979	1.230498623	3.776649145	4.328153086	2.595253204	0.324213461	4.08087953	6.991597539	1.897517901	9.444758484	13.53189675	5.34267129	
K07816|Lactococcus lactis subsp. cremoris SK11	6.14323669	0.377034346	2.719314005	4.048689229	3.728095397	0.08441445	2.724197195	5.094525265	1.732224464	7.809259553	6.621787316	3.006276486	
K07816|Pediococcus pentosaceus ATCC 25745	9.332385407	1.39625197	1.249095759	2.306667807	2.053943164	0.32952572	2.232374813	7.095900047	1.402728849	9.336457583	9.615145917	2.849579329	
K07823	4.015575949	1.73314692	4.640237026	6.117015169	2.724691796	1.81972869	13.30835307	4.654177172	2.606487971	2.208073441	2.453065683	6.208213468	
K07823|Acinetobacter sp. ADP1	1.681103483	0.778131315	1.176154498	1.146132389	1.178251489	0.879753388	3.408843811	1.40736682	0.353112426	0.965605742	0.842685918	0.925780389	
K07823|Caulobacter crescentus CB15	0.525687425	0.21612709	0.835796022	1.933203545	0.301733286	0.279381566	2.521802684	0.901452062	0.802126138	0.325354421	0.459022494	1.161135703	
K07823|Pseudomonas aeruginosa PAO1	0.459134607	0.213051118	0.857231144	1.154276074	0.466736941	0.041707769	2.186202431	0.865084462	0.543908773	0.395174829	0.465660444	2.066713635	
K07823|Pseudomonas fluorescens Pf0-1	0.206013268	0.04038709	0.749390627	1.111266455	0.087532515	0.090412801	1.826886288	0.802827321	0.485443566	0.210001369	0.224435042	0.829531623	
K07823|Pseudomonas stutzeri A1501	1.143637166	0.485450307	1.021664736	0.772136706	0.690437565	0.528473166	3.364617856	0.677446506	0.421897068	0.311937081	0.461261786	1.225052118	
K07862	117.0749554	58.13318959	29.18994378	41.55194698	169.0577676	95.16198286	73.79840627	75.93421536	66.93365132	135.6586516	152.869104	78.21551239	
K07862|Acinetobacter oleivorans	4.997794944	2.058640785	1.512749252	1.850185864	5.205797001	2.388422152	5.794756211	6.049862839	3.180300247	5.297966401	3.941803542	2.222242532	
K07862|Acinetobacter sp. ADP1	4.351734175	1.596680196	0.467653316	0.810096532	1.529997392	1.70101712	5.01731111	2.442642839	1.596291822	4.433466086	2.485496649	1.174494483	
K07862|Bifidobacterium dentium	5.556884417	1.398162823	1.651059925	2.069226329	4.989742482	2.829127364	1.814670763	2.186781844	3.134126619	7.508436154	6.093810105	2.620925138	
K07862|Campylobacter concisus	2.240991909	1.325692373	0.686701318	1.245884004	5.280266651	3.263639091	1.239591883	1.591530318	2.279067468	3.119911244	4.166833024	1.178971742	
K07862|Campylobacter curvus	2.849448938	1.557641058	0.459218472	0.695461462	5.442476191	3.292229919	0.851161067	0.707780696	2.498047969	2.098808879	4.771578967	1.015211443	
K07862|Campylobacter fetus subsp. fetus 82-40	5.85491865	1.864112119	1.204512003	1.030930589	9.828737072	4.619146843	2.067274398	2.167153392	2.629780215	3.834436533	11.44431136	2.728110713	
K07862|Campylobacter hominis	2.437310902	1.503310323	0.607694337	1.44937726	6.694200327	2.15022959	1.487376162	1.064758977	2.213428409	3.40122045	4.770301895	1.395191233	
K07862|Campylobacter jejuni RM1221	1.684979834	0.701913071	0.706736786	0.82867589	3.309353458	1.643760168	1.254216282	1.316278493	1.157377455	3.977273929	2.864116959	1.459128793	
K07862|Campylobacter lari RM2100	1.615381144	1.224752518	0.505849807	1.094756254	3.591084025	2.175877328	1.210349429	1.699343974	1.94345965	2.804242735	3.362835056	1.24557268	
K07862|Clostridium sticklandii	10.3063504	6.006212515	1.853059757	2.239957962	18.37706814	8.848666347	4.094914924	4.732442719	4.023985626	15.9046351	13.99432694	4.322292104	
K07862|Comamonas testosteroni CNB-2	4.581774739	2.012181627	0.86567305	0.950856131	5.565694428	2.964633338	1.755436829	1.38542711	2.012059608	5.364173606	4.498307828	1.855910426	
K07862|Enterococcus faecalis V583	2.8208972	1.513736846	0.685265904	1.10122683	7.868741426	4.503398924	1.827051432	2.631389821	1.441287602	3.60510265	9.439236088	2.576035974	
K07862|Eubacterium eligens	4.886856757	2.221374816	2.725199484	5.148235088	8.090109829	3.577570186	9.194142924	13.84438304	7.346750572	4.042276619	6.818693802	21.80406789	
K07862|Lactobacillus casei Zhang	1.259290332	0.63060263	0.124726124	0.540623906	1.457353157	1.214477154	0.315385145	0.476526462	0.341689009	2.108876135	2.032910542	1.181182451	
K07862|Methanobrevibacter ruminantium	3.14518712	1.459780556	2.137926986	3.066768594	4.613452848	2.332164132	5.97468065	5.191513767	2.509032063	3.760804046	5.017635201	5.788757816	
K07862|Pseudomonas aeruginosa UCBPP-PA14	8.759978713	4.055265455	1.764632623	2.183876906	8.52317172	4.968717483	3.728640996	2.746600872	4.071318519	7.467062513	6.333541881	2.418547645	
K07862|Pseudomonas entomophila	11.61419343	5.633501627	2.767830188	2.303772474	10.87594637	6.078136986	4.359065722	5.486572958	4.810096468	11.28181301	6.342524516	3.473468286	
K07862|Pseudomonas mendocina ymp	8.58899433	4.467595704	1.326942414	1.704749773	12.19190393	8.889339362	3.569754117	2.678864977	4.033037843	10.35471516	11.56025822	2.637380906	
K07862|Pseudomonas protegens Pf-5	7.396733901	4.512670122	1.747609055	1.732949859	11.38686201	5.975678494	3.545791028	3.44723415	4.002311618	10.88779456	8.812400492	2.77083724	
K07862|Pseudomonas stutzeri A1501	7.997517299	4.162292742	1.558524742	2.046836404	10.23008577	8.04038871	2.630338757	1.923165733	5.046901738	8.614911755	9.138344322	2.247152217	
K07862|Slackia heliotrinireducens	4.759427042	2.678966144	1.50485062	4.819644777	7.81575659	4.922772057	6.938178899	8.484795033	3.128011741	7.424847314	7.528416215	8.744859023	
K07862|Tolumonas auensis	9.368309197	5.548103537	2.325527619	2.63785409	16.18996678	8.782590115	5.128317539	3.679165346	3.535289064	8.365876684	17.45142043	3.35517166	
K07979	629.1409854	60.47597181	259.8130035	362.7058025	226.0030343	38.56777254	446.1435408	784.5809844	259.0466068	788.3784009	911.6714256	624.1927907	
K07979|Alicyclobacillus acidocaldarius subsp. acidocaldarius DSM 446	5.147702196	1.020757332	2.854222846	4.684998683	0.30368759	0	2.592739065	2.031703112	2.677245709	2.541086341	5.515585052	9.455996001	
K07979|Bifidobacterium adolescentis ATCC 15703	14.61414171	1.426306056	10.19473363	3.944007702	5.239892494	1.393630056	14.58703277	21.03471681	3.596742552	9.951709795	11.5027064	9.482552979	
K07979|Bifidobacterium longum subsp. longum JDM301	10.75401287	1.917293473	2.175317931	2.347496206	3.559261154	1.360243504	8.386618046	15.22539893	4.910967242	10.7294408	13.78758396	11.25727398	
K07979|Clostridium acetobutylicum ATCC 824	72.93092507	1.272331649	10.31369024	14.71757101	22.46610634	1.634911532	17.29442231	25.59104257	14.28276523	54.42282432	84.28631488	33.24089114	
K07979|Clostridium beijerinckii NCIMB 8052	25.93271515	2.022394948	18.42640042	18.26242381	9.477984173	1.056349086	22.76590439	42.12918345	12.68161088	38.00493161	37.01881322	33.74908834	
K07979|Clostridium botulinum A ATCC 3502	27.31874603	2.358811538	7.071832705	16.49200433	13.45129491	2.969767778	18.88394883	43.95978061	11.98881099	36.97817677	52.53127963	23.9435932	
K07979|Clostridium botulinum A Hall	3.65384741	0.215211068	1.820454038	0.470310069	2.15624868	0.467586188	6.101006575	17.18905172	4.058312844	5.153379477	7.132331053	9.779661554	
K07979|Clostridium botulinum B Eklund 17B	10.51479897	1.003272652	3.560246216	5.859206911	6.821111221	0.666407228	14.61652604	27.32732903	5.329365981	17.57553839	21.98270373	18.91911143	
K07979|Clostridium botulinum E3	10.47720992	0.585329132	10.80402065	13.71430126	2.198800613	0	10.14983794	11.36571176	7.358367384	21.5035327	16.89640672	11.70027215	
K07979|Clostridium botulinum F Langeland	4.261046437	3.832518707	5.124418251	7.164047135	4.014350946	0	14.67127957	10.57369904	2.971915831	18.47120066	11.78399061	14.52062389	
K07979|Clostridium cellulolyticum	29.01763537	1.896847274	22.77087594	22.71133903	12.47035168	7.734467149	23.01674708	38.43793264	16.34642695	33.44048345	37.9103576	35.35571663	
K07979|Clostridium cellulovorans	7.257038624	0	2.588355865	1.786636287	0.359317421	0.328489253	4.288697692	3.946015104	2.612949423	11.22820546	7.489436454	8.966539866	
K07979|Clostridium kluyveri NBRC 12016	31.96501101	3.765033716	11.69556393	15.94734825	17.3139207	2.052540454	32.53353798	55.86428959	11.3587434	48.49687921	48.96077862	42.67080113	
K07979|Clostridium ljungdahlii	74.66521362	2.078217908	6.815957767	18.94036554	27.76794056	1.385071218	18.04565578	36.59593633	15.21610619	79.09934001	86.85804289	39.48822085	
K07979|Clostridium novyi	36.74775546	3.686684155	9.798935215	13.42032874	15.65565225	2.497879939	28.64131088	48.92604351	15.16195406	44.15724862	51.29801895	28.43087023	
K07979|Clostridium perfringens SM101	29.3962301	5.640547957	9.639367397	23.90653454	9.960329462	1.768676499	25.95093847	58.96689924	9.135507918	41.32415227	48.65518038	32.09846565	
K07979|Clostridium sticklandii	11.67607172	0.836138708	5.121611889	9.741860252	1.839664178	0.392807607	8.682239261	13.18113567	11.91817134	24.01918293	18.0417496	9.826753964	
K07979|Clostridium tetani E88	70.82774096	10.42113567	31.70309436	40.12120016	30.55355284	6.981975455	86.85663116	118.3254218	25.57329602	112.180213	126.6885766	93.67695585	
K07979|Eubacterium eligens	16.40905395	1.594582989	26.7097438	52.59522091	7.710890378	0.599591402	20.30249648	39.55137133	17.67209864	20.64191426	29.10643623	21.31566837	
K07979|Eubacterium rectale ATCC 33656	11.4305335	1.282583638	6.40818119	13.84761618	5.265156047	1.746877186	8.103700876	21.14555853	7.933521542	10.67569962	18.24340809	9.154008626	
K07979|Lactobacillus acidophilus NCFM	4.36891782	0.289425393	5.019565204	1.364298634	0.770662461	0	2.246678745	11.244724	3.116359163	6.825886861	9.918367264	7.296204842	
K07979|Lactobacillus brevis ATCC 367	1.5203983	0.487865467	0	0.296373892	0	0	0.236312244	3.483988935	2.0830344	5.142434923	3.330925264	5.029699432	
K07979|Lactobacillus casei ATCC 334	16.87648583	2.641491898	12.2206464	8.981120785	4.822665601	0.671593449	14.31506062	30.77210725	7.977665218	21.59628463	25.93396599	16.14115768	
K07979|Lactobacillus casei Zhang	1.52367779	0	1.190232976	0.966093679	0	0	0	1.657291952	0.91133555	6.994270125	4.877994223	1.691324082	
K07979|Lactobacillus delbrueckii subsp. bulgaricus ATCC BAA-365	24.92828809	0.558054232	8.778301905	15.26629935	8.416869705	0.521570554	13.97365454	15.18916017	4.794174414	29.00857543	29.78202139	38.99170458	
K07979|Lactobacillus plantarum WCFS1	4.505387515	0	0.495661223	0.727577692	0	0.342000567	0.405726187	1.587366565	0.202920824	2.32409987	3.683740305	1.58410174	
K07979|Lactobacillus sakei	3.40819538	2.764790978	1.373699436	0.7378417	0.733989654	0.36664339	1.881308415	6.009173441	3.284005568	7.158138991	9.52693863	6.082994248	
K07979|Olsenella uli	67.0122046	6.878345273	25.13787206	33.69137981	12.67333329	1.628693047	26.61352879	63.26895128	33.8922315	68.73357034	88.92777193	50.3425383	
K07991	0	0	0	0	0	0	0	4.706420772	0	0	0	0	
K07991|Butyrivibrio proteoclasticus	0	0	0	0	0	0	0	1.013171226	0	0	0	0	
K07991|Methanobrevibacter smithii	0	0	0	0	0	0	0	3.693249546	0	0	0	0	
K08068	0	0	9.156933511	0	0	0	0	5.721513463	0	0	0	0	
K08068|Campylobacter jejuni subsp. jejuni NCTC 11168 = ATCC 700819	0	0	4.895582239	0	0	0	0	2.326583037	0	0	0	0	
K08068|Helicobacter acinonychis	0	0	4.261351273	0	0	0	0	3.394930426	0	0	0	0	
K08070	17.73773134	8.18980025	20.41408479	19.12243553	28.42745807	4.821817525	14.59345889	27.32336512	10.60832701	55.82230856	46.02559127	22.34371644	
K08070|Burkholderia lata	0	0	0	0	0	0	0	0	0	0	0.068028105	0	
K08070|Burkholderia phytofirmans	2.188333219	0.851531544	2.327261959	2.589209548	0.924246232	1.0048587	2.670790131	1.825029851	1.912863024	1.892443059	1.649568757	2.110236158	
K08070|Clostridium sticklandii	11.94180019	4.709401447	15.49268785	12.98534061	23.90721566	1.678028213	9.25863563	20.88488694	4.756017901	49.55765942	40.28751718	17.60141949	
K08070|Pseudomonas mendocina ymp	3.335126701	2.582200264	2.329527168	3.410927765	3.374471025	2.138930612	2.102016352	4.023190827	3.857503776	3.855996721	3.68070967	2.185395709	
K08070|Rhodopseudomonas palustris TIE-1	0.272471233	0.046666996	0.264607812	0.136957604	0.221525147	0	0.562016775	0.590257497	0.081942313	0.516209351	0.33976756	0.446665087	
K08082	5.277071937	0	2.891225322	5.151801828	0	0	20.09255062	9.608372565	4.541536563	5.837195996	11.09026567	11.46369817	
K08082|Acinetobacter oleivorans	0.24085007	0	0.052212809	0	0	0	6.438656481	3.017853209	0.900090009	0.345018215	0.808888651	1.775034843	
K08082|Acinetobacter sp. ADP1	0.398703765	0	0.057816696	0.071054866	0	0	5.723269883	1.168852893	0.167034731	0.413564714	1.748037724	1.886516035	
K08082|Comamonas testosteroni CNB-2	1.76087977	0	0.166154299	0.277355741	0	0	0.408331835	0.35331224	0.245175538	0.525662522	0.592077297	0.683096094	
K08082|Janthinobacterium sp. Marseille	1.118915806	0	0	2.204585538	0	0	0.182830331	0.257417182	0	2.646584905	0.244800875	0.106101279	
K08082|Polaromonas naphthalenivorans	0	0	0.579324167	0.251393171	0	0	0.11473842	0.047484911	0.233452792	0	0.935068857	0.583345355	
K08082|Polaromonas sp. JS666	0	0	0.573718132	0.26604231	0	0	0.115794335	0.457885186	0.234520178	0	1.355059601	0.818077613	
K08082|Pseudomonas aeruginosa PA7	0	0	0.069211619	0.085301728	0	0	1.681284794	1.059828412	0.200526043	0.196242362	0.300990514	1.139947364	
K08082|Pseudomonas mendocina ymp	0.141676279	0	0.061626965	1.049442931	0	0	1.621321236	1.124427132	0.178032247	0.150011337	0.228264946	0.305894207	
K08082|Pseudomonas stutzeri A1501	0.263388615	0	0.331042257	0.360586103	0	0	1.759851637	1.187469474	1.121922961	0.215096185	0.267278671	0.928871636	
K08082|Pseudomonas syringae pv. tomato DC3000	0.182016721	0	0.289924419	0.315824767	0	0	1.828411793	0.457965481	0.983289976	0.077035512	0.187733749	0.569510705	
K08082|Thiomonas intermedia	0.528010129	0	0.146466733	0.270214674	0	0	0.17991391	0.308723733	0	0	1.246515969	2.168718223	
K08082|Variovorax paradoxus EPS	0.642630782	0	0.563727228	0	0	0	0.038145961	0.167152712	0.277492088	1.267980244	3.175548812	0.49858482	
K08083	17.6640259	0	23.21769115	15.36290494	0	0	39.66832467	30.14282944	0	23.51957723	36.12564457	0	
K08083|Acinetobacter oleivorans	3.325204284	0	1.917669438	0	0	0	10.35178123	5.357552002	0	0.675742344	1.867025389	0	
K08083|Acinetobacter sp. ADP1	0.606933455	0	1.787726016	0.448371606	0	0	12.91182139	4.850792188	0	0.812699112	2.190988204	0	
K08083|Comamonas testosteroni CNB-2	1.347119937	0	0.131771192	1.052345723	0	0	0	0.559696122	0	5.091925997	7.852624862	0	
K08083|Janthinobacterium sp. Marseille	0.249461872	0	0.713278278	2.202786994	0	0	3.45538127	2.053214039	0	1.149029994	2.839456251	0	
K08083|Polaromonas naphthalenivorans	1.289866542	0	0	2.335140269	0	0	0.690466087	0.961458342	0	3.416083309	7.697518142	0	
K08083|Polaromonas sp. JS666	2.2489082	0	0.227259741	0.91580615	0	0	0.870205211	0.932136544	0	2.279033718	5.103938729	0	
K08083|Pseudomonas fluorescens Pf0-1	0.175002075	0	5.008454912	1.131439215	0	0	1.743368919	1.3515827	0	0.748572803	0.933546722	0	
K08083|Pseudomonas fluorescens SBW25	0	0	2.601628686	0.67579132	0	0	1.432319014	0.485953653	0	1.351499816	0.220437252	0	
K08083|Pseudomonas putida KT2440	1.564634775	0	2.245428871	0.424107241	0	0	1.770862074	0.776488718	0	0.922013229	0.207833817	0	
K08083|Pseudomonas stutzeri A1501	0.585765636	0	3.654975008	0.204723637	0	0	2.95593267	2.844245927	0	2.32745358	0.836384445	0	
K08083|Pseudomonas syringae pv. tomato DC3000	0.766927711	0	2.654363854	0.958020349	0	0	2.988114962	7.33951599	0	2.111485129	1.183345883	0	
K08083|Sphingobium japonicum	2.268033853	0	0.783992174	1.516359652	0	0	0.102979676	0.853502023	0	1.405854433	0.814252003	0	
K08083|Thiomonas intermedia	0.111714923	0	1.491142986	1.373402987	0	0	0.395092175	1.580234821	0	0.560918135	1.003026819	0	
K08083|Variovorax paradoxus S110	3.124452639	0	0	2.124609797	0	0	0	0.196456373	0	0.667265632	3.375266055	0	
K08092	28.66323995	0	0	10.69590008	8.555680344	0	0	0	8.469218943	12.22371795	66.85481726	5.327479761	
K08092|Pedobacter heparinus	19.72743523	0	0	5.6507438	7.532686687	0	0	0	6.953711767	7.153301447	49.59318472	3.799333356	
K08092|Terriglobus saanensis	8.935804717	0	0	5.045156276	1.022993657	0	0	0	1.515507176	5.070416507	17.26163254	1.528146405	
K08093	6.833038867	0	0	0	0	0	0	7.852822499	0	0	0	0	
K08093|Cellulophaga algicola	0.921022492	0	0	0	0	0	0	0.562196872	0	0	0	0	
K08093|Clostridium acetobutylicum ATCC 824	0	0	0	0	0	0	0	0.565055501	0	0	0	0	
K08093|Clostridium beijerinckii NCIMB 8052	0	0	0	0	0	0	0	0.566725356	0	0	0	0	
K08093|Escherichia coli O17:K52:H18 UMN026 (ExPEC)	4.332590815	0	0	0	0	0	0	0.974954292	0	0	0	0	
K08093|Lactobacillus casei Zhang	1.57942556	0	0	0	0	0	0	0.748554144	0	0	0	0	
K08093|Methanobrevibacter ruminantium	0	0	0	0	0	0	0	2.114311966	0	0	0	0	
K08093|Methanobrevibacter smithii	0	0	0	0	0	0	0	2.321024368	0	0	0	0	
K08094	14.14849498	8.138543199	0	0	17.4184912	4.171124855	0	7.578947172	0	0	0	7.943634598	
K08094|Bifidobacterium dentium	0.585143727	0	0	0	0	0	0	0	0	0	0	0.66982147	
K08094|Cellulophaga algicola	0	1.937984496	0	0	3.738317757	0	0	0.382491065	0	0	0	0	
K08094|Clostridium acetobutylicum ATCC 824	0.42085011	0	0	0	0	0	0	0	0	0	0	0.427486712	
K08094|Clostridium beijerinckii NCIMB 8052	10.0639191	6.200558703	0	0	11.8816123	4.171124855	0	0	0	0	0	2.574581836	
K08094|Escherichia coli APEC O1 (APEC)	0	0	0	0	0	0	0	0	0	0	0	1.828153565	
K08094|Escherichia coli ATCC 8739	0	0	0	0	0	0	0	0.313560485	0	0	0	0.793463845	
K08094|Escherichia coli O17:K52:H18 UMN026 (ExPEC)	0	0	0	0	0	0	0	0.365536699	0	0	0	0	
K08094|Lactobacillus brevis ATCC 367	0.496947112	0	0	0	0	0	0	0	0	0	0	0.430102385	
K08094|Lactobacillus casei BL23	1.942615046	0	0	0	0	0	0	4.675738297	0	0	0	1.220024785	
K08094|Methanobrevibacter ruminantium	0	0	0	0	0	0	0	0.897231145	0	0	0	0	
K08094|Methanobrevibacter smithii	0.63901988	0	0	0	1.798561151	0	0	0.944389481	0	0	0	0	
K08100	0	0	3.409263871	0	0	0	0	0	0	0	0	0	
K08100|Burkholderia cenocepacia MC0-3	0	0	0.189092154	0	0	0	0	0	0	0	0	0	
K08100|Burkholderia pseudomallei 1710b	0	0	0.139866993	0	0	0	0	0	0	0	0	0	
K08100|Polaromonas naphthalenivorans	0	0	0.637755102	0	0	0	0	0	0	0	0	0	
K08100|Tolumonas auensis	0	0	2.442549622	0	0	0	0	0	0	0	0	0	
K08138	146.0274817	155.5036857	161.325945	94.30221596	389.7709875	120.5039814	82.89818187	145.6310329	188.0995181	45.57348418	105.1700917	152.1127661	
K08138|Bacteroides helcogenes	36.36285692	39.32879561	66.67297902	32.0624342	118.9148874	21.13069147	31.49635451	57.74943389	67.00281843	8.82426324	17.3699131	57.1812679	
K08138|Bacteroides thetaiotaomicron	37.26648239	41.72951404	49.84320961	30.08522549	90.72920157	33.2773952	22.37486855	38.43367002	52.136136	9.879080693	26.14334954	41.16464998	
K08138|Bacteroides vulgatus	52.24407168	52.59043299	29.96556482	16.92714774	103.5080889	44.73073316	15.56363971	28.1684262	33.8202254	19.71298278	40.92894556	32.39184244	
K08138|Cellulophaga algicola	11.91270269	14.21030045	8.948851072	11.14132481	33.2995513	14.60042284	7.763088237	14.18775853	23.75345729	3.283273793	12.10091541	13.11118333	
K08138|Escherichia coli O81 ED1a (commensal)	2.738529459	1.837813018	1.176992532	2.213198009	14.54097913	0.543999876	0.41020704	0.526498052	4.518288095	0.301546813	2.072563026	1.321509933	
K08138|Parabacteroides distasonis	5.502838559	5.80682963	4.718347973	1.872885702	28.77827925	6.220738832	5.29002382	6.565246207	6.868592889	3.572336867	6.554405052	6.942312547	
K08139	5.017362929	0	3.564418551	5.916723934	12.75731961	0	0	2.745476607	9.865215162	0	0	2.55735883	
K08139|Caulobacter crescentus NA1000	1.272633081	0	1.084082242	1.596326578	4.786632745	0	0	1.10827044	3.691472096	0	0	0.558442197	
K08139|Caulobacter sp. K31	2.65734869	0	1.547109345	1.317505683	5.316652506	0	0	0.942975286	2.594409163	0	0	0.644784155	
K08139|Sphingobium japonicum	1.087381158	0	0.933226965	3.002891673	2.654034357	0	0	0.69423088	3.579333903	0	0	1.354132478	
K08151	25.50033239	31.56937612	0	12.57854989	7.805960178	5.066321277	4.212381538	0	13.10410067	34.46588226	9.386860418	3.363913519	
K08151|Acinetobacter baumannii AYE	5.791863443	1.811194804	0	0.548004574	1.559501305	1.752137408	0.083074432	0	0.5556437	0.662571496	1.389277191	0	
K08151|Bartonella bacilliformis	0.071046782	0	0	0.037597877	0	0	0.036249298	0	0.277099425	0.12271177	0	0	
K08151|Bartonella grahamii	0.071046782	0	0	0.049841117	0	0	0.034439973	0	0.215068228	0.08103411	0	0	
K08151|Bartonella quintana Toulouse	0.076547752	0	0	0	0	0	0	0	0.032154813	0.072530575	0	0	
K08151|Burkholderia cenocepacia MC0-3	0.985547411	0.313635182	0	0.698570677	0.160819261	0	0.059934299	0	0.041479459	0.552101138	0.104460468	0.892857143	
K08151|Caulobacter crescentus NA1000	0.072280731	0.036497369	0	0.321206884	0	0.033923561	0.056132228	0	0.442680242	0.141687406	0	0.074570237	
K08151|Caulobacter sp. K31	0.035380353	0	0	0.220155734	0	0	0.040896153	0	0.620387617	0.239977379	0	0	
K08151|Clostridium beijerinckii NCIMB 8052	1.593000657	9.018413343	0	0.261558819	1.371741113	0.432608244	0.342719235	0	0	7.203392056	2.082947573	0.793979589	
K08151|Clostridium ljungdahlii	1.537437047	8.759138438	0	0.281292337	1.457725519	0.403849825	0.342719235	0	0	6.455215168	1.983654322	0.690512139	
K08151|Deinococcus deserti	1.486271878	1.279929674	0	1.453766642	0.259044018	0.298213218	0.269554257	0	1.928990743	1.503937423	0.102152345	0.102014812	
K08151|Deinococcus geothermalis	0.748363286	1.147602515	0	0.478854507	0.288343555	0.292284253	0.257372345	0	1.083191732	1.767384417	0	0	
K08151|Deinococcus maricopensis	0.447730453	0.289941122	0	0.251664171	0.268233702	0.057993484	0.103901441	0	0.411281301	0.635627218	0.203846935	0	
K08151|Deinococcus radiodurans	1.194317582	0.195626377	0	0.496452446	0.243270558	0.264755059	0.266612116	0	0.736960566	0.352252007	0.102152345	0	
K08151|Escherichia coli O152:H28 SE11 (commensal)	1.439541465	0.370598685	0	0.17267966	0.180028513	0	0.05413486	0	0	0.518290589	0	0	
K08151|Escherichia coli O17:K52:H18 UMN026 (ExPEC)	0.72163537	0.083253446	0	0	0.14336174	0	0.04581414	0	0	0.532821591	0.125243695	0	
K08151|Escherichia coli SMS-3-5 (environmental)	2.090606865	1.203777559	0	0.628791729	0.431556907	0	0.05336661	0	0.228229829	0.485301022	1.263537921	0	
K08151|Klebsiella pneumoniae subsp. pneumoniae MGH 78578	0.91604577	0.320865687	0	0	0.175189261	0	0	0	0.03315878	0.090126195	0	0	
K08151|Lactococcus lactis subsp. lactis KF147	0.667715336	2.465532661	0	0.414820599	0.318070736	0	0.178469996	0	0	3.93240378	0.22847499	0.19247483	
K08151|Pedobacter heparinus	0.123479039	0	0	2.305630295	0	0.055570676	0.413341099	0	0.528627748	1.49374786	0	0	
K08151|Pseudomonas aeruginosa LESB58	0.399337719	0.053934015	0	0.185921735	0	0	0	0	0	0.110563805	0	0	
K08151|Pseudomonas syringae pv. syringae B728a	0	0.062968069	0	0	0	0	0	0	0.207813799	0	0	0	
K08151|Rhodopseudomonas palustris BisA53	0.537502763	0.336789295	0	0.388600121	0	0.205288641	0.090190395	0	0.496016591	0.848466604	0.102349415	0.109659304	
K08151|Rhodopseudomonas palustris BisB18	0.886843389	0.612460951	0	0.737914116	0.056812871	0.202413748	0.140504678	0	0.795868503	0.803585074	1.073894117	0	
K08151|Rhodopseudomonas palustris BisB5	0.496104578	0.601833776	0	0.340498225	0.212996635	0.207811293	0.094285515	0	0.407803978	1.205702966	0.110366398	0.098465001	
K08151|Rhodopseudomonas palustris HaA2	0.536929562	0.87763407	0	0.342171895	0.211395156	0.206264362	0.091317494	0	0.404805651	0.877710689	0.109540028	0.09773623	
K08151|Rhodopseudomonas palustris TIE-1	0.386139911	0.400322502	0	0.373228816	0	0.193210758	0.086371666	0	0.110753319	0.637329447	0.0974018	0.103353863	
K08151|Rhodospirillum centenum	1.758206401	0.886154364	0	0.572009102	0.268313411	0.346494657	0.326728053	0	1.02609805	1.508438752	0.204289446	0.102851332	
K08151|Riemerella anatipestifer ATCC 11845 = DSM 15868	0.361254797	0.372830411	0	0.700048114	0.199555918	0.062472813	0.69587509	0	2.035968281	0.533761023	0.103271428	0	
K08151|Variovorax paradoxus EPS	0.06815527	0.068441804	0	0.317269694	0	0.051029277	0.048376934	0	0.484018317	1.097210705	0	0.105439038	
K08156	293.3836419	253.9128795	14.83570284	10.69952745	517.4703782	286.4279031	50.9445795	58.85438806	8.351596952	97.32849526	299.8736616	85.80858875	
K08156|Acinetobacter baumannii ACICU	0.500414238	0.084685461	0	0.098203547	0.858430168	0.28093601	0.407198351	0.845579135	0.063694792	0.188266776	0.762050488	0.666096715	
K08156|Acinetobacter baumannii SDF	2.117900466	1.125876393	0.087754731	0.099242062	2.094553766	0.727166053	5.973223531	2.391221205	0.237339444	0.173376626	1.554580483	0.320262884	
K08156|Acinetobacter sp. ADP1	1.937236848	0.272620988	0.164110641	0.215260797	1.215917605	0.535107156	3.016855311	3.042778999	0.362204776	0.353770852	1.206173574	0.995543564	
K08156|Arcobacter butzleri RM4018	3.465468044	2.218149138	0	0	5.649690984	2.313118025	0.479803714	0.844191383	0.122570029	1.410363362	3.346267614	1.54253129	
K08156|Arcobacter nitrofigilis	3.741772745	2.593760753	0	0.132181797	6.718195634	3.037215962	0.551115089	1.223696638	0.109669627	1.51210441	4.178563956	1.868114063	
K08156|Bacteroides thetaiotaomicron	60.50901189	59.51936675	0.388118362	1.786424955	122.9440898	62.7099909	7.21739506	5.807166123	1.260698377	24.44567448	65.04502087	12.99967251	
K08156|Bacteroides vulgatus	89.38180847	77.025872	0.202778896	0.402698781	132.658488	89.99996951	3.902716043	8.892209478	0.564121609	22.54396142	83.98030001	21.06016776	
K08156|Bartonella clarridgeiae	0.081480389	0	0	0	0	0.093828481	0	0	0	0	0	0.104110816	
K08156|Bartonella tribocorum CIP 105476	0.042555861	0	0	0	0.061546642	0	0.043964003	0.036290947	0	0	0.120984672	0	
K08156|Bifidobacterium adolescentis ATCC 15703	7.339561202	10.59890915	0	0	15.62484122	9.495802881	1.168990822	1.925664613	0.038617136	2.485082329	7.498165526	2.869239089	
K08156|Bifidobacterium animalis subsp. lactis DSM 10140	2.593786362	1.181425646	0	0	8.790489573	1.278660951	0.55305497	0.399438188	0.228854635	1.100243393	3.594116403	1.459243191	
K08156|Bifidobacterium bifidum PRL2010	4.916311816	6.192194333	0	0	12.14927182	6.524479073	0.047295388	0.546209645	0.037483359	2.217792094	5.361732151	2.53104537	
K08156|Bifidobacterium dentium	4.924530121	4.086093787	0	0.090304053	10.85935668	4.47421675	0.098768809	0.923024384	0.035261658	1.686308436	3.885787163	1.791123914	
K08156|Bifidobacterium longum subsp. longum JDM301	4.053789965	2.299620451	0	0	8.299239225	2.547710396	0.093779727	0.471293609	0.035167793	1.421084315	4.328655473	2.332532311	
K08156|Burkholderia ambifaria AMMD	1.030388294	0.133500538	0.089968382	0.030236586	0.218264728	0.2582551	2.234352592	1.81690289	0	0.038670498	0.582054846	0.777233578	
K08156|Burkholderia cenocepacia AU1054	0.209781848	0.286074336	0.260160287	0.039141853	0.391420508	0.180490634	0.418286387	0.103216937	0.2371449	0.103901767	0.229831604	0	
K08156|Burkholderia cenocepacia J2315	1.170807826	0.625318972	0.220869036	0.170366502	1.802475026	0.595495796	0.191277775	0.213042801	0.185225972	0.509494424	0.908041002	0.49562769	
K08156|Burkholderia glumae BGR1	1.991016847	1.262980105	0.358316155	0.456883792	2.553647514	1.18438437	0.045465631	0.436595015	0.165778839	0.809525746	1.574057482	0.680892383	
K08156|Burkholderia phymatum	0.313885356	0.200626355	0.338182428	0.053116635	0.16663924	0.192738386	0.688742323	0.037295119	0.401280655	0.1312433	0.341129686	0	
K08156|Burkholderia pseudomallei 1710b	0.320131864	0.041896037	0.139543866	0.150849419	0	0	0.447678569	0.035785954	0.119481361	0.035316382	0.126289802	0.131416721	
K08156|Burkholderia pseudomallei K96243	1.158447882	0.843087137	0.235524417	0.170366502	1.782898641	0.933386789	0.291773855	0.187688471	0.185225972	0.642739601	1.012946279	0.441563508	
K08156|Burkholderia rhizoxinica	0.323150821	0.281904677	0.624181128	0.17692928	0.452557527	0.233821597	0.185833065	0.352832526	0.107092092	0.132512106	0.249251311	0.15585805	
K08156|Burkholderia xenovorans LB400	0.723192097	0.606754713	0.424426914	0.189180659	0.682207727	0.39190228	0.158676089	0.61672853	0.149703256	0.312582551	0.493608955	0.207299549	
K08156|Caulobacter segnis	1.338152702	1.15670031	0.072127416	0.066704482	2.002205924	0.741820237	1.316446626	1.115826203	0.037603568	0.555524651	1.720336955	0.795148218	
K08156|Caulobacter sp. K31	1.393216738	0.892073124	0.112282471	0.615183895	1.098472023	0.644719017	0.112975769	0.553735935	0.185799951	0.442487035	1.40884016	1.034989153	
K08156|Cellulophaga algicola	3.399807327	1.912489295	0.253834286	0.115704327	4.353026107	1.2404328	0.505492837	1.17898637	0.880248619	0.91784606	4.878607445	1.33572704	
K08156|Comamonas testosteroni CNB-2	1.439770173	0.929484769	0.173719938	0	1.7991181	0.782891696	2.748754015	1.349727871	0	1.266193678	1.745856845	0.73477828	
K08156|Klebsiella variicola At-22	10.53463665	11.36767979	0.101287969	0.244787013	24.58489324	13.91492797	2.739981436	3.059091835	0.376141037	4.933799952	15.94578534	2.72876361	
K08156|Lactococcus lactis subsp. cremoris SK11	4.859220748	0	0.070933563	0	0.06358125	0	0.036389036	0	0	0	0	0	
K08156|Parabacteroides distasonis	56.92396864	52.85289451	0.238283435	0.619082	113.1508319	64.41999635	5.471260743	8.485961249	0.96247478	20.14085666	63.69735445	14.96379358	
K08156|Pedobacter heparinus	8.415017935	7.151157054	0	0.144553533	18.94209857	10.40042785	0.909995939	1.495733869	0.113875805	2.709395074	11.16640229	2.145090261	
K08156|Polaromonas naphthalenivorans	0.228965066	0	2.869461122	0.47710969	0.270016444	0	0.289647282	1.304362144	0	0	0	0.15772455	
K08156|Polaromonas sp. JS666	0.904805789	0.878544662	0.628740212	1.002366564	1.488687222	0.843156926	0.246943568	0.079350615	0.036526382	0.230535272	0.302065545	0.46661936	
K08156|Pseudomonas aeruginosa PAO1	0.341340294	0.350059002	0.337716076	0	0.60377701	0.073226325	0.242377823	0.332053553	0	0.155433918	0.630327427	0.086105959	
K08156|Pseudomonas fluorescens Pf0-1	0.510166028	0.137587744	1.297031116	1.192400998	0.464446474	0.136318762	1.290697937	0.318000791	0.513279043	0.093299406	0.370459158	0.613976373	
K08156|Pseudomonas fluorescens SBW25	0.771695575	0.151206785	0.800665042	0.047650452	0.665647358	0.144619844	0.319102545	1.025973437	0.086611809	0.303824087	0.289706365	0.862233568	
K08156|Pseudomonas mendocina ymp	1.983475817	0.90526561	0.07204188	0.105697121	2.625752349	0.8014793	1.723787537	2.331062406	0.03534115	0.967549001	1.139651687	1.104943557	
K08156|Pseudomonas protegens Pf-5	0.277254973	0	3.20192276	0.40076967	0.324134621	0	0.352645306	0.676421905	0	0	0	0.144647056	
K08156|Pseudomonas putida F1	1.28125681	0.409005978	0.066057528	0	0.837814804	0.510946651	1.893166193	1.470793745	0	0	1.190973769	0.399421307	
K08156|Pseudomonas putida GB-1	1.156380375	0.763752554	0.09036009	0.036415217	1.897257208	0.651277006	1.293317703	1.339407314	0.037908462	0.57002968	0.792873263	0.704344275	
K08156|Pseudomonas putida W619	0.358350486	0.181240174	0	0.113536526	0.573211697	0.033441533	0.064567162	0.152835347	0	0.066685796	0.141983925	0.721105105	
K08156|Pseudomonas stutzeri A1501	0.679721252	0.175540439	0	0.095879361	0.484153633	0.350586906	0.212624473	0.157875065	0	0.05593094	0.400437482	0.305807483	
K08156|Rhodospirillum rubrum ATCC 11170	0.421287646	0.193562665	0.078034552	0.130676599	0.509210069	0.17606068	0.137440229	0.302034815	0.119781591	0.081835275	0.394270811	0.136617861	
K08156|Sphingobium japonicum	1.77699175	0.834542025	0	0.538604189	1.424705756	1.383063593	0.28195531	0.18205501	0.063215288	0.67811707	1.171172526	0.845658435	
K08156|Terriglobus saanensis	0.267827204	0.262857848	0.175437456	0	0.660395275	0.189361125	0.161273159	0.258915062	0.176293954	0.280805459	1.002832518	0.692529902	
K08156|Variovorax paradoxus EPS	0.775377525	0.439398159	0	0.457495658	1.839493512	0.523354087	0.130588691	0.448892221	0.079879232	0.443883938	0.731769953	0.777827262	
K08156|Variovorax paradoxus S110	0.49852315	0.487119253	0.661830686	0.03352294	0.833225545	0.477117361	0.246901081	0.08643871	0	0.180447441	0.372344304	0.6211616	
K08159	16.83675882	6.593575177	0	0	8.490215801	0	19.48101236	14.44345662	16.60980017	11.20922789	13.21677906	7.214032783	
K08159|Burkholderia cenocepacia HI2424	0.888603145	0.259076857	0	0	0.186455363	0	0.606021186	1.935506395	0.275133607	1.058120183	0.702072412	0.225012343	
K08159|Burkholderia multivorans ATCC 17616 (Tohoku)	0.502899025	0	0	0	0.426806673	0	1.076109672	1.360590015	0.350751597	0.811831434	1.023159545	0.350917666	
K08159|Burkholderia phymatum	0.966108928	1.298715895	0	0	0.354520623	0	1.851271994	0.204501586	0.766437785	0.401045752	0.793740159	0.105246216	
K08159|Campylobacter concisus	0.584190407	1.244829327	0	0	0.507244912	0	3.244730806	0.62888573	0.430422655	1.209381583	1.848399807	2.977396983	
K08159|Comamonas testosteroni CNB-2	5.459909597	1.244332216	0	0	2.528631991	0	2.203337551	1.878092424	7.186732225	1.913393116	1.336937759	0.709763892	
K08159|Helicobacter pylori SJM180	1.376640291	0.605039503	0	0	0.412684009	0	1.372346848	0.220928239	0.451789057	1.744985788	1.996838362	0.624182718	
K08159|Klebsiella variicola At-22	4.37057622	1.373462978	0	0	2.81538773	0	2.452601333	3.440066088	1.653876223	2.716272595	1.291330707	1.270660571	
K08159|Pseudomonas aeruginosa UCBPP-PA14	0.96872304	0	0	0	0.384803358	0	2.511662752	2.605074499	0.965123384	0.145210955	1.164174787	0.28300707	
K08159|Pseudomonas fluorescens SBW25	0.708515963	0.40076445	0	0	0.473862067	0	2.203230782	1.109133423	1.891959532	0.872967971	1.670251507	0.19442901	
K08159|Pseudomonas putida GB-1	1.010592207	0.167353953	0	0	0.399819075	0	1.959699433	1.060678219	2.637574106	0.336018517	1.389874011	0.473416314	
K08160	0	0	0	0	0	0	29.76630775	22.15439409	0	0	0	0	
K08160|Acinetobacter baumannii AB307-0294	0	0	0	0	0	0	12.2429941	9.228502108	0	0	0	0	
K08160|Acinetobacter sp. ADP1	0	0	0	0	0	0	13.80234102	10.72141392	0	0	0	0	
K08160|Escherichia coli O6:K2:H1 CFT073 (UPEC)	0	0	0	0	0	0	2.667902873	1.316594213	0	0	0	0	
K08160|Pseudomonas entomophila	0	0	0	0	0	0	0.750292755	0.503132974	0	0	0	0	
K08160|Pseudomonas fluorescens Pf0-1	0	0	0	0	0	0	0.302776996	0.384750873	0	0	0	0	
K08161	16.07567392	0	0	0	0	0	0	0	0	6.80332729	0	0	
K08161|Burkholderia lata	0.848404773	0	0	0	0	0	0	0	0	0.584879722	0	0	
K08161|Campylobacter jejuni subsp. jejuni 81-176	0	0	0	0	0	0	0	0	0	1.444348986	0	0	
K08161|Enterococcus faecalis V583	0.906847891	0	0	0	0	0	0	0	0	0.786542975	0	0	
K08161|Lactobacillus acidophilus NCFM	1.449212779	0	0	0	0	0	0	0	0	0.917280597	0	0	
K08161|Lactobacillus amylovorus GRL 1112	0.380126835	0	0	0	0	0	0	0	0	0	0	0	
K08161|Lactobacillus brevis ATCC 367	0.912957983	0	0	0	0	0	0	0	0	0.06771747	0	0	
K08161|Lactobacillus delbrueckii subsp. bulgaricus ATCC 11842	1.968379993	0	0	0	0	0	0	0	0	0	0	0	
K08161|Lactobacillus fermentum IFO 3956	0.196455805	0	0	0	0	0	0	0	0	0	0	0	
K08161|Lactobacillus johnsonii FI9785	0.247189327	0	0	0	0	0	0	0	0	0	0	0	
K08161|Lactobacillus johnsonii NCC 533	0.41781617	0	0	0	0	0	0	0	0	0.077148811	0	0	
K08161|Lactobacillus plantarum subsp. plantarum ST-III	0.884340511	0	0	0	0	0	0	0	0	0.567421327	0	0	
K08161|Lactobacillus reuteri JCM 1112	0.192324864	0	0	0	0	0	0	0	0	0	0	0	
K08161|Lactobacillus rhamnosus GG	0.614531644	0	0	0	0	0	0	0	0	0	0	0	
K08161|Lactobacillus sakei	3.108840286	0	0	0	0	0	0	0	0	0.49403899	0	0	
K08161|Lactobacillus salivarius UCC118	2.75499233	0	0	0	0	0	0	0	0	0.085983984	0	0	
K08161|Lactococcus lactis subsp. lactis KF147	0.414372538	0	0	0	0	0	0	0	0	1.04443506	0	0	
K08161|Pediococcus pentosaceus ATCC 25745	0.77888019	0	0	0	0	0	0	0	0	0.733529369	0	0	
K08169	8.893681459	7.542388145	21.58065748	22.20088494	31.56494097	0	12.16178931	21.07094904	86.74324461	8.186338612	5.339241702	19.3429232	
K08169|Bacteroides fragilis NCTC9343	0.560093556	0.692178396	1.310076547	0.905533161	2.397647075	0	0.561681232	1.366124928	4.567359374	0.059556331	0.095512499	1.392171056	
K08169|Bacteroides thetaiotaomicron	0.547047474	0.692882518	0.946898659	1.521054526	2.293859794	0	1.466995939	1.396905831	6.188024128	0.143127584	0.118904161	1.570516719	
K08169|Bacteroides vulgatus	1.648046858	3.079734547	3.598368283	3.274871147	8.38470512	0	1.66488828	4.962744125	18.30175954	0.834706875	0.130524804	4.002905441	
K08169|Burkholderia glumae BGR1	0.544872577	0.35570459	2.150788113	2.399647763	1.863329884	0	1.096897806	1.229809343	6.270176394	0.494932201	0.903787021	1.183632969	
K08169|Burkholderia lata	0.333672259	0.129907926	0.749195787	1.082655691	1.113259349	0	0.45184513	0.639430924	2.890410104	2.497898331	0.068725144	0.547099467	
K08169|Burkholderia phymatum	1.144505604	0.25281371	0.953979754	0.96894041	1.511629312	0	0.850575225	0.771365384	4.856438347	0.92024642	0.769197225	1.062437854	
K08169|Burkholderia phytofirmans	0.402763833	0.230828292	1.091459405	1.549170719	1.298439307	0	0.66533861	0.75114933	3.37174343	0.194285313	0.031899777	0.565317386	
K08169|Burkholderia pseudomallei K96243	0.407028169	0.171143544	0.995254795	0.842501108	1.088215004	0	0.477681097	0.5775294	3.11396495	0.183855314	0.086107539	0.525060988	
K08169|Burkholderia sp. CCGE1002	0.432968993	0.202700783	1.043489087	0.699648824	0.851090373	0	0.594549084	0.549637704	3.00835349	0.623767922	0.031898217	0.809466923	
K08169|Burkholderia vietnamiensis	0.37513045	0.228884421	0.536249073	0.701017654	1.165054623	0	0.486087494	0.566057829	3.166131631	0.112917486	0.081641544	0.471466985	
K08169|Comamonas testosteroni CNB-2	0.108456428	0	0.263330592	0.241781337	0.245438981	0	1.000878073	0.522503323	1.679467927	0.126454343	0.757162112	0.122479332	
K08169|Janthinobacterium sp. Marseille	0.189485299	0.065575187	0.278805678	0.260160234	0.468635243	0	0.280698651	0.181998403	1.384241391	0.068702248	0.041081686	0.250564925	
K08169|Klebsiella pneumoniae subsp. pneumoniae NTUH-K2044	0.495781194	0.390397546	1.756440066	1.600968942	2.31825583	0	0.524314683	1.310695002	4.885162951	0.898661432	0.169831859	1.368658256	
K08169|Parabacteroides distasonis	1.264517766	0.844886671	4.361608714	5.253720769	4.600101484	0	1.501716679	4.473088036	19.03361631	0.867143648	0.250179384	4.768086907	
K08169|Pseudomonas fluorescens SBW25	0.157515703	0.115367236	0.744495479	0.466872097	0.326829294	0	0.136249797	0.973283311	1.438129184	0	0.039623633	0.197810351	
K08169|Thiomonas intermedia	0.023921764	0	0.079556491	0.104137989	0.142239187	0	0.071275892	0.226883419	0.262953342	0.061524417	0	0.040201551	
K08169|Variovorax paradoxus EPS	0.194791292	0.089382778	0.456869978	0.328202569	1.428822421	0	0.330115635	0.468491672	1.842933338	0	1.493395301	0.31142966	
K08169|Variovorax paradoxus S110	0.06308224	0	0.263790977	0	0.067388688	0	0	0.103251074	0.482378779	0.098558747	0.269769796	0.15361643	
K08172	4.959072873	0	0	0	0	0	8.949635028	0	0	0	0	0	
K08172|Acinetobacter sp. ADP1	0.467408013	0	0	0	0	0	1.74793831	0	0	0	0	0	
K08172|Burkholderia multivorans ATCC 17616 (Tohoku)	0.887868298	0	0	0	0	0	1.783484448	0	0	0	0	0	
K08172|Burkholderia phytofirmans	0.919548877	0	0	0	0	0	1.900854133	0	0	0	0	0	
K08172|Burkholderia pseudomallei 1710b	0	0	0	0	0	0	0.504315798	0	0	0	0	0	
K08172|Escherichia coli O26:H11 11368 (EHEC)	1.143933645	0	0	0	0	0	1.522595277	0	0	0	0	0	
K08172|Klebsiella variicola At-22	1.540314041	0	0	0	0	0	1.490447063	0	0	0	0	0	
K08173	0	0	0	0	0	0	6.79447982	3.494195445	0	0	0	0	
K08173|Burkholderia lata	0	0	0	0	0	0	1.302402944	0.288291988	0	0	0	0	
K08173|Burkholderia xenovorans LB400	0	0	0	0	0	0	2.565318485	0.69763918	0	0	0	0	
K08173|Campylobacter jejuni subsp. jejuni NCTC 11168 = ATCC 700819	0	0	0	0	0	0	0.70949278	0.143354995	0	0	0	0	
K08173|Escherichia coli O6:K2:H1 CFT073 (UPEC)	0	0	0	0	0	0	1.981210736	2.249378293	0	0	0	0	
K08173|Escherichia coli SMS-3-5 (environmental)	0	0	0	0	0	0	0.236054874	0.11553099	0	0	0	0	
K08177	20.65087831	5.081385639	0	3.256999308	10.76332256	5.659385422	28.44297745	36.47491126	0	9.003983331	5.530614873	26.42739128	
K08177|Arcobacter butzleri RM4018	4.727771793	0.540867225	0	0	4.366107946	1.196629668	1.211030141	2.268665331	0	0.967928947	0.951903898	3.494224586	
K08177|Arcobacter nitrofigilis	1.821187452	0.556119675	0	0.823045268	1.026885806	1.156965053	0.65500172	1.314958527	0	1.000326216	0.123172316	1.786666313	
K08177|Bifidobacterium longum subsp. longum JDM301	0.185785096	0.070844411	0	0.788643533	0.133338751	0	17.40405085	20.82449911	0	0.222955881	0.082368475	12.08219236	
K08177|Burkholderia phymatum	0.085988694	0	0	0.241772501	0.227860468	0	0.04174349	0.636215948	0	0	0	0.848937107	
K08177|Burkholderia phytofirmans	0.028870911	0	0	0.078485443	0.11275056	0	0.040979307	0.544405531	0	0	0	0.634686282	
K08177|Burkholderia sp. CCGE1002	0.032762534	0	0	0.074797502	0.11223728	0	0.780640125	0.249498535	0	0	0	0.12570116	
K08177|Burkholderia xenovorans LB400	0.097625635	0	0	0.075860134	0.100137048	0	0.046646586	0.612117451	0	0	0	0.256738944	
K08177|Clostridium cellulolyticum	1.659751037	0	0	0	0	0	0	0.835421888	0	0	0	0.171045984	
K08177|Escherichia fergusonii	2.308989233	0	0	0	0.793650794	2.293239802	3.089406714	1.533774803	0	1.541889483	3.061839887	0	
K08177|Janthinobacterium sp. Marseille	0.134568687	0	0	0.18188291	0.102260928	0	0	0.54628424	0	0	0	0.262902928	
K08177|Lactobacillus amylovorus GRL 1112	0.545468858	0.298728579	0	0	0.345584668	0.230240504	1.313447088	1.290962239	0	1.054709574	0.107036027	1.292995961	
K08177|Lactobacillus casei ATCC 334	2.612176699	0.594809887	0	0	1.273004853	0.129553794	1.134072255	1.831551215	0	1.405833473	0.082926911	0.869649044	
K08177|Lactobacillus delbrueckii subsp. bulgaricus ND02	1.785605415	0.796320189	0	0.853970965	0.618974504	0.138507523	0.741629846	0.93285686	0	0.70837782	0.09078865	1.851411039	
K08177|Lactobacillus fermentum IFO 3956	0	0	0	0	0	0	0	0	0	0.40509632	0	0.033986388	
K08177|Lactobacillus reuteri JCM 1112	2.06544213	0.75109055	0	0	0.581237568	0.257153263	0.898208464	2.114507832	0	0.736000203	0.106497255	1.117667759	
K08177|Lactococcus lactis subsp. cremoris MG1363	2.223147237	0.56239418	0	0	0.788262934	0.257095815	0.669670929	0.759720369	0	0.895543654	0.924081455	1.02837008	
K08177|Rhodopseudomonas palustris CGA009	0.092902976	0	0	0.055638363	0.113008965	0	0	0	0	0	0	0.216598962	
K08177|Terriglobus saanensis	0.242833921	0.910210945	0	0	0.068019492	0	0.416449934	0.179471376	0	0.065321762	0	0.30459403	
K08177|Variovorax paradoxus EPS	0	0	0	0.08290269	0	0	0	0	0	0	0	0.049022357	
K08191	46.16406682	30.59158458	267.7988142	187.795204	279.6509188	30.46149574	68.05049756	118.8949414	192.3379336	6.336033663	23.66780801	154.8687401	
K08191|Bacteroides fragilis YCH46	5.209188732	3.730572554	41.95148108	24.95260005	42.71327356	5.206054766	11.7660327	18.49053171	36.24488929	0.880450427	1.871855805	21.94043556	
K08191|Bacteroides helcogenes	13.21559059	9.671583936	44.78166327	31.70645914	78.46192259	11.67358745	12.93662059	24.56417174	31.22415364	1.634228693	7.114586861	32.84114344	
K08191|Bacteroides thetaiotaomicron	3.986287559	3.69533237	45.37732566	30.15003462	34.18330437	3.381133151	10.90625527	16.73285985	34.57647671	0.867408936	2.435951523	23.37121362	
K08191|Bacteroides vulgatus	14.2780525	9.410998388	51.19425848	40.21122366	76.85117517	6.72300093	14.76434069	26.7335756	37.56833792	1.648488653	5.57622799	37.46852691	
K08191|Burkholderia cenocepacia J2315	0.914033025	0.050523387	2.504395299	2.428492998	1.622738617	0.098129289	0.32505638	1.698995646	1.967997636	0.040049	0.137151865	1.920033164	
K08191|Burkholderia glumae BGR1	0.110830638	0	0.437287714	0.794749743	0.131794938	0	0.043335397	0	0.080892168	0	1.623950799	0.028722232	
K08191|Burkholderia lata	0.069650494	0	0.390565335	1.056789244	0.168223389	0	0.132390105	0	0.03975909	0	0	0.111002459	
K08191|Burkholderia phymatum	0.067658899	0	0.318298861	0.783370683	0.216076409	0	0.162851157	0.042576486	0.030071102	0	0.059954302	0.028722232	
K08191|Burkholderia sp. CCGE1002	0.119312436	0	0.891933839	0.841680085	1.093169068	0	0.145444016	0.364746401	1.262796602	0.041385027	0.055589908	0.655823824	
K08191|Burkholderia xenovorans LB400	0.074065715	0	0.874852266	0.757965207	0.358605697	0	0.506690875	0	0.03319024	0	0	0.028858034	
K08191|Caulobacter crescentus NA1000	0.186997324	0.04976306	1.765290069	2.278420289	0.910581772	0.104318696	0.10055534	0.812251258	1.335316336	0	0.215145482	0.868079646	
K08191|Caulobacter segnis	0.197482722	0	0.49628845	0.999173344	0.547354556	0	0.265687025	0.044172408	0.096004874	0	0	0.030140614	
K08191|Caulobacter sp. K31	0.155185235	0	0.400915294	0.146764102	0.056441481	0	0.18337883	0.102936301	0	0	0	0.033342181	
K08191|Cellulophaga algicola	0.064005324	0	0.300263677	0.374452224	2.690268037	0	0	0.130467563	0.304859785	0	0.913097282	2.048062379	
K08191|Escherichia coli B REL606	0.387184249	0	0.055983779	0.499344483	0.28925607	0	0.688210492	0.48310451	0	0	0	0	
K08191|Escherichia coli BL21-Gold(DE3)pLysS AG	0.585587668	0	0	0.178217358	0.056948804	0	0.782070783	0.867213023	0.101225245	0	0.808407437	0.027650327	
K08191|Pedobacter heparinus	4.534650361	3.051820883	54.5784498	37.25971435	27.9235222	2.715455247	9.248511605	21.55052089	36.48911759	0.797706489	2.189359327	23.56459183	
K08191|Pseudomonas fluorescens SBW25	0.962877266	0.830464231	14.07699976	7.698718323	6.6700161	0.277744699	2.262962376	4.825171974	8.223906635	0.347977153	0.513753464	8.287999786	
K08191|Pseudomonas putida GB-1	0.085929789	0	1.298201522	0.738615011	0.49888895	0	0.438007498	0	0.116777527	0	0	0.029133529	
K08191|Pseudomonas syringae pv. syringae B728a	0.084525489	0	2.32795522	0.72226829	0.378206265	0	0.623781512	0	0.780640125	0	0	0.121744893	
K08191|Sphingobium japonicum	0.161397535	0.100525768	2.577135718	1.413312278	1.692053391	0.24000285	0.290964747	0.295386601	0.6960838	0.031932749	0.105557803	0.762389454	
K08191|Terriglobus saanensis	0.214062584	0	0.540970994	0.665584086	1.963153593	0.042068658	0.100671188	0.739151254	1.165437243	0.046406536	0.047218166	0.670029202	
K08191|Tolumonas auensis	0.499510685	0	0.658298167	1.137254466	0.173943788	0	1.376678977	0.417108216	0	0	0	0.03109482	
K08194	0	0	7.56926721	2.348670179	2.605977762	0	2.409645941	0	0	0	0	0	
K08194|Burkholderia cenocepacia HI2424	0	0	0.18524745	0.246307794	0.132571309	0	0.316166964	0	0	0	0	0	
K08194|Burkholderia glumae BGR1	0	0	0.318683447	0.301629132	0.094429722	0	0.187667832	0	0	0	0	0	
K08194|Burkholderia lata	0	0	0.258304724	0.405405277	0.143751403	0	0.4790479	0	0	0	0	0	
K08194|Burkholderia phytofirmans	0	0	0.266202828	0.184894571	0.050643345	0	0.025456077	0	0	0	0	0	
K08194|Burkholderia pseudomallei 1710b	0	0	0.286186813	0.238306027	0.177769411	0	0.245901711	0	0	0	0	0	
K08194|Burkholderia vietnamiensis	0	0	1.003024858	0.14820753	0.139917141	0	0.022975256	0	0	0	0	0	
K08194|Burkholderia xenovorans LB400	0	0	0.138113617	0.232259971	0.119090503	0	0.166438615	0	0	0	0	0	
K08194|Cellulophaga algicola	0	0	0.846253391	0	0.265759342	0	0.82746201	0	0	0	0	0	
K08194|Clostridium beijerinckii NCIMB 8052	0	0	0.245982355	0.060441271	0.12918604	0	0.031214601	0	0	0	0	0	
K08194|Clostridium kluyveri DSM 555	0	0	0.068703685	0	0.096596657	0	0.031626767	0	0	0	0	0	
K08194|Comamonas testosteroni CNB-2	0	0	0.349762966	0	0	0	0	0	0	0	0	0	
K08194|Klebsiella pneumoniae subsp. pneumoniae MGH 78578	0	0	0.346563774	0.228505401	0	0	0.05361649	0	0	0	0	0	
K08194|Pseudomonas aeruginosa UCBPP-PA14	0	0	0.396407096	0.055989288	0.306452299	0	0	0	0	0	0	0	
K08194|Pseudomonas putida GB-1	0	0	0.160155582	0.18068367	0.090578529	0	0	0	0	0	0	0	
K08194|Pseudomonas syringae pv. tomato DC3000	0	0	1.444824863	0.066040248	0.859232063	0	0.022071719	0	0	0	0	0	
K08194|Variovorax paradoxus S110	0	0	1.254849762	0	0	0	0	0	0	0	0	0	
K08195	0	0	8.509546282	5.116153275	0	0	5.523103551	0	5.512090042	0	0	0	
K08195|Acinetobacter baumannii AB307-0294	0	0	0.290658032	0.073570696	0	0	0.820801315	0	0.42336973	0	0	0	
K08195|Acinetobacter baumannii AYE	0	0	0.084301929	0	0	0	0	0	0	0	0	0	
K08195|Acinetobacter oleivorans	0	0	0.170842402	0.264022156	0	0	1.024449317	0	0.361491922	0	0	0	
K08195|Acinetobacter sp. ADP1	0	0	0.264218571	0	0	0	0.757894277	0	0.508454371	0	0	0	
K08195|Burkholderia cenocepacia MC0-3	0	0	0.352891616	0.110594935	0	0	0.121101158	0	0.271131013	0	0	0	
K08195|Burkholderia glumae BGR1	0	0	0.190788374	0.497674779	0	0	0.17309715	0	0.032688648	0	0	0	
K08195|Burkholderia lata	0	0	0.028832765	0.067443456	0	0	0.47389656	0	0	0	0	0	
K08195|Burkholderia mallei SAVP1	0	0	0	0	0	0	0.022247973	0	0	0	0	0	
K08195|Burkholderia multivorans ATCC 17616 (JGI)	0	0	0	0	0	0	0.042341592	0	0.038106098	0	0	0	
K08195|Burkholderia multivorans ATCC 17616 (Tohoku)	0	0	0.834679766	1.398856505	0	0	0	0	1.205157298	0	0	0	
K08195|Burkholderia phymatum	0	0	0.404786679	0.074723044	0	0	0.063047492	0	0.262241415	0	0	0	
K08195|Burkholderia pseudomallei MSHR346	0	0	0.816147667	0.080914789	0	0	0.058430961	0	0.123779759	0	0	0	
K08195|Burkholderia sp. CCGE1002	0	0	0.315849935	0.538309207	0	0	0.215013271	0	0.182677161	0	0	0	
K08195|Burkholderia thailandensis E264	0	0	0.517503402	0.125816288	0	0	0.149043501	0	0.098682023	0	0	0	
K08195|Burkholderia xenovorans LB400	0	0	0.125376088	0.838579627	0	0	0.02914276	0	0.100845651	0	0	0	
K08195|Comamonas testosteroni CNB-2	0	0	0.031355855	0.061484519	0	0	0.899778412	0	0.040540008	0	0	0	
K08195|Escherichia fergusonii	0	0	0.299556275	0.152110517	0	0	0.061333795	0	0.596015668	0	0	0	
K08195|Klebsiella pneumoniae 342	0	0	0.142833646	0.089989062	0	0	0.0624549	0	0.196060476	0	0	0	
K08195|Klebsiella variicola At-22	0	0	0.1950713	0.068463344	0	0	0	0	0.044633664	0	0	0	
K08195|Pseudomonas aeruginosa LESB58	0	0	0	0.030196453	0	0	0.02810956	0	0	0	0	0	
K08195|Pseudomonas aeruginosa PA7	0	0	0.482914189	0.36854251	0	0	0.254784707	0	0.476904694	0	0	0	
K08195|Pseudomonas fluorescens Pf0-1	0	0	0	0.028723631	0	0	0.050159014	0	0	0	0	0	
K08195|Pseudomonas protegens Pf-5	0	0	0.582337464	0.083707325	0	0	0	0	0.15299723	0	0	0	
K08195|Pseudomonas putida F1	0	0	1.917781647	0.074609581	0	0	0.111529949	0	0.23858052	0	0	0	
K08195|Pseudomonas syringae pv. tomato DC3000	0	0	0.460818683	0.087820851	0	0	0.104445888	0	0.157732697	0	0	0	
K08196	0	0	0	0	0	0	63.71348718	15.12532335	0	0	0	4.015671831	
K08196|Acinetobacter baumannii AYE	0	0	0	0	0	0	32.90863547	7.335600603	0	0	0	2.475805492	
K08196|Acinetobacter baumannii SDF	0	0	0	0	0	0	10.94483083	3.986508101	0	0	0	0.762991154	
K08196|Acinetobacter sp. ADP1	0	0	0	0	0	0	11.7971198	2.054072017	0	0	0	0.3753472	
K08196|Pseudomonas aeruginosa PAO1	0	0	0	0	0	0	8.06290107	1.749142633	0	0	0	0.401527985	
K08217	562.5602353	170.42746	0	0	245.5363605	92.62494316	231.7334605	383.9806932	9.443106932	414.2543991	502.5986767	299.2829939	
K08217|Bacteroides fragilis NCTC9343	16.64557634	4.936097545	0	0	25.4928211	12.68392952	4.288922326	3.493105097	1.198884922	11.83786671	17.46576536	4.591020785	
K08217|Bifidobacterium longum subsp. infantis ATCC 15697 (JGI)	0	0	0	0	0	0	0	0	0	0	0.292794817	0	
K08217|Bifidobacterium longum subsp. longum JDM301	0	0	0	0	0.174333651	0	0	0	0	0.252621058	0.72293326	0	
K08217|Clostridium botulinum B Eklund 17B	1.677613038	0.055876303	0	0	0	0	2.832312172	8.124950371	0	6.445688455	2.974949747	18.07167787	
K08217|Clostridium cellulolyticum	1.524139338	0	0	0	2.071406472	0.570146396	0	0.930298628	0	0.616546251	9.305510631	1.293172288	
K08217|Clostridium cellulovorans	2.117815838	1.34704109	0	0	0	1.150210128	0	0.789265983	0	0.882324776	0.539767025	0.604076222	
K08217|Clostridium kluyveri NBRC 12016	321.437691	93.41565673	0	0	84.99001856	23.6821238	51.74979844	93.70368895	2.884556649	241.8796311	259.0275955	53.85106795	
K08217|Clostridium saccharolyticum WM1	166.317332	36.97670301	0	0	50.43792336	11.74341195	142.5890356	230.0094208	1.184676998	126.343379	156.8133688	152.1876389	
K08217|Clostridium sticklandii	0	0	0	0	0	0	3.429215763	5.108714433	0	0	0.549683003	10.62526867	
K08217|Deinococcus deserti	0.202698181	0	0	0	0	0	0	0	0	0	0	0	
K08217|Deinococcus geothermalis	0	0	0	0	0	0	0	0	0	0	0	0.963323296	
K08217|Eubacterium limosum	8.715792675	0.848896435	0	0	4.995546871	1.342589596	1.613797204	2.553942269	0	5.312268487	18.72045547	0.569079923	
K08217|Lactobacillus casei BL23	0	0	0	0	0	0	0	1.387543232	0	0.155260521	0.505174536	0	
K08217|Lactobacillus casei Zhang	5.792278993	0.310356877	0	0	0.919058416	0.31127342	0	0.642129912	0.170743324	4.329536291	2.601511161	1.133098929	
K08217|Lactobacillus rhamnosus GG	0.594230508	0	0	0	0	0	0	0.499904794	0.845308538	0.536447102	1.510835361	0.541003167	
K08217|Parabacteroides distasonis	37.53506746	32.53683198	0	0	76.45525209	41.14125833	5.776447056	6.033103957	3.158936502	14.86436895	28.76148232	7.022930456	
K08217|Pseudomonas syringae pv. tomato DC3000	0	0	0	0	0	0	0	0	0	0.426360274	0.864304235	0.497432976	
K08217|Rhodospirillum rubrum ATCC 11170	0	0	0	0	0	0	0.24020718	0.590027364	0	0.37210006	1.751457834	1.105738706	
K08217|Ruminococcus albus	0	0	0	0	0	0	19.21372479	30.11459739	0	0	0.191087698	46.22646379	
K08218	336.4116297	362.6252407	232.9594906	244.3664235	667.5007885	322.9232422	95.63144138	171.1128212	412.0547641	240.785787	261.6008972	171.9096829	
K08218|Acinetobacter baumannii SDF	0.254256128	0.123381385	0.493943506	0.02458271	0.188045893	0.02397121	3.671801368	1.368049415	0.501642833	0.468502091	0.324976368	0.18269777	
K08218|Acinetobacter oleivorans	0.253157676	0.106641011	0.051174031	0.057489891	0.049460892	0.024140101	2.821087239	2.857390095	0.300158398	0.223324234	0.115546985	0.122438997	
K08218|Acinetobacter sp. ADP1	0.59732566	0.684094184	0.046093408	0.112773288	0.158756872	0.076243699	4.261900046	1.745375017	0.730554833	0.505415694	0.476559245	0.191044467	
K08218|Bacteroides helcogenes	98.96369601	117.2421973	32.63510438	33.18321852	245.5423643	93.29339604	12.59779949	27.29032981	62.46170017	64.02355957	83.18348304	28.58681395	
K08218|Bacteroides thetaiotaomicron	18.4911856	11.86479055	51.58542823	46.29199565	36.68579844	14.51988878	11.06740443	21.80288554	56.24593332	22.44404103	13.27393922	24.3732082	
K08218|Bacteroides vulgatus	104.2518403	110.8812999	68.39906183	72.4090902	198.5684629	105.3845967	29.83746896	58.12636108	132.5187573	67.82319095	83.55580115	59.94012756	
K08218|Burkholderia glumae BGR1	0	0	0.306694528	0.147676082	0	0.118500433	0.352809022	0.139620188	0	0.663121822	0.289446344	0.284442003	
K08218|Burkholderia rhizoxinica	0	0.395304885	0.249029014	0.142660253	0	0.776334032	0.169112509	0.148848834	0	0.140781007	0.474261282	0.283428156	
K08218|Burkholderia vietnamiensis	0	0.648192371	0.265473515	0.13096292	0	0.257918115	0.322656972	0.137233462	0	0.765221124	0.427462944	0.255304778	
K08218|Burkholderia xenovorans LB400	0	1.094007107	0.293580148	0.143825617	0	0.626503818	0.341274943	0.13128619	0	0.805279463	0.473194715	0.255027006	
K08218|Caulobacter crescentus NA1000	0.093734572	0.051604806	0.059670006	0.047411516	0.056644039	0	0.079883686	0.073290246	0.166059316	0.229047757	0.027404067	0.025120619	
K08218|Caulobacter sp. K31	0.088249931	0.051605029	0.054901747	0.09288651	0.026200359	0	0.077473365	0.024006363	0.2102238	0.383674311	0.083061748	0.022567688	
K08218|Cellulophaga algicola	11.66646911	6.155719486	21.96804385	24.23694187	21.02517264	8.144424001	5.052061303	13.11528935	35.79761572	9.866038336	8.397505407	13.30995622	
K08218|Comamonas testosteroni CNB-2	3.477200023	2.447131624	0.978995618	2.40744535	1.892146444	1.032778448	1.027620011	0.21472917	4.774402935	1.782201811	0.704711712	0.076110908	
K08218|Janthinobacterium sp. Marseille	2.852485978	2.432520165	1.169999082	1.622739431	1.658078714	1.722572059	0.274500828	0.232790427	4.528626689	1.02541362	0.708963388	0.091872928	
K08218|Parabacteroides distasonis	80.47046525	92.72049764	43.76191589	50.07485519	155.4901968	89.35937486	19.74344679	40.97470715	93.32253076	52.96281291	62.67561341	40.15885	
K08218|Polaromonas naphthalenivorans	2.555135467	3.268560493	1.090062958	2.751882276	1.19816524	0.960116272	0.2702268	0.216509387	3.098718428	2.23984119	0.609124109	0.086217666	
K08218|Polaromonas sp. JS666	1.943999356	1.978182948	1.331532395	1.66107292	1.179942875	1.890007209	0.270240296	0.216509387	3.9005598	2.069651473	0.741003978	0.150873371	
K08218|Pseudomonas aeruginosa LESB58	0.546254169	0.487904095	0.478778607	0.436579757	0.187592485	0.090302196	0.235912395	0.138536766	1.263216955	0.253544847	0.234437912	0.08163844	
K08218|Pseudomonas mendocina ymp	1.187358687	1.336500289	0.898394021	0.659921526	0.191829444	0.231946018	0.220937379	0.130378126	1.531956669	0.566311864	0.305990841	0.36913157	
K08218|Pseudomonas protegens Pf-5	0.81073209	0.692635907	1.395939426	0.665947637	0.30877483	0.268199147	0.279632194	0.144302835	1.525086662	0.655859053	0.452842334	0.144655428	
K08218|Pseudomonas putida GB-1	0.722547998	0.729511867	1.439952047	0.726584226	0.224740818	0.284687164	0.344939516	0.150960555	1.812142825	0.707205726	0.439871049	0.133419061	
K08218|Pseudomonas stutzeri A1501	1.077500959	1.066611764	0.876127114	0.620656413	0.150882419	0.110327131	0.357651075	0.232022368	1.638733579	0.453852569	0.156849663	0.45103996	
K08218|Rhodopseudomonas palustris DX-1	0	0.027910211	0	0.139601535	0.027287204	0	0	0	0.153970102	0.933634547	0.078651809	0.987925554	
K08218|Rhodospirillum centenum	0.563683407	0.472243128	0.245227267	0.452605167	0.143688987	0.068885663	0.03713117	0.039723539	0.923758589	0.446972801	0.453433733	0.025757092	
K08218|Rhodospirillum rubrum ATCC 11170	0.298586664	0.288175385	0.284917181	0.416121808	0.248948291	0.034737818	0.364453782	0.250569918	0.922863438	0.781415114	0.068506821	0.099073661	
K08218|Sphingobium japonicum	0	0	0	1.587365578	0	0	0.079364532	0	0.040978768	0	0	0	
K08218|Thiomonas intermedia	0.855586094	0.030531909	0.047643101	0	0.027952068	0	0.795544948	0.837656762	0.09055687	0.95269947	0.765110941	0.851997907	
K08218|Tolumonas auensis	0.824402308	2.719381012	1.310670006	0.249369394	0.864304235	2.196857363	0.370348747	0.157874359	0	4.811205738	1.443027158	0.281111445	
K08218|Variovorax paradoxus S110	3.565776189	2.628104285	1.241137718	2.872160291	1.405351203	1.426533946	0.306757588	0.215584852	3.594015399	1.801966829	0.660115844	0.087830553	
K08222	0	0	0	0	0	0	0	0	5.662563723	0	0	0	
K08222|Pedobacter heparinus	0	0	0	0	0	0	0	0	5.662563723	0	0	0	
K08223	28.44475497	5.334513553	5.21898955	5.130072928	100.1984578	3.441617945	42.45530282	78.12970381	5.177837166	7.780472543	3.450192528	98.99569005	
K08223|Acinetobacter baumannii ACICU	0.31030442	0.042818007	0.044370364	0	0.968233836	0.046259673	1.12248056	2.655931868	0.0650888	0.092990577	0.074102212	1.348747061	
K08223|Acinetobacter sp. ADP1	0.375142922	0.041458906	0.042777482	0.038788406	1.183993806	0.046491528	1.06989567	1.306504176	0.108195561	0.075559135	0.078613344	1.296124849	
K08223|Alicyclobacillus acidocaldarius subsp. acidocaldarius DSM 446	0.924676079	0	0	0	0.495145019	0	0.040683394	1.012400477	0	0	0	0.30316912	
K08223|Arcobacter butzleri RM4018	0.375675909	0.056402186	0	0.087461519	1.051419807	0.061379183	0.294730344	0.682723366	0.057115675	0.057328015	0.078312014	0.933090545	
K08223|Bacteroides fragilis NCTC9343	4.637946439	1.561677708	0	0.251491983	23.20300842	0.150901936	4.722886501	7.139715448	1.215887502	0.52196497	0.110723749	9.056334411	
K08223|Bacteroides helcogenes	2.339034028	0.208106264	0.118153631	0.165188468	9.518578926	0.151786106	4.112751237	8.527408932	0.348642611	0.430391396	0.156047929	11.08078516	
K08223|Bacteroides thetaiotaomicron	3.455864782	0.591357213	0.099146308	0.29462654	12.43135218	0.1340081	2.615853458	4.613563015	1.274861385	0.333288867	0.120800621	7.141703587	
K08223|Burkholderia glumae BGR1	0.859980441	0.095586641	0.030525578	0.237204823	3.207696383	0.196202454	1.39301155	2.641619647	0.12887427	0.424126885	0.162110604	3.774116206	
K08223|Burkholderia multivorans ATCC 17616 (JGI)	1.381159084	0.101849575	0.029147107	0.394800676	3.887826931	0.202139141	1.213521202	2.508035086	0.127164909	0.423069496	0.166588501	4.391288951	
K08223|Burkholderia rhizoxinica	0.697523425	0.09356466	0.03170078	0.363079523	2.332496452	0.198378475	2.579855645	2.872005047	0.07202222	0.393672629	0.149520238	3.256081832	
K08223|Burkholderia sp. CCGE1002	2.065370607	0.107454363	0.031503815	0.230118911	2.681988077	0.205227643	1.673746116	2.54370199	0.111678505	0.412469379	0.155548318	4.356592102	
K08223|Burkholderia thailandensis E264	0.932100857	0.049431557	0.027260146	0.367404104	3.23198943	0.120222128	1.414896955	2.736714619	0.116586231	0.414229271	0.146483136	4.150758446	
K08223|Campylobacter concisus	1.308865464	0	0	0	0	0	0	0	0	0	0	0	
K08223|Campylobacter curvus	0.884173298	0	0	0	0.89047195	0	0	1.805054152	0	0	0	0	
K08223|Clostridium botulinum B Eklund 17B	0.438873838	0	0	0	1.677852349	0	0	0	0	0	0	0	
K08223|Clostridium kluyveri NBRC 12016	0	0	0	0	0	0	0	0	0	0	0	0	
K08223|Escherichia coli ATCC 8739	0.727631778	0.103385128	0.032738721	0.158405301	3.394278469	0.095725004	2.079496242	4.636724703	0.11437026	0.25158111	0.179478856	3.011381969	
K08223|Parabacteroides distasonis	1.602535962	0.401923884	0.222447782	0.068923548	8.208556716	0.079522838	4.159250376	6.444869305	0.562512596	0.559317031	0.185713417	11.27866418	
K08223|Pedobacter heparinus	0.868045556	0.976949381	0.025384002	0.132849446	3.491455069	0.217218012	3.204086902	2.350075734	0.148133126	0.310534697	0.176290021	6.138025542	
K08223|Pseudomonas entomophila	0.27301324	0.038267473	0.444867208	0.045740769	1.850930091	0.101309556	1.180952086	2.134546157	0.076782506	0.127768232	0.115886421	2.732955237	
K08223|Pseudomonas fluorescens Pf0-1	0.310729508	0.09549167	0.596622759	0.07535817	1.563250063	0.139020094	0.912148742	2.484393291	0.116300017	0.122474568	0.163884039	2.949644072	
K08223|Pseudomonas fluorescens SBW25	0.328937289	0.093212506	0.42071149	0.042317353	1.495040887	0.186219085	1.136728304	2.299140285	0.076418802	1.084583247	0.080644547	2.639997193	
K08223|Pseudomonas putida KT2440	0.658473825	0.089299955	1.733249863	0.117053408	2.620581437	0.126866414	0.857854837	2.064558133	0.07557523	0.170715272	0.082314343	1.963492928	
K08223|Pseudomonas stutzeri A1501	0.255220563	0.100206559	0.461967915	0.045861457	2.10526855	0.194493714	1.220782578	2.758050063	0.082595989	0.240020739	0.126521254	3.639774856	
K08223|Pseudomonas syringae pv. tomato DC3000	0.206056032	0.041645217	0.412316312	0.105321264	0.874779253	0.091824329	0.759970351	2.121871241	0.117212594	0.118743893	0.121404423	2.593259786	
K08223|Rhodopseudomonas palustris BisA53	0.321417384	0.092458996	0.03015307	0.322835958	1.478769302	0.148848654	1.041457494	2.280291121	0	0.229050079	0.191562874	2.331695959	
K08223|Rhodopseudomonas palustris BisB18	0.351219283	0.089486298	0.027516768	0.099391718	1.608352332	0.103699411	0.935929332	2.282713171	0.079252145	0.224147104	0.184126115	2.45618608	
K08223|Rhodopseudomonas palustris CGA009	0.25864846	0.038417671	0.022885265	0.206542962	0.795478949	0.088096328	0.812679609	1.897233966	0	0.195022635	0.164666818	1.886839375	
K08223|Thiomonas intermedia	0.697037265	0.116762343	0.029173486	0.171847311	1.701990314	0.184511115	1.005323352	1.60647102	0.029366371	0.309138506	0.121098935	2.254388035	
K08223|Tolumonas auensis	0.599097236	0.107299391	0.3043697	1.107459313	2.247672823	0.171267025	0.894329981	1.723387801	0.073199862	0.258284811	0.157749799	2.030592569	
K08224	0	0	4.022719656	3.133221777	0	0	8.100939541	8.533061129	0	0	0	0	
K08224|Acinetobacter baumannii AYE	0	0	0	0.294205725	0	0	0.282942948	0.039918787	0	0	0	0	
K08224|Acinetobacter sp. ADP1	0	0	0	0.263301349	0	0	0.110267808	0	0	0	0	0	
K08224|Alicyclobacillus acidocaldarius subsp. acidocaldarius DSM 446	0	0	0.063752139	0	0	0	0.129433203	0.096310736	0	0	0	0	
K08224|Burkholderia ambifaria MC40-6	0	0	0	0	0	0	0.111817012	0.082498485	0	0	0	0	
K08224|Burkholderia glumae BGR1	0	0	0	0.058926287	0	0	0.307544574	0.10001377	0	0	0	0	
K08224|Burkholderia multivorans ATCC 17616 (JGI)	0	0	0.043071028	0.029234539	0	0	0.185961936	0.098010371	0	0	0	0	
K08224|Burkholderia phymatum	0	0	0	0.247905982	0	0	0.297167389	0.109251369	0	0	0	0	
K08224|Burkholderia phytofirmans	0	0	0	0.249373555	0	0	0.447152856	0.107175226	0	0	0	0	
K08224|Burkholderia pseudomallei 1710b	0	0	0	0.181507174	0	0	0.247710489	0.081917972	0	0	0	0	
K08224|Clostridium beijerinckii NCIMB 8052	0	0	0.893655049	0.280313616	0	0	0.108673879	0.955214441	0	0	0	0	
K08224|Comamonas testosteroni CNB-2	0	0	0.050101369	0.255209968	0	0	0.271522002	0.095631004	0	0	0	0	
K08224|Pseudomonas aeruginosa UCBPP-PA14	0	0	0.331717896	0.290306342	0	0	0.687654806	0.745506171	0	0	0	0	
K08224|Pseudomonas fluorescens SBW25	0	0	0.500245201	0.065554529	0	0	1.255223993	1.491757888	0	0	0	0	
K08224|Pseudomonas mendocina ymp	0	0	0	0.03343271	0	0	0.092003882	0.045369994	0	0	0	0	
K08224|Pseudomonas protegens Pf-5	0	0	1.203279031	0.267806173	0	0	0.592400016	0.345931956	0	0	0	0	
K08224|Pseudomonas putida KT2440	0	0	0.35758041	0.087703941	0	0	0.703866916	1.630234798	0	0	0	0	
K08224|Pseudomonas stutzeri A1501	0	0	0.204835184	0.280741186	0	0	0.421654411	1.22848328	0	0	0	0	
K08224|Pseudomonas syringae pv. syringae B728a	0	0	0.374482348	0.247698701	0	0	1.847941423	1.279834882	0	0	0	0	
K08227	10.58364226	13.06169232	0	10.5775142	0	0	3.419421271	0	24.30251749	9.64810081	0	0	
K08227|Burkholderia lata	8.562778818	12.15177421	0	8.739354826	0	0	1.632019816	0	19.91601341	8.51310965	0	0	
K08227|Klebsiella pneumoniae subsp. pneumoniae MGH 78578	2.020863444	0.909918107	0	1.838159369	0	0	1.787401455	0	4.386504089	1.134991161	0	0	
K08234	338.893404	140.4592983	0	24.05905928	324.3837828	237.2915313	15.96518795	11.77064392	0	149.8302263	322.5965	14.30103065	
K08234|Cellulophaga algicola	46.43138571	22.4272265	0	1.208279781	65.83297708	29.75338952	1.551349619	0.678585192	0	19.26170839	47.88962007	1.203862302	
K08234|Clostridium acetobutylicum ATCC 824	41.78412989	15.22016149	0	0.688183744	28.94843284	27.96864128	1.297390158	1.134560597	0	18.4060027	31.60222028	1.32379469	
K08234|Clostridium beijerinckii NCIMB 8052	46.44965239	17.32541393	0	0.692733984	33.50350371	28.74980397	1.390081592	1.132124054	0	17.80974315	35.32164593	1.343604833	
K08234|Clostridium perfringens SM101	43.04053669	21.99454426	0	1.822574246	38.64920117	31.80387934	1.49518669	0.759984767	0	18.21314861	36.77126054	0.958383816	
K08234|Enterococcus faecalis V583	21.5829531	3.717770697	0	1.327351573	10.82143463	10.52944146	0.529028915	1.382000805	0	7.873724338	20.55889668	1.275750871	
K08234|Lactobacillus salivarius UCC118	14.08000194	1.564911084	0	0.433596282	3.395348049	3.695648985	0.347356325	4.000456958	0	7.138119719	7.692153448	0.191214484	
K08234|Lactococcus lactis subsp. lactis Il1403	10.43771569	1.961116192	0	0.471147686	5.104718469	4.275308297	0.27008379	0.268300712	0	4.821887976	9.144888844	0.992427982	
K08234|Pediococcus pentosaceus ATCC 25745	8.704205724	2.260066686	0	0.489028965	7.256936645	7.315183592	0.225897654	0.37639375	0	5.360036102	7.990389442	0.229689898	
K08234|Polaromonas naphthalenivorans	29.21362797	15.73205967	0	1.537644527	36.02906246	25.38112543	1.418809048	0.627204066	0	12.60921453	38.19213732	1.181639254	
K08234|Pseudomonas stutzeri A1501	27.76229558	16.66555808	0	0.934051483	40.23624345	27.32898172	1.453459963	0.930572381	0	12.44049272	41.14529002	3.931283839	
K08234|Rhodopseudomonas palustris CGA009	0	0	0	12.70243875	1.976284585	0	4.032848199	0	0	0	0	0	
K08234|Riemerella anatipestifer ATCC 11845 = DSM 15868	37.93133909	15.27445853	0	1.383168765	37.73617777	29.47974318	1.532643629	0.327150995	0	18.27002302	34.46862361	1.13083709	
K08234|Variovorax paradoxus EPS	11.47556025	6.316011176	0	0.368859495	14.893462	11.01038453	0.421052371	0.153309641	0	7.626125019	11.81937384	0.538541586	
K08252	0	0	0	0	0	0	4.161355618	7.111985845	0	0	0	0	
K08252|Burkholderia ambifaria AMMD	0	0	0	0	0	0	0.571748416	1.053972733	0	0	0	0	
K08252|Burkholderia vietnamiensis	0	0	0	0	0	0	2.066022188	4.295906493	0	0	0	0	
K08252|Chlorobium phaeobacteroides DSM 266	0	0	0	0	0	0	1.026774406	0.639881585	0	0	0	0	
K08252|Polaromonas naphthalenivorans	0	0	0	0	0	0	0.496810608	1.122225034	0	0	0	0	
K08253	12.41031441	0	0	0	0	0	16.42966609	16.83523328	0	0	0	0	
K08253|Acinetobacter baumannii SDF	1.10915021	0	0	0	0	0	9.523184719	6.384977172	0	0	0	0	
K08253|Burkholderia xenovorans LB400	6.034145227	0	0	0	0	0	5.960556349	8.43874698	0	0	0	0	
K08253|Deinococcus geothermalis	0.648527344	0	0	0	0	0	0	0.045243116	0	0	0	0	
K08253|Escherichia coli O6:K15:H31 536 (UPEC)	4.618491624	0	0	0	0	0	0.945925019	1.966266014	0	0	0	0	
K08261	0	0	0	0	0	0	0	0	5.465151565	0	0	2.940457657	
K08261|Burkholderia cenocepacia AU1054	0	0	0	0	0	0	0	0	2.915855499	0	0	0.456691427	
K08261|Burkholderia pseudomallei 1710b	0	0	0	0	0	0	0	0	0.680735194	0	0	1.400119576	
K08261|Pseudomonas syringae pv. syringae B728a	0	0	0	0	0	0	0	0	1.676024671	0	0	0.432618757	
K08261|Variovorax paradoxus EPS	0	0	0	0	0	0	0	0	0.192536202	0	0	0.651027896	
K08276	4.361240975	0	0	0	0	0	0	0	0	0	0	0	
K08276|Escherichia coli O6:K2:H1 CFT073 (UPEC)	1.300568954	0	0	0	0	0	0	0	0	0	0	0	
K08276|Klebsiella variicola At-22	1.075198083	0	0	0	0	0	0	0	0	0	0	0	
K08276|Pseudomonas aeruginosa PA7	0.381553956	0	0	0	0	0	0	0	0	0	0	0	
K08276|Pseudomonas fluorescens Pf0-1	0.442894051	0	0	0	0	0	0	0	0	0	0	0	
K08276|Pseudomonas mendocina ymp	0.191521006	0	0	0	0	0	0	0	0	0	0	0	
K08276|Pseudomonas protegens Pf-5	0.39224336	0	0	0	0	0	0	0	0	0	0	0	
K08276|Pseudomonas putida KT2440	0.577261566	0	0	0	0	0	0	0	0	0	0	0	
K08279	29.2049425	0	11.62813041	0	13.67556924	0	15.1002229	29.85841626	11.28785912	21.46874578	14.21871847	11.96685349	
K08279|Acinetobacter baumannii AB0057	0.564659451	0	1.736165712	0	0	0	0.375364406	0.814570066	0.216198333	2.39827548	2.258726974	1.191674579	
K08279|Burkholderia cenocepacia J2315	11.62505401	0	1.21710177	0	9.061060887	0	5.216714671	13.41145814	4.221682884	12.96826125	4.749810137	4.650905109	
K08279|Escherichia coli O152:H28 SE11 (commensal)	8.321693853	0	1.299671856	0	1.886792453	0	0.744796616	3.127139673	2.127681654	0.931861704	3.016220537	0.323829045	
K08279|Pseudomonas entomophila	1.817697092	0	1.041393869	0	1.76366843	0	0.586766324	0.869670851	0.639105343	0.51499755	1.165810377	0.59329245	
K08279|Pseudomonas protegens Pf-5	0.733811921	0	1.308266438	0	0	0	0.703442825	1.476484107	0.490014279	0.988051074	0	0.692609583	
K08279|Pseudomonas putida KT2440	3.802079169	0	1.061300821	0	0	0	3.301484024	5.145166919	0.639105343	0.137828577	2.265236713	0.54854636	
K08279|Pseudomonas putida W619	0.8975242	0	1.067019077	0	0	0	3.174453382	1.082763656	0.419089367	1.384742319	0.51153686	0.539009042	
K08279|Thiomonas intermedia	0.323197584	0	2.276448589	0	0.585708708	0	0.511407346	1.923626878	0	0.118382736	0.251376877	1.244883625	
K08279|Variovorax paradoxus EPS	1.11922522	0	0.620762276	0	0.378338765	0	0.485793302	2.00753597	2.534981914	2.026345087	0	2.182103691	
K08280	0	0	0	7.312323886	0	0	13.33017874	0	5.954158848	0	5.507421896	14.57256337	
K08280|Escherichia coli K-12 MG1655	0	0	0	4.702774607	0	0	1.883592135	0	4.04469456	0	2.856455498	6.254389491	
K08280|Pseudomonas protegens Pf-5	0	0	0	2.609549279	0	0	11.44658661	0	1.909464288	0	2.650966398	8.31817388	
K08281	76.87503265	52.42482011	6.889394718	12.07630439	144.8733631	72.69413165	43.06116369	16.64049167	58.27894598	50.38959151	89.59114467	10.0458083	
K08281|Acinetobacter baumannii AYE	0.952932469	1.335604894	0.11865686	0.281726008	1.668528655	2.539689581	4.21621658	1.546822843	3.537965679	0.76532457	0.948989349	0.399657713	
K08281|Acinetobacter sp. ADP1	0.997339448	0.984475226	0.101427719	0.524190927	0.517392143	1.136899347	3.866759113	1.26610718	5.019902469	0.925326832	0.328030009	0.389210373	
K08281|Bartonella bacilliformis	0.510678921	0.958000216	0	0.715735305	0.776305958	1.169026364	2.032035332	0.383254476	0.954314885	0.895065863	0.441008368	0.354661622	
K08281|Bartonella clarridgeiae	0.615519897	0.945373386	0	0.336590698	1.944208067	0.935488881	2.265453739	0.477673341	1.388357477	1.015743573	0.315182383	0.287981636	
K08281|Bartonella grahamii	1.818152161	2.698362886	1.354386425	3.59707922	3.275676844	0.813824889	1.562891008	0.371636295	4.210163748	0.932415347	0.725595975	0.312372978	
K08281|Bifidobacterium dentium	0	0	0	0	0.518386236	0	0	0	0	0	0	0	
K08281|Bifidobacterium longum subsp. infantis ATCC 15697 (JGI)	0	0	0	0	0	0	0	0.134767333	0	0	0	0	
K08281|Burkholderia glumae BGR1	2.77843957	0.741573077	0.307657483	0.243640382	2.513709494	1.386742901	2.093429488	0.363027565	0.910160229	0.691633728	0.775697109	0.078254731	
K08281|Burkholderia mallei ATCC 23344	1.048933532	0.505847261	0.284056797	0.590696759	1.290891975	0.832168925	1.985145392	0.514961192	1.969336516	1.07984129	0.191397275	0.076928202	
K08281|Burkholderia phymatum	0.358116132	0.498999643	0.345701249	0.888251696	0.510842894	1.201750778	2.179614342	0.632082851	2.676502902	0.323644157	0.658920712	0.287674467	
K08281|Burkholderia vietnamiensis	0.470537808	0.772710865	0.304574389	0.24321888	2.415819681	1.342649527	2.335324188	0.551845884	1.020466508	0.797856371	0.608185005	0.105450022	
K08281|Clostridium botulinum A ATCC 3502	0	0	0	0	0.817319935	0	0	0	0	1.014350764	0	0	
K08281|Clostridium ljungdahlii	0.354419693	0	0	0	1.054009524	0	0	0	0	0.927900404	0	0	
K08281|Escherichia coli APEC O1 (APEC)	10.53035789	4.381923501	0	0.382349435	24.49266303	8.844137661	0.914107989	1.345287163	0.203235123	8.040800585	26.55863597	0	
K08281|Escherichia fergusonii	10.30779613	5.47012775	0	0.342431079	27.45743177	12.29924202	0.86216369	0.906123059	0.0720761	7.758373863	20.97427929	0	
K08281|Klebsiella variicola At-22	5.110909283	3.877093695	0	0.425516169	16.82399132	6.861052832	0.887293605	0.874505125	0.300096532	4.257850144	10.11505557	0	
K08281|Pseudomonas aeruginosa LESB58	5.792845335	1.219964543	0	0	4.44604002	2.10512412	0	0.336933478	0	0.33311929	1.692047377	2.381873122	
K08281|Pseudomonas entomophila	2.260533017	0.321262604	0	0	1.622923382	0.581829104	0	0.274265927	0	0.270142013	0	0.569597162	
K08281|Pseudomonas fluorescens Pf0-1	0.576517817	0.984740578	1.155386374	0.920630917	1.468334691	1.086620579	3.978744647	1.073055704	7.923975423	0.576263134	0.80793767	0.330470855	
K08281|Pseudomonas mendocina ymp	2.06346505	0.32461491	0	0	1.501598206	1.156759627	0	0.276950423	0	0.366058114	0	0.63404005	
K08281|Pseudomonas protegens Pf-5	4.020096384	1.236195644	0	0	4.563341861	1.930181845	0	0.420060415	0.421191405	0.416911101	0	0.782719942	
K08281|Pseudomonas putida W619	2.362276587	0.337444615	0	0	1.374606585	1.028923263	0	0.3071201	0	0.270142013	0	0.628779407	
K08281|Pseudomonas syringae pv. tomato DC3000	0.494344923	0.920626175	0.262784508	0.298427944	0.866119277	0.518896787	2.387449594	1.186004864	1.107016039	0.774206819	0.418250453	0.492911622	
K08281|Rhodospirillum centenum	0.325057841	0.349958222	0.2586984	0.316357372	0.575494408	1.655631437	1.288965446	0.161917537	7.348111062	0.508068883	0.499338899	0.076114806	
K08281|Rhodospirillum rubrum ATCC 11170	0.747150511	0.438896734	0.340533124	0.82348087	2.402588581	0.729770003	0.96889689	0.581523939	10.19619583	1.753994731	1.68793778	0.264779775	
K08281|Riemerella anatipestifer ATCC 11845 = DSM 15868	17.4331101	19.6341917	0.955715877	0	34.27239977	17.44911101	0.711274826	0.233070272	0.733769031	12.73667849	17.79642962	0.537018988	
K08281|Terriglobus saanensis	0.091591998	0.494111042	0.102692594	0.303447988	0.659844836	0.174583916	1.78506187	0.260503596	2.611343179	0.589216243	1.006643619	0.076658122	
K08281|Thiomonas intermedia	2.431928095	0.776324164	0.437736624	0.309744	1.06789398	1.124601901	2.043860068	0.316149615	1.081934572	0.566172432	0.594854017	0.098192681	
K08281|Variovorax paradoxus EPS	1.161680585	1.05234504	0.255246143	0.135446229	1.565450903	2.412850273	2.472059238	0.927848703	2.324410947	1.158633349	0.174225398	0.439102599	
K08281|Variovorax paradoxus S110	1.260301469	1.164051739	0.304140153	0.397342516	2.409549084	1.376574071	2.224416654	0.916992795	2.268420328	0.643857411	2.272502812	0.441357428	
K08282	0	0	76.46977372	79.03535212	0	0	40.11933676	66.50315381	104.2252773	44.13180457	0	41.83743473	
K08282|Burkholderia lata	0	0	0.317414601	1.025452421	0	0	0.329176474	1.420851674	0.985269645	0.166015686	0	0.391520668	
K08282|Burkholderia pseudomallei 1710b	0	0	0.274713451	0.494141499	0	0	0.344143647	1.357624492	0.797402704	0.150243899	0	0.607666271	
K08282|Burkholderia thailandensis E264	0	0	0.267083696	0.497577562	0	0	0.334774301	1.741476562	0.802939221	0.148490371	0	0.756800869	
K08282|Polaromonas naphthalenivorans	0	0	29.79268532	32.86604559	0	0	16.87471057	25.92249014	43.42903373	21.49514231	0	17.41210183	
K08282|Pseudomonas mendocina ymp	0	0	45.50601299	42.02559722	0	0	21.16115595	32.79600288	56.99240331	21.29205581	0	19.71431244	
K08282|Variovorax paradoxus EPS	0	0	0.15892314	1.11066574	0	0	0.682330212	1.535177856	0.634349336	0.448704474	0	0.950418132	
K08282|Variovorax paradoxus S110	0	0	0.152940517	1.015872078	0	0	0.393045601	1.729530209	0.583879385	0.431152021	0	2.004614529	
K08289	242.418543	243.7790401	289.6834456	195.4818041	429.9998251	233.7559956	110.6674024	175.6452578	200.1123756	186.790061	218.8325446	164.7859078	
K08289|Acinetobacter sp. ADP1	6.530659398	7.160973081	7.710205327	5.89700245	9.674809905	6.392637262	7.162294014	8.221787701	5.936430453	4.64236762	5.411244482	7.151368897	
K08289|Arcobacter butzleri RM4018	5.140163899	6.773098885	8.629275404	5.904055154	9.768571329	5.314022212	3.711405482	4.804565089	5.877791652	3.693081563	5.092792295	5.361043502	
K08289|Arcobacter nitrofigilis	6.317915559	8.037373191	9.057518784	6.584319077	10.58051802	5.104891591	3.933948153	5.116377578	6.103560587	5.112127586	5.010102356	5.316916172	
K08289|Bacteroides vulgatus	80.09779583	64.17293253	54.36688573	38.34655023	144.1715946	73.13837242	9.205889229	14.53887688	29.157561	53.59777783	69.5706549	11.46958484	
K08289|Bifidobacterium animalis subsp. lactis AD011	3.247846712	3.840659885	7.462006458	4.307849743	6.336330564	3.177285271	2.660220103	4.772473074	4.930843179	2.790422327	3.488406779	5.819558499	
K08289|Bifidobacterium bifidum PRL2010	2.475573729	2.379135631	5.416432802	2.969233255	4.122631092	1.650650848	1.947518369	3.757686601	4.039567814	2.310860949	2.446248865	3.810593297	
K08289|Bifidobacterium longum NCC2705	1.894089034	1.625373021	4.403974981	2.566901707	3.529991172	1.215812247	2.120036385	3.621575512	3.093237711	1.949497189	2.01054652	3.394544836	
K08289|Burkholderia rhizoxinica	4.665267302	5.502836648	10.80716642	5.471762817	7.267493683	5.927324432	5.213170614	7.557295578	6.21999122	4.024013317	4.389133661	6.147532493	
K08289|Burkholderia sp. CCGE1002	5.629496872	6.329716943	9.093900025	6.327243848	9.327784145	5.730575582	5.067444828	6.384839467	6.646597238	4.14362067	4.2390262	6.480370362	
K08289|Burkholderia thailandensis E264	3.073238503	3.74657956	7.685327909	4.891477594	5.58807205	3.625278813	4.487225734	6.072259324	6.386332857	3.585709686	3.232920647	5.243484169	
K08289|Chlorobium limicola	22.3567365	26.50048479	22.85451289	16.29837383	46.8163435	23.23950265	5.180119699	7.499584237	15.46908957	22.76419144	22.31573396	7.324389776	
K08289|Chlorobium phaeobacteroides BS1	25.22817348	28.077846	25.663043	17.19022481	51.21530895	24.82193287	5.39315607	9.263587024	15.11010368	21.4265631	25.65891242	9.022213463	
K08289|Escherichia coli APEC O1 (APEC)	8.872056983	8.973730008	12.68495328	8.600478707	15.45479512	10.11819722	6.006642813	10.58346527	9.820184749	6.577084995	8.70117532	8.721736905	
K08289|Klebsiella pneumoniae subsp. pneumoniae MGH 78578	7.456395445	6.862958617	12.11951354	8.119927043	11.46085309	7.892576044	6.453045703	11.7334739	9.595515222	6.249938591	7.223617654	9.353422345	
K08289|Parabacteroides distasonis	8.316671516	12.41366893	18.62029905	11.94489247	13.90826514	7.983522235	8.524592441	17.44151176	16.93978653	6.103512031	6.059451499	18.4156665	
K08289|Polaromonas naphthalenivorans	3.026400543	3.650973849	7.126082352	4.508641462	5.328671432	4.359097746	4.452316692	5.658083355	4.810982545	2.863634699	3.971956149	5.598363681	
K08289|Pseudomonas putida W619	9.300536356	9.624010588	15.13250779	10.20832273	14.7505885	8.542366444	6.189100728	12.15401441	12.76539196	5.975340923	7.734646827	10.22146651	
K08289|Pseudomonas stutzeri A1501	11.81532812	10.50989744	16.05393203	10.82203366	18.5710018	10.53239802	7.878163399	13.53570318	12.37500046	7.294183001	9.543469671	13.99540652	
K08289|Rhodospirillum centenum	13.7096591	13.07158886	13.50321154	9.998629437	20.13274558	12.24430906	3.952420194	6.799589522	8.848796045	9.991713751	12.19049923	6.662706922	
K08289|Thiomonas intermedia	4.1819977	5.963811797	8.736228263	5.714535404	8.619690091	5.291617549	5.065116594	6.337791378	5.959663767	4.705808485	4.32401863	6.145778224	
K08289|Tolumonas auensis	9.082540458	8.561389807	12.55646798	8.809348656	13.37376536	7.453625073	6.063575196	9.790716945	10.0259474	6.988611257	6.217986525	9.12975987	
K08295	0	0	3.416912521	5.832535818	0	0	0	0	4.975500168	0	0	5.954891593	
K08295|Burkholderia ambifaria AMMD	0	0	0.057403642	0.391960363	0	0	0	0	0.111942816	0	0	0	
K08295|Burkholderia phymatum	0	0	1.305118894	0.838026397	0	0	0	0	1.131314171	0	0	1.60960848	
K08295|Burkholderia sp. CCGE1002	0	0	0.442456448	0.550994122	0	0	0	0	0.614695016	0	0	0.900569153	
K08295|Burkholderia thailandensis E264	0	0	0.157668552	0.695896667	0	0	0	0	0.042826422	0	0	0.033765347	
K08295|Comamonas testosteroni CNB-2	0	0	0.369408688	0.486636089	0	0	0	0	1.132997866	0	0	0.351900292	
K08295|Polaromonas naphthalenivorans	0	0	0.201131649	0.435492657	0	0	0	0	0.424402357	0	0	0.404379536	
K08295|Polaromonas sp. JS666	0	0	0.482136943	0.549340782	0	0	0	0	0.885234559	0	0	1.358417722	
K08295|Rhodopseudomonas palustris BisA53	0	0	0.136492545	0.874319957	0	0	0	0	0.182530984	0	0	0.693722838	
K08295|Variovorax paradoxus S110	0	0	0.26509516	1.009868784	0	0	0	0	0.449555978	0	0	0.602528226	
K08296	0	0	0	0	0	0	17.46432242	7.459534989	0	0	0	0	
K08296|Acinetobacter oleivorans	0	0	0	0	0	0	7.302555819	3.83514463	0	0	0	0	
K08296|Acinetobacter sp. ADP1	0	0	0	0	0	0	7.782555085	3.624390359	0	0	0	0	
K08296|Polaromonas naphthalenivorans	0	0	0	0	0	0	0.767377078	0	0	0	0	0	
K08296|Polaromonas sp. JS666	0	0	0	0	0	0	0.940624199	0	0	0	0	0	
K08296|Variovorax paradoxus EPS	0	0	0	0	0	0	0.671210244	0	0	0	0	0	
K08297	15.73424376	4.705071696	0	0	0	8.42487151	0	0	0	21.15223342	14.44358932	0	
K08297|Clostridium saccharolyticum WM1	0.38120256	0	0	0	0	0	0	0	0	1.034033609	1.222671107	0	
K08297|Escherichia fergusonii	15.3530412	4.705071696	0	0	0	8.42487151	0	0	0	20.11819981	13.22091822	0	
K08299	2.451186129	0	0	4.068256835	4.009339527	0	1.570246316	3.952042354	0	1.568385746	0	0	
K08299|Acinetobacter sp. ADP1	0.108846195	0	0	1.729268607	0.298120931	0	0.048097837	0	0	0.096472255	0	0	
K08299|Burkholderia cenocepacia HI2424	0.351814269	0	0	0.286807779	0	0	0	0	0	0	0	0	
K08299|Burkholderia cenocepacia MC0-3	0.367672127	0	0	0.106499161	0.095920476	0	0.056290004	0.057023443	0	0.088793997	0	0	
K08299|Burkholderia xenovorans LB400	0	0	0	1.34589502	0	0	0	0	0	0.05313382	0	0	
K08299|Escherichia coli O45:K1:H7 S88 (ExPEC)	1.384447862	0	0	0	2.383414838	0	1.465858477	2.457002457	0	1.227102345	0	0	
K08299|Rhodopseudomonas palustris BisA53	0.145501757	0	0	0.231776972	0.816065252	0	0	1.438016454	0	0.051441665	0	0	
K08299|Rhodopseudomonas palustris BisB5	0.09290392	0	0	0.231776972	0.109904359	0	0	0	0	0.051441665	0	0	
K08299|Sphingobium japonicum	0	0	0	0.136232323	0.305913672	0	0	0	0	0	0	0	
K08300	27.59896634	21.26284345	20.02859887	32.75447671	24.32544576	18.4898684	25.80006566	24.57634785	43.29926192	23.17096736	21.70505347	19.12767511	
K08300|Acinetobacter oleivorans	0.260645854	0.220277192	0.100387487	0.601791393	0.145419017	0.325286727	3.766658086	4.076913768	0.40860787	0.146383565	0.36011431	0.605747433	
K08300|Acinetobacter sp. ADP1	0.187942724	0.198064823	0.110548068	0.302500454	0.140744148	0.167203173	4.022116048	3.235029826	0.429701185	0.141539519	0.350870068	0.569684618	
K08300|Bartonella clarridgeiae	0.619295122	0.407843294	0.413437522	0.575730098	0.491365214	0.340410694	0.428919776	0.831463168	0.459643526	0.707760027	0.716382144	0.479231783	
K08300|Bartonella grahamii	0.6114265	0.357479121	0.302818726	0.547178731	0.449297969	0.349035948	0.484463114	0.508973536	0.482534947	0.906908647	1.126195221	0.352071913	
K08300|Bartonella henselae Houston-1	0.52866459	0.331463403	0.368080515	0.556965619	0.456374031	0.230373765	0.469247596	0.534311633	0.428602449	0.536511175	0.436099781	0.386077144	
K08300|Bartonella quintana Toulouse	0.551604173	0.321323022	0.377429337	0.54390263	0.428675157	0.267118178	0.508075691	0.555983188	0.424100928	0.605596988	0.606994488	0.389887087	
K08300|Bifidobacterium animalis subsp. lactis Bl-04	0.566539327	0.251912364	0.440057698	0.304660953	0.580915688	0.455027784	0.242979534	0.436262533	0.653635138	0.390456564	0.47121795	0.743818938	
K08300|Bifidobacterium bifidum S17	0.64824668	0.522340047	0.464440292	1.199089934	1.094898526	0.568707844	0.314922792	0.498737852	0.797995678	0.6907528	0.481810562	0.709013202	
K08300|Bifidobacterium dentium	0.708153037	0.497155731	0.434523245	0.287942292	1.106391945	0.558884172	0.181068213	0.259129946	0.798572264	0.683419353	0.687279395	0.7712511	
K08300|Bifidobacterium longum subsp. longum JDM301	0.653686264	0.351801439	0.444757234	0.444861639	1.123290227	0.46881489	0.124599561	0.390666956	0.66378637	0.403341852	0.719003126	0.772289233	
K08300|Burkholderia glumae BGR1	1.040214191	0.696748493	0.551411844	1.26912647	0.762494677	0.41351694	0.294344007	0.402289137	1.963536483	0.626151001	0.350671313	0.228037145	
K08300|Burkholderia mallei ATCC 23344	1.016319038	0.684336158	0.509528947	1.287826022	0.681543125	0.425898282	0.401184049	0.431024699	1.844492283	0.774749045	0.39326798	0.226387651	
K08300|Burkholderia multivorans ATCC 17616 (JGI)	0.979418873	0.706628548	0.501043637	1.272027903	0.762463894	0.740461021	0.391328475	0.459727985	1.86756601	0.609106694	0.391973388	0.2341711	
K08300|Burkholderia phymatum	0.943338234	0.666189811	0.459671107	1.213302696	0.713849823	0.423452764	0.394460426	0.427050007	1.813929132	0.65562683	0.3985562	0.296033183	
K08300|Burkholderia phytofirmans	0.989502842	0.719746951	0.578996282	1.222630787	0.732536286	0.434786336	0.364655105	0.451368455	1.860471159	0.625160949	0.432192674	0.230122755	
K08300|Burkholderia rhizoxinica	1.021327046	1.173308132	0.657933908	1.589360496	0.841956624	0.657653441	0.51522129	0.538823595	2.183182546	0.769348575	0.39565854	0.32745764	
K08300|Burkholderia vietnamiensis	1.0161043	0.74257365	0.498356299	1.310138549	0.794278515	0.505394317	0.432494554	0.483772691	1.891691852	0.656966267	0.458680576	0.267075641	
K08300|Caulobacter segnis	0.158295388	0.069652453	0.198311858	0.261237435	0.213272577	0.139786667	0.24690228	0.22370602	0.157033072	0.172929594	0.558052311	0.190108262	
K08300|Caulobacter sp. K31	0.360058926	0.097429433	0.250706384	0.309516311	0.279742557	0.222027657	0.260447459	0.248086181	0.373841685	0.153729261	0.71586734	0.386574524	
K08300|Comamonas testosteroni CNB-2	0.929648511	0.926761261	0.50652497	1.373056564	1.291504936	0.788006015	0.349361137	0.339624044	1.555287169	0.678850182	0.641676149	0.296968226	
K08300|Escherichia fergusonii	0.700720257	0.42401647	0.256301182	0.528535017	0.378207309	0.566844934	0.505670425	0.454733021	0.961275712	0.476077947	0.358328264	0.766912766	
K08300|Janthinobacterium sp. Marseille	1.183372493	0.689812792	0.308676247	1.046477233	0.368239145	0.365986328	0.588246448	0.274320521	2.117481627	0.77292371	0.23632069	0.343624664	
K08300|Klebsiella variicola At-22	0.610544924	0.414389178	0.240166884	0.507351446	0.339216066	0.643236742	0.514438384	0.407043136	0.919886071	0.496434404	0.453166692	0.459948427	
K08300|Polaromonas naphthalenivorans	0.643431454	0.626707989	0.46286786	1.185579541	0.545226987	0.463406862	0.279902173	0.196181433	1.494050138	0.472032845	0.215080731	0.19233346	
K08300|Polaromonas sp. JS666	0.667098472	0.641388029	0.462923513	1.150403123	0.597400179	0.494162231	0.334966872	0.205397847	1.53946903	0.515104777	0.275743311	0.184222995	
K08300|Pseudomonas aeruginosa PA7	0.619686636	0.596688336	0.50344153	1.086997411	0.47650654	0.475444954	0.690020991	0.593663953	1.176279351	0.611274867	0.47256257	0.442020192	
K08300|Pseudomonas fluorescens SBW25	0.591846078	0.909128375	0.672490681	0.602121622	0.544065452	0.50749035	0.760037896	0.615083245	0.785993753	0.800264013	0.643850718	0.515687755	
K08300|Pseudomonas mendocina ymp	0.620818127	0.719354574	0.677811661	0.870271935	0.518191232	0.630390653	0.779430598	0.761462537	1.286799341	0.639260194	0.544704506	0.613519685	
K08300|Pseudomonas protegens Pf-5	0.528862557	0.485287988	0.707070626	0.672103317	0.522692957	0.483355506	0.735836744	0.592267705	0.837511543	0.65878878	0.533992993	0.437792917	
K08300|Pseudomonas putida KT2440	0.657027615	0.603074122	0.681860754	0.661911004	0.542378752	0.489265984	0.780221063	0.661286943	1.062053148	0.498075491	0.511727461	0.798397354	
K08300|Pseudomonas stutzeri A1501	0.492097916	0.535990293	0.523343326	0.849205535	0.592727622	0.507089678	0.727825765	0.681954684	1.252213909	0.712647563	0.554055069	0.637829318	
K08300|Pseudomonas syringae pv. phaseolicola 1448A	0.599839821	0.575716422	0.670060405	0.650613325	0.652153545	0.520219318	0.709471568	0.616318922	0.870901688	0.647485261	0.599821021	0.394309618	
K08300|Rhodopseudomonas palustris BisA53	0.232706143	0.047669833	0.123898138	0.154000112	0.263406746	0.09297786	0.198687552	0.15934345	0.132003783	0.161915288	0.378965158	0.223362412	
K08300|Rhodopseudomonas palustris BisB18	0.206378263	0.047057202	0.149137774	0.208547328	0.239208899	0.104208452	0.153454509	0.141489742	0.143180169	0.145694043	0.383393522	0.220497195	
K08300|Rhodopseudomonas palustris BisB5	0.158188861	0.043546413	0.123436003	0.22353769	0.112771432	0.062641153	0.186473204	0.1065714	0.328317013	0.104733446	0.241940467	0.213831221	
K08300|Rhodopseudomonas palustris HaA2	0.113449208	0.045657967	0.168044834	0.236669679	0.131438034	0.0599908	0.108364768	0.072916266	0.135265528	0.106711705	0.242699188	0.165125082	
K08300|Rhodopseudomonas palustris TIE-1	0.212098799	0.074499071	0.123383341	0.239905094	0.205923545	0.076697484	0.242893927	0.129324614	0.356601265	0.130716859	0.305327204	0.243292602	
K08300|Rhodospirillum centenum	0.996643791	0.360649878	1.36008791	0.622567963	0.720302994	0.55487743	0.962400271	0.574788985	0.485604083	0.556725838	1.014116997	1.037595719	
K08300|Rhodospirillum rubrum ATCC 11170	0.460609273	0.174746551	0.337286784	0.32730636	0.421812356	0.184571829	0.406051967	0.337406623	0.299225825	0.471457463	0.5719862	1.316887441	
K08300|Sphingobium japonicum	0.302122342	0.148054626	0.544478401	0.389732333	0.410105987	0.213322382	0.104652774	0.091347129	0.18275013	0.610713808	0.420712967	0.203930944	
K08300|Thiomonas intermedia	1.440977367	1.36972986	0.616427936	1.203390887	1.15978693	0.926368012	0.49948879	0.403164697	1.799178365	1.042890993	1.043292806	0.363142253	
K08300|Tolumonas auensis	0.35580407	0.372664367	1.261395025	0.655247081	0.298821106	0.440451107	0.675009785	0.675573919	1.150119512	0.440824915	0.310613389	0.567587458	
K08300|Variovorax paradoxus EPS	0.682543082	0.689492501	0.345985241	1.084625371	0.586219301	0.607571504	0.299974796	0.232941019	1.430748319	0.55712602	0.317772146	0.172263375	
K08300|Variovorax paradoxus S110	0.731667177	0.724485288	0.539057456	1.124529332	0.607627717	0.537450236	0.363095197	0.258820844	1.494140871	0.605798247	0.382315887	0.151551677	
K08301	360.0293834	298.9330195	347.4223336	363.9702934	551.4311417	290.6388295	170.1138736	253.4526262	503.5850245	267.3366272	334.2542005	247.322304	
K08301|Acinetobacter baumannii AYE	5.022499719	2.83101398	1.111939923	3.16810899	3.924870841	3.167539128	9.898199678	9.23023748	3.936755379	3.502784233	7.495191503	5.190803975	
K08301|Bacteroides thetaiotaomicron	69.72940105	72.18895449	84.06472569	74.1840957	139.2986539	63.12465417	25.23474288	47.48580564	118.2985265	47.83274786	57.39150071	50.91662823	
K08301|Bacteroides vulgatus	75.77814303	77.48151575	91.55241292	78.82263247	141.2981921	72.18827446	25.15980329	48.84349228	116.304017	48.70760323	60.52233395	55.0588257	
K08301|Burkholderia thailandensis E264	8.309143399	3.126223391	2.351854099	6.149454853	6.658347625	5.443615733	5.337169191	3.492376092	5.73410324	4.866057047	9.317268583	3.027650567	
K08301|Butyrivibrio proteoclasticus	1.668002801	0	1.682191487	1.943670163	0.531822742	0	1.312746309	0.295523848	0.985718851	0.693632784	1.235270317	0.852072886	
K08301|Cellulophaga algicola	15.83182121	16.81334019	21.54814372	21.25247643	26.65594871	15.44658843	8.724206778	13.84177053	31.05334607	10.84431485	12.83664934	16.67880912	
K08301|Chlorobium chlorochromatii	4.004812027	3.382254275	3.730724435	4.389355102	5.631937534	2.933043098	2.129514125	3.019425111	5.43661961	3.464223579	2.849219486	2.198569048	
K08301|Chlorobium phaeobacteroides BS1	3.257322838	2.977901298	3.370383672	3.951455968	5.178338777	2.879668935	1.459171682	2.786332305	5.071330832	3.100282728	2.818882501	2.026464059	
K08301|Chlorobium tepidum	3.662853724	3.286242445	3.845170318	4.127818671	5.60640171	2.910552706	1.923625333	3.212145874	5.265815029	3.490942747	2.957527659	2.542840861	
K08301|Clostridium acetobutylicum ATCC 824	1.149778296	0.551433621	0.269608346	0.682960394	0.940229854	0.445727727	0.526306643	0.588722198	0.631640934	1.274487782	3.467987236	0.375907218	
K08301|Clostridium beijerinckii NCIMB 8052	1.239127966	0.695935499	0.221426609	0.591363098	0.976977998	0.725816932	0.784589222	0.685623345	1.341745078	1.963421284	1.605438543	0.517146576	
K08301|Clostridium botulinum A ATCC 3502	0.860922299	0.468389414	0.297758635	0.645645513	0.766337383	0.433185926	0.258952446	0.355535719	0.598865465	1.159147376	0.875871093	0.101452659	
K08301|Clostridium botulinum E3	0.788459117	0.825811909	0.226519309	0.405832732	1.593935054	0.50972103	0.416085211	0.48206257	0.365610053	1.982721917	1.335868684	0.315766243	
K08301|Clostridium cellulolyticum	13.55859696	4.867525004	4.647020238	4.71359811	14.69568548	9.4073974	7.480729669	8.438912819	5.434075912	6.956864139	11.94146141	6.856709753	
K08301|Clostridium cellulovorans	2.325789384	1.029205312	0.407012611	0.861395985	2.212792423	1.019965025	0.979377168	0.68845848	0.62885956	1.931215979	3.127957859	0.767060886	
K08301|Clostridium kluyveri NBRC 12016	0.085850394	0.443478938	0.061570645	0.25923973	0.143834638	0.038069858	0.174571618	0.264939281	0.228685485	0.833506011	0.374291134	0.370748887	
K08301|Clostridium ljungdahlii	0.2729334	0.643466966	0.056271494	0.161948372	0.367332955	0.23390178	0.25586849	0.097709122	0	1.210484829	2.097429326	0.394470111	
K08301|Clostridium novyi	1.09260451	0.565232308	0.228313417	0.464364338	0.789779728	0.383408068	0.193703561	0.219743757	0.307276079	2.007086387	0.50113618	0.644628349	
K08301|Clostridium perfringens SM101	0.483562653	8.00193106	0.209027792	0.629657619	5.12858055	1.005911762	0.075881894	0.809276505	1.033538593	11.94862966	4.324790501	0.610913732	
K08301|Clostridium saccharolyticum WM1	24.42085488	2.233966563	7.00465647	10.77806522	7.118296173	3.195522453	5.531737288	8.27964718	6.149489838	16.32342269	33.0025829	8.761398053	
K08301|Clostridium sticklandii	0.154680339	0.411282059	0.146808739	0.274123334	0.366488253	0.261284696	0.030125956	0.070128593	0.460820152	0.246046287	0.226750977	0	
K08301|Clostridium tetani E88	1.119838443	0.660170501	0.083811859	0.851228688	1.00461079	0.547647011	0.273978956	0.385005725	0.399947805	1.34455531	1.698719551	0.203623209	
K08301|Eubacterium eligens	8.361441875	1.882492941	5.781293083	10.13432008	2.491472287	0.775792908	5.327678704	7.322053029	3.577882945	3.948832161	5.986859389	5.385104837	
K08301|Eubacterium rectale ATCC 33656	0.951698278	0.155694117	6.440144029	12.98158493	0.252497509	0.152087194	4.535394044	2.825339541	5.371405375	1.543522753	2.739584642	2.686726313	
K08301|Fusobacterium nucleatum subsp. nucleatum ATCC 25586	3.783508526	2.436593029	0.380811188	1.073396226	9.087563224	7.599706933	0.938043493	0.718571721	0.574525364	2.770230098	9.708044973	0.99172031	
K08301|Janthinobacterium sp. Marseille	8.281406336	4.964639194	2.517474626	4.497724902	9.29459621	8.409826302	3.888826444	3.321874723	5.384039216	4.768353051	7.424425246	4.113371474	
K08301|Parabacteroides distasonis	49.47571827	48.63100802	66.43896243	62.40657871	91.33794531	44.63056	22.46791827	43.97450347	109.5726478	36.22084124	36.5219529	41.0738983	
K08301|Pedobacter heparinus	15.27421999	16.8146154	19.23307852	18.5768179	28.18719178	14.78816302	11.88139337	16.90280545	29.11548047	10.82947215	11.64415091	15.96248653	
K08301|Polaromonas sp. JS666	4.761732475	1.90782826	1.374332964	4.448552094	4.452961696	4.222733383	2.517462892	3.283739178	4.371688255	4.341838057	5.552890696	1.759327276	
K08301|Pseudomonas fluorescens Pf0-1	11.00999931	3.231731826	2.463099602	4.38729238	8.180010127	5.849082535	7.128644403	6.323884063	4.555217908	8.067058064	11.39859626	3.390777522	
K08301|Riemerella anatipestifer ATCC 11845 = DSM 15868	9.405763596	9.04796093	12.21287429	14.12283722	17.24629725	8.780307692	6.426039286	8.310681555	20.47090277	7.521463525	7.159052396	7.816052302	
K08301|Terriglobus saanensis	1.670134603	0.62892362	0.512296089	1.160145689	2.024549018	1.34969538	0.611940641	0.745546937	1.834472868	1.134409589	2.605476218	0.543892932	
K08301|Thiomonas intermedia	5.75359468	3.060061866	1.591851034	6.113424406	4.08257471	2.817802856	2.560210024	3.254170705	5.888891575	5.056542738	4.445072998	1.999846392	
K08301|Variovorax paradoxus EPS	6.483167018	2.686195268	1.358763344	4.759127342	3.904087414	4.961574982	3.669234629	2.896581422	3.201082474	5.449885112	7.063964474	3.186609699	
K08302	147.9459217	118.5557602	37.12986968	29.82786791	196.3060686	150.4955223	44.14125311	61.51117875	34.17190782	162.0689307	254.7762156	58.34571381	
K08302|Clostridium acetobutylicum ATCC 824	15.80544457	12.90129497	3.871858007	4.601438449	21.30064462	14.14552975	7.761791315	12.34951362	1.824262451	21.30636947	30.43526966	12.30237658	
K08302|Clostridium botulinum B Eklund 17B	19.18206323	16.86798057	4.156031881	3.076109457	31.68104018	26.4313507	5.49469208	6.439024021	4.108346248	24.32310256	44.70552495	6.878088721	
K08302|Clostridium botulinum F Langeland	24.64364085	21.82317337	8.553202508	6.215668911	36.88527395	29.6728576	9.046974338	12.51397609	5.781609049	29.70373934	46.75744298	12.71902384	
K08302|Clostridium novyi	20.2290671	13.94069796	4.210325904	3.619735231	23.93771885	20.10863926	5.317076598	5.93361097	3.440305554	17.17059279	32.62487677	4.495364834	
K08302|Clostridium perfringens 13	31.8431004	30.01375932	7.185103683	6.044599094	39.05808822	29.4710197	6.955738525	12.74379041	9.397781377	39.07628943	47.21554113	11.45514293	
K08302|Escherichia coli O152:H28 SE11 (commensal)	12.93225707	8.234399121	2.692985485	1.634859607	15.50007124	10.4979817	2.870657977	3.449422885	2.066052606	11.71444365	17.41345199	2.49350385	
K08302|Klebsiella pneumoniae subsp. pneumoniae MGH 78578	23.31034852	14.77445489	6.460362211	4.635457156	27.94323154	20.16814359	6.694322283	8.081840755	7.553550538	18.77439345	35.62410808	8.002213058	
K08303	1577.083038	867.5109583	1006.276819	1081.419634	1546.11383	829.4198185	596.7118361	976.3702222	1187.814326	1220.865768	1546.540793	995.2920033	
K08303|Acinetobacter baumannii AYE	1.679991665	0.628292291	1.562402506	1.578817115	2.699638675	0.752907877	2.920790549	4.755491366	0.519281295	1.74529732	2.866906115	2.074012298	
K08303|Arcobacter butzleri RM4018	1.677749657	0.082858794	0.849873627	0.302075538	0.56928929	0.122673698	0.99172319	1.696211518	0.113450035	1.194219969	0.461577456	2.477031058	
K08303|Arcobacter nitrofigilis	0.404402428	0.084201197	0.481319549	0.277367141	0.169006234	0.024839475	0.382293412	0.364502657	0.032920862	0.239609873	0.191173589	0.369652131	
K08303|Bacteroides fragilis YCH46	47.90590591	42.70518802	30.47909365	27.34934382	80.23326106	35.84332769	7.80713561	14.06684197	38.74379001	24.60394926	38.71585849	19.25014514	
K08303|Bacteroides helcogenes	200.1829946	148.405755	117.205735	124.6297616	265.2946857	137.9250182	32.05144059	65.41166928	182.2145529	112.1149219	117.9192078	70.4261003	
K08303|Bacteroides thetaiotaomicron	51.45236623	45.54460762	32.20853499	29.00457716	83.79973166	39.34810766	8.245265029	14.92635076	39.14653131	24.29738657	40.71429655	14.74236334	
K08303|Bacteroides vulgatus	223.4213342	159.5334821	125.5628199	132.0783393	251.2448889	156.4295646	30.89269501	60.45582092	174.8600304	121.1101042	137.4168625	66.87429634	
K08303|Bifidobacterium adolescentis ATCC 15703	4.580537244	1.058334194	3.034749239	3.179407295	2.661809791	0.794892398	3.93029413	6.375773423	3.791526242	4.670045822	5.395417943	4.076697217	
K08303|Bifidobacterium animalis subsp. lactis AD011	4.270951326	0.86385253	3.017062517	3.684480322	1.947215818	0.815006272	2.761692755	5.710150244	2.283877798	4.166720973	4.651331786	5.606728198	
K08303|Bifidobacterium bifidum PRL2010	5.441325454	1.691945084	3.411200267	3.526673087	3.155549829	1.268208248	3.103932389	5.729088775	2.490906423	4.423031655	5.503329003	6.046608596	
K08303|Bifidobacterium longum NCC2705	5.525669645	0.96212883	3.272643705	4.057587932	2.187041343	0.944689906	3.051557003	5.493967465	2.603935337	3.796840977	4.192096593	4.432785873	
K08303|Burkholderia glumae BGR1	1.133453795	0.113683568	0.362255725	0.143478871	0	0	0.292942918	0.195526841	0.06583533	0	0.504032258	0.103507657	
K08303|Burkholderia phymatum	1.656797986	0.63822369	1.554007724	1.836365308	2.656805517	1.220000461	1.928889747	2.269795523	0.6938647	1.688144239	3.079093179	1.826032381	
K08303|Burkholderia thailandensis E264	0.298172385	0.13467905	0.962489263	0.178059439	0	0	0.130398306	0.469023893	0.190425152	0.200596806	0.194674606	0.047030541	
K08303|Butyrivibrio proteoclasticus	45.11864526	7.375465649	31.8494451	35.65374201	19.88121369	5.331688188	31.17279835	47.09948179	21.21706836	41.38730239	58.04817602	52.72988948	
K08303|Campylobacter curvus	0.436582698	0	0.164286454	0.074333403	0.029631434	0	2.081272206	0.209484403	0.259053716	0.312994613	0.040882776	0.76441869	
K08303|Campylobacter fetus subsp. fetus 82-40	0.563978633	0	0.363851677	0.24753308	0.110530352	0	0.850715049	0.727763325	0.051571142	0.234692925	0.309342942	0.949503186	
K08303|Campylobacter hominis	0.725785907	0.038092973	0.384412069	0.725690319	0.174535353	0.092017237	0.593805185	1.488023212	0.285424389	0.717363764	0.550776237	2.143519578	
K08303|Campylobacter jejuni subsp. jejuni NCTC 11168 = ATCC 700819	0.322097169	0	0.263434347	0.179771959	0.066027954	0	0.31391412	0.579238075	0.150322886	0.62101189	0.162381759	0.735763741	
K08303|Campylobacter lari RM2100	0.441347701	0	0.364089458	0.16914666	0.06586691	0	0.40405955	0.433582498	0.125982234	0.430703946	0.23721855	0.580619848	
K08303|Caulobacter sp. K31	0.11508901	0	0.179867626	0.043378123	0	0	0.20768432	0	0.08630473	0.043340329	0	0.04041576	
K08303|Chlorobium chlorochromatii	10.65087501	7.745552598	7.723882429	8.359249694	13.84195719	9.04725872	3.205678785	5.39178114	11.2338219	8.254373643	7.285177132	4.299251088	
K08303|Chlorobium limicola	9.559589599	4.739536677	7.731736446	7.490485013	8.405787934	6.1062744	3.149966971	5.435927834	13.20590418	6.689601977	5.613036206	4.349517058	
K08303|Chlorobium phaeobacteroides BS1	10.70113927	7.116740373	5.684628406	6.81796368	11.07849854	7.936573115	1.487309607	4.132518798	9.81998766	8.586606105	6.173877367	3.518879212	
K08303|Chlorobium phaeobacteroides DSM 266	5.725977509	3.983475447	3.97080571	5.001855567	6.157652563	3.883024687	1.911565214	2.767766004	7.934848952	4.608850866	3.866015949	3.023542727	
K08303|Chlorobium phaeovibrioides	5.226620682	3.604851633	4.688245711	3.272301634	6.846049826	5.504692385	1.69473209	3.291809738	6.722599191	4.820101537	3.470405973	2.511823979	
K08303|Clostridium acetobutylicum ATCC 824	34.05627028	15.10506206	20.69911524	20.62652424	22.24114857	8.809380162	21.54031773	31.71009975	14.55423795	40.05475395	43.60277367	31.26498123	
K08303|Clostridium beijerinckii NCIMB 8052	18.28440953	8.693826314	12.8559366	12.13678479	13.40017334	5.75581553	12.02545722	21.17481816	9.97527623	22.30624757	22.58857924	22.56628785	
K08303|Clostridium botulinum A ATCC 19397	11.28324775	4.708787859	7.247088768	8.269036873	8.077232135	3.428537005	6.720471324	11.30944175	6.293170896	10.36659768	12.97105739	10.40585491	
K08303|Clostridium botulinum A2	14.8868485	5.687972743	8.377984335	7.967727922	9.729582983	4.438295431	8.619952434	16.18310114	5.934781856	16.56581163	16.60796445	13.50487526	
K08303|Clostridium botulinum B Eklund 17B	11.09876498	5.157342134	6.197981638	5.862554592	7.603935091	2.966639168	4.457906498	10.21220633	3.858111582	12.54478087	12.56983153	9.140527747	
K08303|Clostridium botulinum E3	5.290595156	2.208451475	4.01972861	3.317570606	3.982829853	1.308642002	3.743074979	5.195264422	3.218197244	6.866712764	6.795326731	5.068667559	
K08303|Clostridium cellulolyticum	38.71205849	13.428272	20.41197469	19.68868217	27.01478245	10.78902988	23.32968442	32.06906728	16.70630527	40.87447819	45.64983785	29.928437	
K08303|Clostridium cellulovorans	21.16987938	8.617880226	13.91228222	14.12260691	16.90733647	6.555551865	12.75491302	22.8459129	11.44699098	25.57361206	27.02358555	23.50267025	
K08303|Clostridium kluyveri DSM 555	15.31426335	6.673186991	9.874585393	9.233482405	11.18345882	5.248374412	9.490447367	17.11450998	6.208064451	16.52856005	18.39626596	17.3560889	
K08303|Clostridium kluyveri NBRC 12016	7.980263429	3.538050075	5.233755532	4.149547894	7.501754619	3.844287738	4.123531124	5.087650671	3.83028914	8.716724511	9.757064051	5.936025859	
K08303|Clostridium ljungdahlii	19.798112	8.539278527	13.85965372	14.4217291	15.47423869	7.652695367	14.17460315	21.67297296	9.630845775	24.37454736	26.4459547	22.14252777	
K08303|Clostridium novyi	22.12490043	10.75167038	15.46587901	14.2314095	16.64199588	5.862324872	13.17822832	22.94348625	11.68980882	26.77907331	26.59527422	20.75848635	
K08303|Clostridium perfringens 13	6.131467687	7.840923319	5.664895952	4.367026346	4.678138716	1.86542508	4.257869412	6.345924515	5.362008369	13.11810483	9.579612001	6.913691281	
K08303|Clostridium perfringens SM101	11.75695396	8.233022088	6.5178168	6.250689913	10.33582394	4.665873046	7.254013637	13.80796104	4.810735178	19.05931154	14.60841472	14.22669492	
K08303|Clostridium saccharolyticum WM1	69.23619983	12.58433941	39.38979577	43.53551215	29.90993049	9.520296989	30.79392315	49.52312172	26.79484232	58.7974979	95.47542839	52.70924624	
K08303|Clostridium sticklandii	22.71324008	6.626525059	13.13292662	13.91380247	15.70044212	5.450655368	14.19273531	21.20425908	10.03668795	23.58500463	31.46886384	19.55663764	
K08303|Clostridium tetani E88	23.66640247	9.809147361	13.89642579	14.03354281	18.21589613	8.164083557	17.68130069	24.79502528	11.80501856	25.5898063	32.8174932	23.88968219	
K08303|Deinococcus deserti	3.441082158	0.782607458	3.055024162	3.060762664	2.712372741	1.176246529	2.474974882	1.942705777	4.028869424	2.782642242	2.131268133	2.196840932	
K08303|Deinococcus geothermalis	3.223650458	0.716723675	3.760330965	3.385317796	2.417918227	1.211384806	1.795236448	2.106076591	4.536522906	2.816064919	3.021766827	2.141390001	
K08303|Deinococcus maricopensis	1.627473081	0.65678064	2.83787102	3.955481314	1.472236194	0.818644732	1.345084194	2.173455148	3.620453393	1.27872752	1.470771055	1.761410116	
K08303|Deinococcus radiodurans	2.848848612	0.843528606	3.325601226	3.80675508	2.099960673	1.818928522	2.694377625	3.271014261	4.066200479	4.288991005	3.066814602	2.542883272	
K08303|Enterococcus faecalis V583	10.46993442	2.011460658	2.774100352	3.926175015	4.590850819	1.129747106	4.001833228	5.882963939	3.699763954	6.198636236	8.061445211	5.669093569	
K08303|Escherichia coli O6:K2:H1 CFT073 (UPEC)	0.675036959	0.385090282	0.690459347	0.24391917	0.476227233	0	0.416587876	0.937249605	0.159153243	0.305710825	1.373570654	0.046090083	
K08303|Eubacterium eligens	58.70483862	9.479129371	41.28894326	44.80805815	24.60699731	7.522396148	26.18696895	50.70647982	23.43047065	48.89487631	79.48115508	43.13163627	
K08303|Eubacterium limosum	16.03188059	7.80933867	9.596178859	12.75237056	16.94906154	8.377743546	12.34537315	17.4389235	8.667392501	29.17439842	31.30663649	16.7037355	
K08303|Eubacterium rectale ATCC 33656	63.91060527	11.47508679	43.99490347	53.45560069	30.100883	8.186190796	31.06628193	50.66695367	30.01637067	52.8677081	85.79448631	50.24277974	
K08303|Fusobacterium nucleatum subsp. nucleatum ATCC 25586	72.51749728	46.99905349	8.53712474	12.4051237	110.3448182	88.00150503	8.812788845	12.43187343	9.963653042	50.09788002	129.7350198	13.50791368	
K08303|Helicobacter felis	0.680045976	0.073958326	0.18257676	0.214649429	0.320759029	0.052636198	0.647333105	0.283910685	0	0.066874081	0.183272241	1.213458989	
K08303|Helicobacter hepaticus	0.926767995	0	0.173954967	0.358669292	0.223704269	0	0.267910756	0.035593084	1.58194835	0.154179167	0.718763548	0.448120331	
K08303|Helicobacter mustelae	0.466221427	0	0.076128037	0.157108789	0.052148887	0	0.19714261	0.02916272	0	0.343820569	0	1.038872324	
K08303|Helicobacter pylori Shi470	0.625432224	0	0.076244492	0.234938539	0.290852508	0.129642439	0.427661422	0.155706599	0	0.072538691	0.257538269	1.208714364	
K08303|Klebsiella variicola At-22	10.90833276	8.506006048	10.49617992	12.26476626	12.7838923	7.265778014	4.453988325	7.295654806	19.19697682	7.807175715	8.735008874	8.338305253	
K08303|Lactococcus lactis subsp. cremoris MG1363	8.643025626	1.1944128	3.187169264	3.531325133	4.093074703	1.368595768	2.770627215	4.248185863	2.134506602	4.833447661	10.32821502	4.992965851	
K08303|Methanobrevibacter ruminantium	7.352982855	1.614966658	3.390547228	3.563711264	5.346077576	1.01826496	4.78130859	6.725028919	3.847431928	6.543672195	5.776931783	6.832642799	
K08303|Methanobrevibacter smithii	6.236868545	1.646426234	3.577076588	3.386127401	4.358865083	3.079519943	7.901938259	12.84148098	4.255102636	7.173197369	6.932646607	8.991401211	
K08303|Olsenella uli	12.21759989	0.035194756	0.421148298	0.990533575	6.221221124	0.509722897	0.278467345	0.144030911	1.468730886	18.13508244	55.28485848	0.550659474	
K08303|Parabacteroides distasonis	153.4363355	105.0187812	122.2495779	138.2561922	165.8461979	101.2206443	37.85946464	74.6055625	202.2483153	94.05736074	90.60833834	77.29373784	
K08303|Polaromonas naphthalenivorans	1.40623353	0.753626183	1.885929583	3.640129319	2.117281509	0.739666969	2.699018518	1.869369045	1.16988757	1.387632535	2.645160957	2.049706932	
K08303|Pseudomonas aeruginosa PA7	0.202791016	0.140425749	0.828807176	0.11971488	0.154780358	0	0.129232939	0.249199461	0.120847399	0	0.110367077	0.159214797	
K08303|Pseudomonas aeruginosa PAO1	1.580118033	0.498413365	1.359027171	1.620753966	1.718365931	0.58586573	2.379582056	2.497837236	0.454657164	1.614157317	1.804466497	1.478538072	
K08303|Pseudomonas fluorescens Pf0-1	2.084321385	0.514398137	1.523143018	1.628795734	2.216451002	0.610406568	2.215175838	2.73615779	0.732741739	1.332726508	3.665218153	1.521044734	
K08303|Pseudomonas mendocina ymp	1.738177848	0.438092151	1.978255096	1.027999753	1.798596283	0.621811978	2.554749392	1.924795771	0.973170737	1.043282685	1.94081152	1.374105952	
K08303|Pseudomonas putida W619	1.930178291	0.596998166	2.201989431	1.599578189	2.079464556	0.708751723	2.406402511	2.202694797	0.665314555	1.3621418	2.76129307	2.120172307	
K08303|Pseudomonas stutzeri A1501	10.84512154	10.04013077	13.87523806	15.74853262	14.36673568	7.577148216	6.599222153	10.43101012	19.98872664	6.637159934	9.972711199	10.78565528	
K08303|Pseudomonas syringae pv. phaseolicola 1448A	8.826388907	9.154827489	9.7478914	14.43552546	11.03217617	7.413354947	3.963732032	5.406425624	20.47288797	6.45986081	7.880646604	6.560120979	
K08303|Rhodopseudomonas palustris BisB18	0.09738329	0	0.0903224	0	0	0	0	0.09056965	0.069232562	0	0.590817291	0.05786449	
K08303|Rhodopseudomonas palustris CGA009	0	0	0.198859956	0	0.038886681	0	0	0.09056965	0.069232562	0	0.052167893	0.252330146	
K08303|Rhodospirillum centenum	0.264094981	0.087697435	0.260726114	0.179224223	0.523982011	0.053389926	0	0.26694877	0.167248779	0.100614953	0.778907448	0.056682953	
K08303|Rhodospirillum rubrum ATCC 11170	0.229983747	0	0.303339006	0.082366353	0.284107632	0	0	0.104493244	0.079097574	0.163107269	0.182854792	0.300067937	
K08303|Riemerella anatipestifer ATCC 11845 = DSM 15868	74.37850748	48.36915495	45.57493982	56.36551783	70.13870799	49.18032071	14.48436864	30.36979451	85.56522852	45.1206422	38.39148409	31.09214414	
K08303|Ruminococcus albus	10.74832803	5.745168932	34.76939084	31.93954691	9.149783481	2.105622598	31.98640414	42.17750569	14.72684648	13.70387701	10.10490045	58.27797756	
K08303|Slackia heliotrinireducens	15.20750132	1.617865562	4.759489486	7.297353085	7.900163904	1.571051746	12.43168037	15.19217144	5.706117394	15.79574479	20.19856963	14.2404929	
K08303|Tolumonas auensis	19.8761897	15.05092836	19.1376296	24.98699394	25.41085168	15.64816296	10.23393623	14.16625193	28.93203597	15.5923968	20.67543263	13.24171421	
K08304	13.96244466	4.484513303	6.166066733	20.43281059	7.923991986	3.628505786	4.23382423	0	26.32349133	12.99769148	5.345183966	0	
K08304|Arcobacter butzleri RM4018	0.207368331	0	0	0.040786143	0.1106343	0.12983623	0	0	0.037084954	0.138024462	0.201772536	0	
K08304|Arcobacter nitrofigilis	0.892145629	0.989119684	0.077209832	0	0.944343241	0.443672726	0	0	0.041536627	0.587145839	0.470397243	0	
K08304|Burkholderia ambifaria AMMD	0.168401484	0.256028265	0	0.474533174	0	0.0810508	0.131666778	0	0.147774594	0.268652131	0	0	
K08304|Burkholderia glumae BGR1	0.852514919	0.256028265	0	0.499433539	0	0	0.180062718	0	0.145771526	0.195283887	0	0	
K08304|Burkholderia phymatum	0.158862293	0	0.05721691	0.691845604	0	0.271740228	0.188450454	0	1.059712406	0.184221411	0	0	
K08304|Burkholderia rhizoxinica	0	0	0	0.310713501	0	0	0.165076475	0	0.129722674	0.100426675	0	0	
K08304|Burkholderia thailandensis E264	0	0	0	0.403672599	0	0	0.124280593	0	0.415382532	0.114459474	0	0	
K08304|Comamonas testosteroni CNB-2	0.124951658	0	0.04482829	0.95643677	0	0	0.108916167	0	0.566210535	0.270757449	0	0	
K08304|Escherichia coli O55:H7 CB9615 (EPEC)	0.812347685	0	0	1.625581273	1.641008244	0	0	0	0	0.789889416	0	0	
K08304|Janthinobacterium sp. Marseille	1.409534879	0.466715339	0.047501936	1.930263317	0.900611506	0.578151897	0.063248981	0	7.04642978	2.386209151	1.024512855	0	
K08304|Polaromonas naphthalenivorans	0	0	0	0.348013733	0	0	0.08374868	0	0	0.287247002	0	0	
K08304|Polaromonas sp. JS666	0	0	0	0.34102334	0	0	0.082066698	0	0.024236482	0.300541984	0	0	
K08304|Pseudomonas aeruginosa PA7	0.639410682	0.288561027	0.533263017	0.526136772	0.480200467	0.215807064	0.252831272	0	1.351546729	0.386642914	0.396587238	0	
K08304|Pseudomonas fluorescens Pf0-1	0.803627659	0.26996548	1.260298841	0.706225768	0.105789781	0.214458349	0.206553269	0	1.79009159	0.723200787	0.150442516	0	
K08304|Pseudomonas fluorescens SBW25	0.762625747	0.282439603	1.056118454	0.718268131	0.515087259	0.21114797	0.191931371	0	1.63264674	0.537190156	0.633449324	0	
K08304|Pseudomonas protegens Pf-5	1.317258152	0.550191181	1.06766695	0.783352277	0.301804519	0.486122724	0.23947101	0	1.286732378	0.805967798	0.160291272	0	
K08304|Pseudomonas putida F1	1.470804651	0.297240614	0.891304693	0.582813583	1.406509876	0.451282926	0.267384372	0	2.710866673	0.479826505	0.609914287	0	
K08304|Pseudomonas syringae pv. syringae B728a	1.991152659	0.710826535	0.926690806	1.549117114	1.405666616	0.462445719	0.238476447	0	3.277440686	1.167756434	0.361832703	0	
K08304|Rhodopseudomonas palustris BisA53	0	0	0	0.040561602	0	0	0.047187582	0	0	0	0	0	
K08304|Rhodopseudomonas palustris BisB18	0	0	0	0.029218504	0	0	0.03895719	0	0	0.035097973	0	0	
K08304|Rhodopseudomonas palustris BisB5	0.095421049	0	0	0.030053416	0	0	0	0	0.027044404	0	0	0	
K08304|Rhodopseudomonas palustris CGA009	0.029267625	0	0	0.028380462	0	0	0.068042335	0	0	0	0	0	
K08304|Rhodopseudomonas palustris DX-1	0.032069254	0	0	0	0	0	0	0	0	0.034932829	0	0	
K08304|Rhodopseudomonas palustris HaA2	0	0	0	0	0	0	0	0	0.026281054	0.277367369	0	0	
K08304|Rhodospirillum centenum	1.489033697	0.117397309	0	0.487250631	0.112336178	0.082789155	0.113393322	0	1.220910306	1.620468305	1.168125449	0	
K08304|Rhodospirillum rubrum ATCC 11170	0.051125427	0	0	0.368505329	0	0	0.981021733	0	0.328562071	0.448887071	0	0	
K08304|Sphingobium japonicum	0.183720259	0	0	3.987798377	0	0	0	0	2.671636128	0.506900438	0	0	
K08304|Thiomonas intermedia	0.126163387	0	0.041121522	1.476835256	0	0	0.054867787	0	0.037089025	0.040535901	0.167858544	0	
K08304|Variovorax paradoxus EPS	0.038172782	0	0.033298024	0.500042872	0	0	0.092395018	0	0.073870421	0.073688296	0	0	
K08304|Variovorax paradoxus S110	0.306464752	0	0.129547458	0.995947504	0	0	0.313793978	0	0.274911019	0.236369828	0	0	
K08305	6.815091122	0	22.48291402	13.83788769	3.96222918	3.109991762	29.80635551	18.45536576	24.57012043	7.432653211	3.62858159	7.728383221	
K08305|Acinetobacter baumannii AB307-0294	0	0	0	0.224788762	0.031160474	0	7.135440858	6.001916995	0.472770029	0	0	0.274691673	
K08305|Acinetobacter sp. ADP1	0	0	0	0.165227754	0	0	6.432321722	6.788957921	0.27695733	0	0	0.235654743	
K08305|Arcobacter nitrofigilis	0.182615201	0	0	0	0	0	0	0	0.256575042	0	0	0	
K08305|Bartonella tribocorum CIP 105476	0	0	0.313611073	0.155016395	0	0	0.360554403	0	0	0	0	0.079586238	
K08305|Burkholderia glumae BGR1	0.030373536	0	0.190137396	0.277727049	0.027495051	0	0.149435484	0.050946499	0.815458456	0.310085232	0	0.237801382	
K08305|Burkholderia mallei ATCC 23344	0.027169295	0	0.114048983	0.342154827	0.024609273	0	0.151392062	0.162670564	0.883895863	0.383878626	0	0.173232692	
K08305|Burkholderia multivorans ATCC 17616 (Tohoku)	0	0	0.11722514	0.374067376	0.024235723	0	0.181573143	0.048051812	0.973614631	0.422212713	0	0.235340079	
K08305|Burkholderia phymatum	0.193639004	0	0.086637779	0.331501267	0	0	0.084904679	0.042771481	0.92914374	0.0424928	0	0.203368129	
K08305|Burkholderia phytofirmans	0.241326528	0	0.104579196	0.279458173	0	0	0.093582559	0.045833556	1.839403098	0.05027265	0	0.209102683	
K08305|Burkholderia rhizoxinica	0.217978027	0	0.11391154	0.364987122	0	0	0.262052283	0.039868916	0.685745517	0.185747885	0	0.165311016	
K08305|Burkholderia sp. CCGE1002	0	0	0.089691383	0.182977132	0	0	0.103968659	0.046934156	0.754627528	0.038118591	0	0.207331498	
K08305|Comamonas testosteroni CNB-2	0.042808687	0	0.234098685	0.585587588	0.039433695	0.054172331	1.273461086	0	0.230205496	0.042441671	0	0.458276311	
K08305|Escherichia coli O6:K2:H1 CFT073 (UPEC)	0.664482429	0	0.351745747	0.041552745	0.404359581	0.062121135	0.786752002	0	0.569633087	0	0.875284763	0.071313705	
K08305|Janthinobacterium sp. Marseille	0.037081258	0	1.999138102	1.432118844	0.033683997	0.058421255	0.336895701	0.081916428	1.3998063	0.038973739	0	1.107983481	
K08305|Klebsiella pneumoniae subsp. pneumoniae NTUH-K2044	0.575273597	0	0.330241266	0.118391523	0.288324288	0.058128675	0.913621222	0	0.548786055	0	0.536915346	0.112230937	
K08305|Polaromonas naphthalenivorans	0	0	0.475336115	1.080800454	0.041369324	0.051742639	0.884753891	0.05480096	0.865054663	0.19706785	0	0.466903842	
K08305|Polaromonas sp. JS666	0	0	0.485376163	0.940666776	0.043440405	0.220006896	0.908923605	0.054337853	0.879492325	0.195407481	0	0.494179648	
K08305|Pseudomonas aeruginosa PA7	0.600001876	0	0.323457353	0.145838065	0.255819475	0.245400951	0.720325725	0	0.691211464	0	0.203015587	0.147883704	
K08305|Pseudomonas aeruginosa PAO1	0.601851527	0	0.771600451	0.533867377	0.407817676	0.061245578	0.290443213	0.103893128	1.030718467	0.937768644	0.268550558	0.129171857	
K08305|Pseudomonas fluorescens SBW25	0.634935523	0	1.160001531	0.549662437	0.431386024	0.566253888	0.508131875	0.105175759	1.007982606	0.972637193	0.285657686	0.063802725	
K08305|Pseudomonas mendocina ymp	0.068631559	0	0.976142337	0.537599147	0.052916703	0.395123984	0.275448029	0.105175759	1.11660277	0.224408315	0	0.174327166	
K08305|Pseudomonas putida KT2440	0.589677796	0	1.066700168	0.578937126	0.053787995	0.227440969	0.48427576	0.046832527	2.127758003	0.910517908	0.261871581	0.186740352	
K08305|Pseudomonas putida W619	0	0	4.683268954	0.970659756	0	0	0.982255518	1.630789968	0	0.315575822	0.296406002	0.05475948	
K08305|Pseudomonas stutzeri A1501	0.058858371	0	1.057575264	0.414391105	0.049216804	0.058465288	0.467591639	0.17622369	1.030478245	0.208041984	0	0.135341111	
K08305|Pseudomonas syringae pv. phaseolicola 1448A	1.66617458	0	4.468006459	1.146857691	1.430188066	0.059421787	3.705585657	1.457353507	3.390433081	1.117719279	0.573857637	0.236380714	
K08305|Rhodospirillum centenum	0	0	0.450629475	0.243109534	0	0	0.056899677	0.375633665	0	0	0	1.066098081	
K08305|Rhodospirillum rubrum ATCC 11170	0	0	0.922023445	0.512549578	0	0	0.442480855	0.986090233	0	0.240368189	0.157614995	0.235602937	
K08305|Thiomonas intermedia	0	0	0.078597456	0.384357213	0	0	0.04902297	0	0.247714818	0.032812244	0	0	
K08305|Tolumonas auensis	0.38221233	0	0.874809873	0.124228304	0.286501419	0.940760748	0.513214919	0	0.603208492	0.366217736	0.169407437	0.170465812	
K08305|Variovorax paradoxus EPS	0	0	0.64432269	0.798806567	0.036483208	0.051285638	1.251046312	0.04919038	0.942843328	0.19988666	0	0.395501226	
K08306	7.982273965	0	0	0	4.467343557	0	0	4.015225878	0	0	0	0	
K08306|Arcobacter nitrofigilis	0.949424146	0	0	0	0.118422222	0	0	1.09602412	0	0	0	0	
K08306|Helicobacter hepaticus	0.605843683	0	0	0	1.68711661	0	0	0.234852405	0	0	0	0	
K08306|Klebsiella variicola At-22	6.427006136	0	0	0	2.661804725	0	0	2.684349353	0	0	0	0	
K08307	309.7535118	313.4676416	260.8559775	255.8882153	549.7287796	262.8340834	81.91507065	138.3277872	403.8590077	203.7351474	240.7667924	139.6727752	
K08307|Arcobacter butzleri RM4018	0.51452566	0	0.208696799	0.251853867	0	0.25726283	0	0.079512238	0.630727794	0	0	0.483608444	
K08307|Arcobacter nitrofigilis	1.009674703	0.231086647	0.322325505	0.178503397	1.578713579	0.35406153	0.034006118	0.209182312	0.93559304	0.503631957	0.602812457	0.330296782	
K08307|Bacteroides fragilis NCTC9343	41.00965914	46.336392	35.16523118	30.9581841	90.07855421	40.21398529	11.10338245	17.55149598	51.44625229	29.45330147	36.51219321	15.17645481	
K08307|Bacteroides helcogenes	40.99487477	49.43809196	35.09527316	32.3822589	106.9293211	41.83010562	9.290334486	16.73766807	50.08220685	26.52199655	34.10623051	17.13155724	
K08307|Bacteroides thetaiotaomicron	48.14084277	50.87246746	33.47994157	32.74296286	97.95847481	41.806903	9.586453967	18.47175992	48.85009322	28.53570136	39.59901807	20.87265484	
K08307|Bacteroides vulgatus	74.26917364	92.49967418	39.06297774	34.02962735	112.4534934	73.51362664	7.777120209	19.87281504	42.12386924	37.19485163	57.91081828	16.23133895	
K08307|Burkholderia ambifaria MC40-6	2.39414738	1.409457465	0.520702055	1.202698691	2.498189441	0.757533976	0.66227687	0.482717169	2.492201022	1.93324042	0.599032525	0.380503675	
K08307|Burkholderia glumae BGR1	1.523685672	0.87906077	0.669983362	1.093348867	1.057271525	0.561777577	0.65112956	0.378174071	3.191132654	1.615131943	0.468548154	0.413919237	
K08307|Burkholderia mallei NCTC 10229	1.848564631	0.973260303	0.264590429	0.932431814	1.141199908	0.550054313	0.475762597	0.33899536	1.488900386	1.750779497	1.163468855	0.449581314	
K08307|Burkholderia rhizoxinica	1.80140713	0.539753762	0.640853324	0.809549372	0.952507481	0.60221916	0.390873387	0.137600233	2.374051666	1.135177707	0.651565054	0.204855089	
K08307|Burkholderia xenovorans LB400	1.886369224	0.65092874	0.418288976	1.685497661	0.988885189	0.724871732	0.515537056	0.382628104	1.809154108	1.960015667	0.504480127	0.318769883	
K08307|Campylobacter concisus	0.140080793	0	1.483497339	0.397832467	0.04007029	0	0	0.093093729	1.300707874	0.06354037	0.114277785	1.941053657	
K08307|Campylobacter curvus	0.969788799	0.281740844	0.943995555	2.126883732	0.465901796	0.065025356	0.040650238	0.480989917	1.945295992	0.0764182	0.464017184	0.06727806	
K08307|Campylobacter fetus subsp. fetus 82-40	0.934707594	0.224240523	1.644206876	1.615277843	0.606047364	0.185522669	0.49051316	1.046564341	3.1300262	0.798053814	0.581327631	0.83189081	
K08307|Campylobacter hominis	0.373179887	0.178479361	1.245233827	2.057963268	0.10199625	0.104246795	0.259537859	0.587879695	2.521011367	0.240145921	0.180554422	1.017043447	
K08307|Campylobacter jejuni RM1221	0.395382209	0.339018393	0.584434585	1.776107994	0.437662613	0.375436874	0.346433341	1.751213375	2.478127106	0.745355357	0.546452745	0.710176922	
K08307|Campylobacter lari RM2100	0.067953074	0.477321157	0.236165186	0.095146385	0.025116135	0	0.261484366	0.21178249	0.659536426	0.040349512	0.299074508	0.930245314	
K08307|Cellulophaga algicola	4.886594014	3.844322564	6.629390015	7.834560517	8.766975827	3.371606236	2.396021879	4.313612686	11.87101286	3.441104216	3.598259008	4.141995448	
K08307|Chlorobium chlorochromatii	5.248553858	4.921980389	7.154168571	6.784453576	9.331365987	3.923444382	2.63359331	3.386894117	12.01040832	4.493084276	4.328622385	4.404350554	
K08307|Chlorobium limicola	6.040438027	5.948698879	7.435083553	8.051626003	11.22268912	4.978524725	3.188527909	3.862490147	12.22040982	5.572396318	5.366176485	3.884111537	
K08307|Chlorobium phaeobacteroides BS1	3.998970653	3.872275633	4.999377509	6.293618127	6.966564721	3.01490989	2.275922842	2.831320905	9.606130379	3.473658241	3.902599296	2.932362346	
K08307|Chlorobium phaeobacteroides DSM 266	8.894539844	4.197336956	5.772384647	5.789972942	9.14463434	3.623740898	2.274779605	3.150007876	10.40414301	5.308860815	5.774929446	4.360173106	
K08307|Chlorobium phaeovibrioides	5.818278705	4.821074142	7.28088496	5.819248451	7.604171062	4.26809901	2.406094121	4.248369955	10.61417401	4.433197712	4.293942052	4.687012786	
K08307|Chlorobium tepidum	7.448595461	4.972600967	5.238800737	4.446664202	10.71612235	4.124201004	2.018993736	2.019682453	7.695510064	4.279684852	3.822527365	2.56344776	
K08307|Comamonas testosteroni CNB-2	1.442785876	1.417661565	0.707464284	1.717269523	1.188474815	0.740713595	0.56971247	0.632996723	1.977643035	1.385458441	0.9558137	0.668874839	
K08307|Helicobacter felis	0.78759524	0.867507114	1.532199667	1.083207876	0.85927392	0.275528792	0.083218561	0.894439016	2.948649265	0.503728132	0.908858393	0.192063764	
K08307|Helicobacter hepaticus	1.217593128	1.430607793	1.207638007	1.837449989	2.955275668	1.150756622	0.666637397	1.700575795	5.565748927	0.78419708	1.254826618	1.405896711	
K08307|Helicobacter mustelae	1.577553219	1.484491469	1.437568138	2.338562344	1.310984728	0.926514405	0.396834862	1.353759567	6.788799487	1.534943419	1.705591964	1.393930075	
K08307|Helicobacter pylori J99	4.734635331	1.624880667	1.050012574	2.421341649	1.956125474	1.983687865	0.713722079	1.47243019	3.663111672	1.223911369	2.22293495	1.657611809	
K08307|Janthinobacterium sp. Marseille	0.881977211	0.424329732	2.220143161	1.078005758	1.340709854	0.645230698	0.502084302	0.631640389	4.053096856	0.68433323	0.491330275	0.736782441	
K08307|Parabacteroides distasonis	18.44246645	14.96640598	35.75373744	34.55190165	35.23559213	15.39334761	7.108500266	17.10706442	49.32869247	14.98753785	13.63500939	15.7165224	
K08307|Pedobacter heparinus	5.724030248	5.566152994	10.2785717	9.084618241	10.58112793	5.592195775	3.253529663	6.001363778	20.17057632	4.460292856	5.349660904	5.974201656	
K08307|Polaromonas naphthalenivorans	1.68764411	1.142324878	1.207695763	2.171644413	2.117265704	0.918508925	0.364932806	0.571318335	2.404443353	0.966374446	0.878101249	0.750824789	
K08307|Polaromonas sp. JS666	2.153831647	1.385000209	1.245635205	2.474610289	2.632792087	1.072885081	0.532594775	0.666257196	2.430826291	1.558359773	1.088125827	0.916186723	
K08307|Pseudomonas aeruginosa LESB58	0.986694718	0.632169859	0.79137408	1.106460975	0.962988823	0.486653375	2.401900222	0.499149496	2.082877244	1.074171344	0.465220071	0.671191264	
K08307|Pseudomonas fluorescens Pf0-1	0.59802303	0.299610954	1.060422203	0.429392153	0.472488558	0.340334327	0.561852354	0.624998818	0.716159243	0.651038141	0.332871288	0.360877706	
K08307|Pseudomonas fluorescens SBW25	0.568414257	0.327269837	0.812335245	0.399342108	0.401318571	0.331661567	0.645437718	0.255119077	0.486079104	0.379401552	0.293899547	0.313708665	
K08307|Pseudomonas mendocina ymp	0.790011246	0.426106196	0.517498593	0.223319877	0.203123291	0.804399153	0.582190199	0.550767666	2.750021812	1.027513495	0.301586986	0.966303071	
K08307|Pseudomonas putida KT2440	0.959440311	0.659117955	1.095013153	0.659143237	0.943528701	0.680648132	0.506931546	0.182407153	0.658751861	0.902224135	0.607299699	0.339270929	
K08307|Pseudomonas stutzeri A1501	0.465756353	0.206699071	0.400728866	0.448027654	0.334255004	0.154453713	0.856562382	0.371259819	1.032076377	0.370180452	0.877026943	0.230381113	
K08307|Pseudomonas syringae pv. phaseolicola 1448A	0.720876943	0.185243964	0.231380624	0.275314176	0.682188407	0.174761426	0.335632051	0.141107204	0.280990903	0.331118747	0.452631032	0.278290826	
K08307|Pseudomonas syringae pv. syringae B728a	1.251063026	0.645135608	0.877201273	0.770398726	1.426226727	0.531559	0.887142539	0.57074201	1.018490273	1.169488119	0.77312558	0.711471514	
K08307|Pseudomonas syringae pv. tomato DC3000	0.544770527	0.122529703	0.087331083	0.327507193	0.521418853	0.07172741	0.336689717	0.147435212	0.079908568	0.089373	0.22884106	0.302548107	
K08307|Terriglobus saanensis	0.417510133	0.298651969	0.514420149	0.700912904	0.625809449	0.329023339	0.166686506	0.504136049	0.690818912	0.939448623	0.435234606	0.399897072	
K08307|Thiomonas intermedia	1.508881872	0.543897633	0.259619285	0.665254972	0.615166518	0.399062749	0.498026722	0.335190355	0.684419667	1.892115421	0.407045613	0.274895634	
K08307|Tolumonas auensis	0.45298152	0.107385751	0.192112274	0.287501383	0.12583159	0.028889192	0.486670464	0.093442008	0.595945049	0.850912889	1.09185892	0.370457475	
K08307|Variovorax paradoxus S110	1.22898773	0.795197578	0.879387296	1.480755814	1.170884299	0.594381144	0.378151974	0.393736724	1.570205331	2.399347035	0.618970233	0.575904636	
K08309	64.01750972	0	40.02519918	31.48312599	57.50374148	9.854079745	74.43667787	58.92465568	27.15996316	103.4719517	137.7936208	70.24096985	
K08309|Acinetobacter baumannii AYE	0.26203305	0	0	0.054205921	0.051365308	0.042991679	12.75739854	9.475554669	0	0.191171967	0.118181235	0.887257675	
K08309|Acinetobacter sp. ADP1	0.293719075	0	0	0.051373753	0.547106748	0.038492433	12.72985635	7.99604439	0	0.209172692	0.0881931	0.835488426	
K08309|Alicyclobacillus acidocaldarius subsp. acidocaldarius DSM 446	0.147731303	0	1.644736842	0.74506364	0.375810053	0	1.647446458	0.109291854	0.259841434	0.286116	2.894884941	0.744876218	
K08309|Arcobacter butzleri RM4018	0.102168039	0	0	0	0	0	0	0	0	0	0	0	
K08309|Bartonella bacilliformis	0.110042519	0	0	0.040433225	0	0	0.171821306	0	0	0.385824884	0.082194174	0.042517271	
K08309|Bartonella clarridgeiae	0.433986449	0	0.144517922	0.039725494	0.240731825	0	0	0	0	0.141178679	0.076255288	0.112377658	
K08309|Bartonella grahamii	0.548881882	0	0.169265899	0.282678181	0.24354603	0	0.161342369	0	0	0	0.085039775	0.206367704	
K08309|Bartonella henselae Houston-1	0.345357435	0	0.168287011	0.278780753	0	0	0.160410651	0.020669876	0	0.141996316	0.084545357	0.135793504	
K08309|Burkholderia cenocepacia AU1054	0.413509909	0	0.133451249	0.055276896	0.077259965	0.249806714	0.227315183	0.076124973	0.159787006	0.217374109	0.458009367	0.059035696	
K08309|Burkholderia glumae BGR1	0.508529981	0	0.164189595	0.058136745	0.080731895	0.084037861	0.244501765	0.149366541	0.214028563	0.298339964	0.400925233	0.047249531	
K08309|Burkholderia mallei ATCC 23344	0.476207853	0	0.13425416	0.060863914	0.064225244	0.220058835	0.119521011	0.141679896	0.197292852	0.244811355	0.34196374	0.035585529	
K08309|Burkholderia phymatum	0.430017246	0	0.151367501	0.054532571	0.073047517	0.07965307	0.160482924	0.106803934	0.153444685	0.243461398	0.34326501	0.081991228	
K08309|Burkholderia rhizoxinica	0.373809382	0	0.118134784	0.056798202	0.210788677	0.226215411	0.267555771	0.143993004	0.113204585	0.240110323	0.266028522	0.163451652	
K08309|Burkholderia sp. CCGE1002	0.40173968	0	0.415476866	0.053601703	0.075100525	0.078251761	0.242035395	0.139555291	0.150879727	0.209319188	0.36201723	0.134630715	
K08309|Campylobacter jejuni subsp. jejuni NCTC 11168 = ATCC 700819	0.314070352	0	0	0	0	0	0	0	0	0.632511069	0	0	
K08309|Campylobacter lari RM2100	0	0	0	0	0	0	0	0	0	0	0	0	
K08309|Caulobacter crescentus NA1000	0.61856987	0	0.16064257	0	0.648666295	0	0.022919393	0.020687585	0.031329973	0.306163349	0	1.020455572	
K08309|Caulobacter segnis	0	0	0.164446637	0.05212141	0.165920027	0	0.023462399	0.021179658	0.028712362	0.33275122	0.124554247	0.051245984	
K08309|Caulobacter sp. K31	0	0	0	0	0.155908949	0	0.019577162	0.017771516	0.026987213	0.623006028	0.468360892	0.024424693	
K08309|Clostridium acetobutylicum ATCC 824	2.61897454	0	2.339478157	4.068030543	4.443039287	0	6.625028202	2.841286807	1.112436435	5.601422958	7.485283983	4.988196672	
K08309|Clostridium beijerinckii NCIMB 8052	5.034272552	0	1.274055177	2.376792802	4.397867165	0.283901878	3.270037738	0.962735844	0.22716076	4.488843913	5.625320191	4.38766827	
K08309|Clostridium botulinum B Eklund 17B	1.171963413	0	0.607482168	0.326907265	0.948991998	0	0.821447502	2.097384217	0.511918567	3.521020086	1.352800363	0.883127992	
K08309|Clostridium botulinum Ba4	3.9105296	0	2.949431473	0.761004424	3.478066582	0.861499088	6.176716815	2.896957805	0.980634095	7.526133119	11.83918915	3.582465463	
K08309|Clostridium cellulolyticum	5.447829959	0	5.10882787	2.124658273	5.837062717	0.812037321	8.807309754	6.841837433	3.567323443	8.300494684	15.06492958	22.37614925	
K08309|Clostridium cellulovorans	4.573262318	0	1.791882791	1.672382607	4.14443269	2.739278396	3.146782296	1.452857448	1.022586596	5.829369925	10.29906083	8.38896225	
K08309|Clostridium kluyveri DSM 555	0.710155408	0	2.538872285	0.757948679	1.364145744	0	1.16741519	0.879756992	1.874020615	3.509350431	3.548124189	0.744549835	
K08309|Clostridium ljungdahlii	0.943578943	0	0.322575741	0.124132221	1.073399138	0	3.229146285	2.803234215	2.482908358	3.966632207	2.378286351	3.405975991	
K08309|Clostridium novyi	3.949522548	0	0.936448803	1.245003488	7.330080509	0.269071579	1.286970489	1.573019541	0.24242604	6.972718544	7.52812312	2.793057355	
K08309|Clostridium perfringens 13	4.105924806	0	1.199049695	0.924859851	5.111290619	0.414397461	3.231801396	7.487070814	0.180800459	13.06948276	9.528786575	2.666568209	
K08309|Clostridium sticklandii	2.237491615	0	0	0.195682131	0.436169813	0	0.742381528	2.668040962	0	0.948959871	1.578427038	1.982677064	
K08309|Clostridium tetani E88	2.294542556	0	4.177371812	1.696043017	4.608859314	0.506426579	1.343409519	2.79523131	2.182796853	4.179529094	6.526646291	4.035632715	
K08309|Comamonas testosteroni CNB-2	0.436492132	0	0.220918706	0.914923237	0.5495159	1.244265789	0.134157543	0.659315207	0.787741745	0.543084494	0.315863079	0.151622184	
K08309|Helicobacter felis	0.311720698	0	0	0	0	0	0	0	0	0	0	0	
K08309|Helicobacter hepaticus	0.227687537	0	0	0	0	0	0	0	0	0	0	0	
K08309|Helicobacter mustelae	0.183035299	0	0	0	0	0	0	0	0	0	0	0	
K08309|Helicobacter pylori 26695	0.128070786	0	0	0	0	0	0	0	0	0	0	0	
K08309|Janthinobacterium sp. Marseille	1.539538782	0	0.448698327	0.712895692	0.11041966	0.238110462	0.204369945	0.167416015	0.70430487	0.228512455	0.599932202	0.055372147	
K08309|Klebsiella pneumoniae subsp. pneumoniae MGH 78578	2.628239462	0	0.471119219	0.517866391	1.793137644	0.0621151	0.05536036	1.069992882	0.561559727	0.597863076	1.966520088	0.235715728	
K08309|Olsenella uli	8.127937164	0	3.046318431	0.161929694	3.727733062	0	1.838235294	0.566205541	4.362094208	23.7533842	35.75196796	1.353702808	
K08309|Polaromonas naphthalenivorans	0.444481372	0	0.320818248	0.841720111	0.295962854	0.114847345	0.027315106	0.054624225	0.622904891	0.33749336	0.383115533	0.188025647	
K08309|Polaromonas sp. JS666	0.171806674	0	0.262807214	1.428993298	0.140269315	0.172182709	0.026757112	0.057682899	0.368690975	0.140777715	0.147256298	0.173435648	
K08309|Pseudomonas aeruginosa LESB58	0.324633641	0	0.52014683	0.081564132	0.343272691	0.092835632	0.23424431	0.099872663	0.03415711	0.178651625	0.939381714	0.206517277	
K08309|Pseudomonas fluorescens Pf0-1	0.535611647	0	0.881596239	0.147675261	0.214603898	0.072520513	0.487129146	0.067824553	0	0.178871258	0.993027222	0.228480935	
K08309|Pseudomonas mendocina ymp	0.52843015	0	0.764536208	0.139810053	0.15631989	0.067904304	0.340096593	0.069532683	0	0.262028037	0.260828952	0.137408788	
K08309|Pseudomonas putida KT2440	0.745945609	0	0.708388969	0.105805393	0.218191402	0.095330156	0.712112773	0.080873031	0	0.204943445	0.662089401	0.206996458	
K08309|Pseudomonas stutzeri A1501	0.228467991	0	0.704306022	0.142223385	0.061465182	0.064623949	0.721962346	0.035856188	0	0.221055929	0.315041369	0.080994801	
K08309|Pseudomonas syringae pv. phaseolicola 1448A	0.548710837	0	0.603041135	0.164801364	0.113198301	0.09325821	0.618750711	0.073207709	0	0.089745948	0.783671899	0.339110213	
K08309|Rhodopseudomonas palustris BisA53	0.022463579	0	0	0.032178918	0	0	0	0	0	0.388137571	0.210316643	0.044735774	
K08309|Rhodopseudomonas palustris BisB18	0.03116692	0	0	0.033285483	0.1333221	0.144574652	0	0	0	0.151722045	0	0.076841753	
K08309|Rhodopseudomonas palustris CGA009	0.023290271	0	0	0.265533226	0	0	0	0	0	0.152137532	0	0.07377054	
K08309|Rhodopseudomonas palustris HaA2	0.023226954	0	0	0.033285483	0	0	0	0	0	0	0.237478359	0.046252584	
K08309|Rhodospirillum centenum	1.138492506	0	0.043568238	0.319899284	0.625512812	0	0.06375141	0.021842261	0.036610005	0.816684949	1.107712495	0.054376679	
K08309|Rhodospirillum rubrum ATCC 11170	0	0	0.831609228	0.039849103	0.189952893	0	0.024141605	1.061018254	0.586246003	0.509427329	0.459208674	0.328257507	
K08309|Sphingobium japonicum	0.787324588	0	1.224946461	0.842617935	0.701117425	0.15966772	0.036906983	0	1.026352653	0.637113288	2.779725553	0.423070713	
K08309|Terriglobus saanensis	0.598306632	0	0	0	0	0	0	0.429922614	0.086082328	0	0.02874956	0.02578221	
K08309|Thiomonas intermedia	0.618391408	0	0.075614079	0.082030488	0.054213206	0.029479591	0.024024348	0.56290332	0.12220598	0.70079013	0.375204596	0.081031403	
K08309|Tolumonas auensis	0.081638779	0	1.778566259	3.828104667	1.321284756	0.097056541	0.05688354	0.066469663	0.80386267	0.086711598	0.126428526	0.742594685	
K08309|Variovorax paradoxus S110	0.803976026	0	0.303952361	2.489095687	0.570633854	0.199187008	0.026385351	0.061959404	1.336629375	0.675549572	0.400704858	0.169093244	
K08310	0	0	4.765641454	12.32810361	0	0	0	0	6.828462408	0	0	0	
K08310|Burkholderia ambifaria AMMD	0	0	0.13630939	0.673986227	0	0	0	0	0.170727254	0	0	0	
K08310|Burkholderia glumae BGR1	0	0	0.172978781	0.897620844	0	0	0	0	0.401873442	0	0	0	
K08310|Burkholderia phymatum	0	0	0.140614735	0.16595791	0	0	0	0	0.207937162	0	0	0	
K08310|Burkholderia pseudomallei K96243	0	0	0.16450333	0.84513081	0	0	0	0	0.401873442	0	0	0	
K08310|Burkholderia rhizoxinica	0	0	0.16450333	0.718323918	0	0	0	0	0.533652272	0	0	0	
K08310|Burkholderia sp. CCGE1002	0	0	0.135844852	0.164009625	0	0	0	0	0.238898048	0	0	0	
K08310|Burkholderia xenovorans LB400	0	0	0.132287023	0.144660175	0	0	0	0	0.328924813	0	0	0	
K08310|Clostridium ljungdahlii	0	0	2.409638554	4.990634781	0	0	0	0	2.481389578	0	0	0	
K08310|Comamonas testosteroni CNB-2	0	0	0.154752599	0.181129067	0	0	0	0	0.314842442	0	0	0	
K08310|Janthinobacterium sp. Marseille	0	0	0.216710725	0.169404678	0	0	0	0	0.533945842	0	0	0	
K08310|Polaromonas naphthalenivorans	0	0	0.215959358	1.081762891	0	0	0	0	0.280857818	0	0	0	
K08310|Polaromonas sp. JS666	0	0	0.256655143	1.120884616	0	0	0	0	0.484386985	0	0	0	
K08310|Rhodospirillum rubrum ATCC 11170	0	0	0	0	0	0	0	0	0	0	0	0	
K08310|Thiomonas intermedia	0	0	0.224237988	0.180194794	0	0	0	0	0.173975765	0	0	0	
K08310|Variovorax paradoxus S110	0	0	0.240645646	0.994403278	0	0	0	0	0.275177547	0	0	0	
K08311	26.83144406	0	11.43232629	22.79118868	0	0	28.24098328	24.83996276	37.95452576	0	7.186880082	10.75148191	
K08311|Acinetobacter sp. ADP1	0.891634496	0	0.465788453	1.040893646	0	0	6.745269469	4.433282741	1.257652032	0	0.175113212	0.926140742	
K08311|Arcobacter butzleri RM4018	0.87993706	0	0	0	0	0	0	0	0.11357372	0	0	0	
K08311|Arcobacter nitrofigilis	0.204789004	0	0	0	0	0	0	0	0.226736145	0	0	0	
K08311|Bartonella bacilliformis	0	0	0	0	0	0	0	1.070663812	0.109880223	0	0.912766497	0	
K08311|Bartonella clarridgeiae	0	0	0	0.134244168	0	0	0	1.050420168	0.38569784	0	0.438217583	0	
K08311|Bartonella henselae Houston-1	0	0	0.482005319	0	0	0	0	2.074688797	0.437713402	0	0.392317641	0	
K08311|Bartonella quintana Toulouse	0	0	0	0	0	0	0	0	0.38569784	0	0.392317641	0	
K08311|Bartonella tribocorum CIP 105476	0	0	0	0.119928967	0	0	0	0	0.437713402	0	0	0	
K08311|Burkholderia mallei ATCC 23344	0.757017917	0	0.442092253	1.017998075	0	0	0.53038782	0.332809713	2.293322433	0	0.114876138	2.066902965	
K08311|Burkholderia phymatum	0.699318707	0	0.303506888	1.711939246	0	0	0.504213942	0.336599369	4.044257224	0	0.10687393	0.422898043	
K08311|Burkholderia rhizoxinica	0.572374911	0	0.235552096	0.758094039	0	0	1.576813851	0.465169239	3.398802804	0	0.083320186	0.526224248	
K08311|Burkholderia xenovorans LB400	0.645002899	0	0.279093407	2.077676086	0	0	0.464997742	0.311263857	3.72766577	0	0.098629369	0.390296259	
K08311|Campylobacter concisus	0.986235222	0	0	0.349183822	0	0	0.612994666	0	0.331012556	0	0	0	
K08311|Campylobacter curvus	0.930098044	0	0	0	0	0	0.52638533	0	0	0	0	0	
K08311|Campylobacter fetus subsp. fetus 82-40	1.648473547	0	0	0	0	0	0	0.460115311	0.120527213	0	0	0	
K08311|Campylobacter hominis	1.621103875	0	0	0	0	0	0	0.434441278	0.122189658	0	0	0	
K08311|Campylobacter jejuni subsp. jejuni NCTC 11168 = ATCC 700819	0.688973869	0	0	0	0	0	0.095208859	0	0	0	0	0	
K08311|Campylobacter lari RM2100	0.290620953	0	0	0	0	0	0	0	0.12032133	0	0	0	
K08311|Caulobacter crescentus CB15	0.279288125	0	0	0	0	0	0	0	0.12315296	0	0	0	
K08311|Caulobacter sp. K31	0.128966313	0	0	0.617404791	0	0	0.098651551	0	0.596497686	0	0	0	
K08311|Comamonas testosteroni CNB-2	0.55332548	0	2.115458222	0.995624111	0	0	1.182726653	0.481850295	3.253646556	0	0	0.605356969	
K08311|Helicobacter felis	0.616647479	0	2.242152466	0	0	0	0	0.290264613	0.120527213	0	0	0	
K08311|Helicobacter hepaticus	1.856193055	0	0	0	0	0	0	0	0	0	0	0	
K08311|Helicobacter mustelae	1.698443623	0	0	0	0	0	0	0	0	0	2.364066194	0	
K08311|Helicobacter pylori J99	0.261033655	0	0.668964119	0	0	0	0.435255634	0.68695357	0.133492952	0	0.43521342	0	
K08311|Janthinobacterium sp. Marseille	0.805686302	0	0.50369989	1.746633279	0	0	0.63816964	0.389376354	2.372494086	0	0.402620128	0.555526299	
K08311|Lactococcus lactis subsp. lactis Il1403	2.965771683	0	0	0.380370948	0	0	3.168045084	0	0	0	0	0	
K08311|Polaromonas naphthalenivorans	0.771217173	0	0.433014152	1.267715042	0	0	0.742787916	0.36084158	2.53799423	0	0.112347797	0.55974819	
K08311|Polaromonas sp. JS666	0.70551063	0	0.415192453	1.718340397	0	0	1.275546537	0.548931695	2.203643612	0	0.117874714	0.539479863	
K08311|Pseudomonas putida GB-1	0.750189575	0	0.532475046	0.653906618	0	0	3.882400581	1.906116073	0.389791042	0	0.195800426	1.749923253	
K08311|Rhodopseudomonas palustris BisA53	0	0	0.473276853	0	0	0	0	0.998003992	0	0	0	0	
K08311|Rhodopseudomonas palustris CGA009	0	0	0	0	0	0	0	0	0.107874296	0	0	0	
K08311|Rhodopseudomonas palustris DX-1	0	0	0.4972909	0	0	0	0	1.048218029	0	0	0	0	
K08311|Rhodospirillum centenum	0.11487479	0	0.142145953	0.085681591	0	0	0.204621707	4.821596665	0.226307465	0	0.116316645	0.312456311	
K08311|Rhodospirillum rubrum ATCC 11170	0.1216897	0	0	0	0	0	0.10028272	0	0	0	0	0	
K08311|Sphingobium japonicum	0.249182445	0	0	4.598089943	0	0	0.939939119	0	0.481290262	0	0	0	
K08311|Thiomonas intermedia	2.688464867	0	0.523404831	1.341305911	0	0	0.665459688	0.685677357	3.663970309	0	0.163764578	0.649929665	
K08311|Tolumonas auensis	0.724456566	0	0.206567098	0.623884356	0	0	3.252561614	1.291245474	0.744608208	0	0.43868593	0.782863607	
K08311|Variovorax paradoxus EPS	0.724922101	0	0.470645889	1.552273644	0	0	0.598263157	0.361432782	3.486471291	0	0.125758055	0.663735493	
K08312	0	0	7.806877107	3.08840679	0	0	0	0	0	10.6343248	0	0	
K08312|Pseudomonas aeruginosa UCBPP-PA14	0	0	1.769697382	0.436586773	0	0	0	0	0	2.09897684	0	0	
K08312|Pseudomonas entomophila	0	0	2.102629245	0.943084729	0	0	0	0	0	2.240946688	0	0	
K08312|Pseudomonas stutzeri A1501	0	0	1.861128008	0.816976445	0	0	0	0	0	2.490142625	0	0	
K08312|Pseudomonas syringae pv. phaseolicola 1448A	0	0	1.834676954	0.891758843	0	0	0	0	0	3.364760543	0	0	
K08312|Tolumonas auensis	0	0	0.238745519	0	0	0	0	0	0	0.439498109	0	0	
K08313	16.31617218	5.496585235	44.39211356	42.08239065	11.47932232	3.7346917	3.580573624	0	19.59683585	27.96385418	40.24474464	6.967185084	
K08313|Clostridium beijerinckii NCIMB 8052	5.004425345	4.920947295	32.57908474	33.29020206	5.884664364	2.207514038	1.658374793	0	15.58887946	9.362905613	24.21710619	5.398879932	
K08313|Escherichia coli O152:H28 SE11 (commensal)	6.41857431	0.107281973	5.825314479	4.996864833	1.664793485	0.511342488	0.984948611	0	2.769298809	3.438996793	6.652121405	0.427351004	
K08313|Olsenella uli	0.384996739	0.13587649	3.289696163	0	3.060125949	0.500282932	0	0	0	13.31935196	6.004526411	0	
K08313|Tolumonas auensis	4.508175787	0.332479477	2.698018178	3.795323758	0.869738525	0.515552242	0.93725022	0	1.23865758	1.842599809	3.370990641	1.140954148	
K08314	11.41596204	7.410184656	48.34956915	50.29564468	14.24871139	5.667387228	0	0	26.83417104	31.33778752	49.22298007	0	
K08314|Clostridium botulinum E3	2.23535988	1.322261184	1.189873056	1.78423008	1.041206753	1.554621337	0	0	1.495932506	5.743345955	6.924905431	0	
K08314|Clostridium botulinum F Langeland	1.873318934	1.670630926	1.262077168	4.334405436	1.252805435	1.522988961	0	0	1.498750044	5.019578206	7.423184066	0	
K08314|Clostridium ljungdahlii	7.307283224	4.417292546	45.89761893	44.17700916	11.9546992	2.589776929	0	0	23.83948849	20.57486336	34.87489057	0	
K08315	7.606470186	0	0	0	0	0	0	0	0	0	0	0	
K08315|Escherichia coli 55989 (EAEC)	3.756794486	0	0	0	0	0	0	0	0	0	0	0	
K08315|Klebsiella pneumoniae 342	3.192683752	0	0	0	0	0	0	0	0	0	0	0	
K08315|Rhodopseudomonas palustris BisB18	0.656991948	0	0	0	0	0	0	0	0	0	0	0	
K08316	162.7577804	58.13979943	161.1573076	155.8207841	73.93824492	20.05248994	125.8159685	180.2418565	108.3603053	200.461022	212.9907022	161.6563648	
K08316|Acinetobacter baumannii AYE	1.916752992	0.507822123	1.76717743	0.878562846	2.069920546	0	10.60082313	6.433302968	1.420627424	3.241583682	1.385264531	1.922059983	
K08316|Acinetobacter sp. ADP1	1.375053015	0.476175037	1.298235162	1.794547201	0.129686827	0.189724609	8.831683019	4.368416933	2.605392501	1.38420019	1.162025696	1.852281797	
K08316|Alicyclobacillus acidocaldarius subsp. acidocaldarius DSM 446	11.17976927	5.067513571	6.772362442	7.967405516	3.77246317	0	8.688008855	13.32086605	4.618134443	7.460583225	8.8364267	11.70513541	
K08316|Bartonella bacilliformis	2.037490246	0.378892796	2.729790074	1.79172661	3.847846194	0.209592603	1.554079684	2.970648442	3.594514469	3.649696023	3.781347297	1.974384939	
K08316|Bartonella clarridgeiae	2.779510806	0.468120343	2.556117572	4.087427267	1.220953293	0.565962202	1.301064051	3.462195352	4.093803479	1.634853551	3.554339811	4.192883736	
K08316|Bartonella henselae Houston-1	3.701137795	2.171492534	1.480754807	3.617470251	0.583510873	0	1.731430842	1.90856412	2.27901511	1.865321499	6.134341016	3.974187012	
K08316|Bifidobacterium dentium	1.884765563	0.479110981	7.005875275	3.218769949	0.387776258	0	2.998438057	2.8540144	8.384574342	2.897553206	3.812087234	5.209672999	
K08316|Bifidobacterium longum NCC2705	2.710741351	0.328085809	7.156795768	5.38119728	1.077759447	0	2.122764206	4.03144323	6.547470457	2.562054446	3.257278083	4.74247443	
K08316|Caulobacter crescentus CB15	1.439284131	0.257019008	1.558434057	0.311035192	0.365806445	0	1.931598885	2.479745391	2.779973536	3.737736899	2.115791781	0.930367163	
K08316|Caulobacter sp. K31	1.406427735	0.697760346	1.827359308	1.551817784	0.370857271	0	3.955911557	2.064748915	2.697411209	4.413283392	3.366713912	5.510742684	
K08316|Clostridium cellulovorans	9.113174355	10.65518574	4.565306664	3.457682501	5.740079617	0.638884376	7.105519298	5.952535971	4.614314406	23.47634369	8.77299903	11.82652407	
K08316|Clostridium kluyveri DSM 555	11.91409623	8.869087616	5.981077859	6.940517174	2.381683991	2.14803509	9.695189844	7.495266766	4.60034174	14.37632654	5.224705992	7.644909461	
K08316|Eubacterium rectale ATCC 33656	72.52428573	10.05906618	83.67931327	90.12369424	31.32926194	14.60230304	45.57598139	83.52950968	37.18028308	87.74226081	101.3801478	52.30822892	
K08316|Klebsiella variicola At-22	3.355466083	3.264750797	3.439389935	1.620539197	0.201451301	0	2.798241601	2.973976575	1.269316082	2.23771131	7.516264495	5.729633367	
K08316|Pseudomonas aeruginosa PA7	1.910604998	2.135881114	3.081028168	1.634603301	1.053991418	0	0.459663453	2.107804328	3.592024485	3.002706195	4.661845548	2.542160886	
K08316|Pseudomonas entomophila	8.437941161	2.119739132	3.757887453	4.045076819	4.773229688	0.22814786	2.416620549	8.575399986	2.809245773	5.39960514	10.46288485	9.280676136	
K08316|Pseudomonas fluorescens Pf0-1	1.355400189	0.452146459	2.633589828	0.975255608	0.317625782	0	0.481733421	0.215577183	0.688852342	1.014281636	1.494293239	0.496962542	
K08316|Pseudomonas fluorescens SBW25	1.491559848	0.401306602	1.954338004	0.991151986	0.351106109	0	0.943347531	0.932090109	0.539773889	1.081636951	1.631945869	0.580190476	
K08316|Pseudomonas mendocina ymp	2.255989153	1.19217664	1.03335164	1.719259285	1.117989637	0	0.479094269	2.598618227	0.394955239	1.404621061	2.970789559	1.078180229	
K08316|Pseudomonas protegens Pf-5	2.267703833	0.900501392	1.84336576	1.241402736	0.457371941	0	1.204643321	0.935073774	0.788606472	1.650306581	1.745804909	0.670494354	
K08316|Pseudomonas stutzeri A1501	2.397998205	0.423453553	1.223872446	0.561502189	0.383254959	0	0.566159	2.471742894	0.806548687	0.93626089	2.423583871	0.607740989	
K08316|Pseudomonas syringae pv. syringae B728a	1.419701706	1.012310336	1.619078594	1.329404753	1.309030336	0	0.646703433	2.064630382	1.01318843	1.387846589	2.329260115	0.799293141	
K08316|Rhodopseudomonas palustris BisA53	1.120137253	0.124725828	1.003669139	1.462115195	1.120910831	0	0.848506687	1.301921294	0.951559371	0.782220738	3.356920005	2.705731297	
K08316|Rhodopseudomonas palustris CGA009	2.84331602	0.766358942	1.165575811	3.050960538	0.886886594	0	2.253900982	4.345016046	2.766795817	3.098079313	3.425586773	3.385868459	
K08316|Rhodospirillum centenum	1.269412254	0.956022945	1.682076089	0.734241457	1.767296535	0.603368148	1.50352511	0.76865423	0.831076575	2.871877533	2.630846114	1.053667033	
K08316|Rhodospirillum rubrum ATCC 11170	0.674749421	0.467359101	2.89733271	0.475004218	4.1893156	0.698868904	2.335797011	3.584569408	1.38438473	7.989833109	3.114299215	9.416099046	
K08316|Slackia heliotrinireducens	3.304731302	2.190124246	2.914254057	2.243941426	0.795470603	0	0.718979785	3.673734244	2.368429655	7.641020177	4.899011044	8.45242645	
K08316|Tolumonas auensis	4.670579768	1.317610255	2.529898294	2.614471572	1.935707712	0.16760311	2.066559502	2.821789584	2.73969155	1.52121767	7.54389771	1.063387781	
K08317	4.465649989	0	0	0	2.530018422	0	0	0	0	0	0	0	
K08317|Bifidobacterium animalis subsp. lactis AD011	0.913043829	0	0	0	0	0	0	0	0	0	0	0	
K08317|Bifidobacterium dentium	0.064840576	0	0	0	0.075737456	0	0	0	0	0	0	0	
K08317|Clostridium beijerinckii NCIMB 8052	0.287397064	0	0	0	0	0	0	0	0	0	0	0	
K08317|Enterococcus faecalis V583	0.056507595	0	0	0	0.19986009	0	0	0	0	0	0	0	
K08317|Klebsiella variicola At-22	2.170842355	0	0	0	1.27690377	0	0	0	0	0	0	0	
K08317|Lactobacillus casei Zhang	0.28049126	0	0	0	0.977517107	0	0	0	0	0	0	0	
K08317|Lactococcus lactis subsp. cremoris SK11	0.69252731	0	0	0	0	0	0	0	0	0	0	0	
K08319	0	0	0	0	0	4.339385438	0	0	0	0	0	0	
K08319|Klebsiella pneumoniae subsp. pneumoniae MGH 78578	0	0	0	0	0	4.339385438	0	0	0	0	0	0	
K08320	3.054753962	0	0	0	0	0	0	0	0	0	0	0	
K08320|Escherichia fergusonii	1.671351211	0	0	0	0	0	0	0	0	0	0	0	
K08320|Klebsiella pneumoniae subsp. pneumoniae MGH 78578	1.383402752	0	0	0	0	0	0	0	0	0	0	0	
K08321	39.72116618	0	9.684076633	23.09310696	24.59944464	0	16.04481237	22.60555039	37.70746824	8.541780247	19.33685492	14.62694516	
K08321|Chlorobium phaeobacteroides BS1	4.284363757	0	0.582060854	2.562640878	1.565203014	0	2.089516446	2.920398504	4.872959517	0.790358008	2.301522481	2.185018658	
K08321|Chlorobium tepidum	3.907079502	0	1.209819986	3.546023514	2.302382573	0	2.332954965	3.350871034	4.482440327	1.18597855	2.742220597	2.293075829	
K08321|Eubacterium limosum	15.0787598	0	4.230334365	6.406334747	9.19513119	0	6.165034965	7.901379312	5.922483068	3.840076919	8.636288879	7.704648445	
K08321|Klebsiella variicola At-22	6.551735711	0	0.900000231	2.823125966	4.491778755	0	1.971054235	3.00007611	4.787125356	0.471875717	1.52733768	1.213090376	
K08321|Parabacteroides distasonis	9.899227411	0	2.761861197	7.754981853	7.044949104	0	3.486251758	5.43282543	17.64245997	2.253491052	4.129485285	1.231111854	
K08322	10.30175744	0	0	5.597661603	0	0	0	0	0	0	24.27149536	8.622588456	
K08322|Burkholderia ambifaria MC40-6	0.732225413	0	0	0.511950854	0	0	0	0	0	0	2.484752637	2.381305138	
K08322|Burkholderia glumae BGR1	0.585323579	0	0	1.019368567	0	0	0	0	0	0	3.739797376	0.851204226	
K08322|Burkholderia mallei ATCC 23344	0.930532392	0	0	0.669145324	0	0	0	0	0	0	2.71665441	0.947177247	
K08322|Escherichia coli O18:K1:H7 UTI89 (UPEC)	3.8463466	0	0	0.865145901	0	0	0	0	0	0	4.207775404	1.202408474	
K08322|Escherichia fergusonii	2.84180272	0	0	2.181536451	0	0	0	0	0	0	9.518193763	2.118165215	
K08322|Klebsiella pneumoniae subsp. pneumoniae NTUH-K2044	1.365526737	0	0	0.350514506	0	0	0	0	0	0	1.604321773	1.122328156	
K08323	33.84265345	0	5.196549013	22.22543183	12.71199706	0	8.805323475	14.6752588	9.391602721	39.02326365	67.63055669	9.762039823	
K08323|Bifidobacterium longum subsp. infantis ATCC 15697 (JGI)	0.905937468	0	0.168467917	0.657618347	0.19215614	0	0.525506449	0.651868496	0.324582842	0.378364139	2.194597093	1.113891244	
K08323|Burkholderia phytofirmans	7.17747847	0	2.557966889	7.716833693	4.064573244	0	2.012952358	5.416526806	4.1215722	7.263560324	25.59284075	2.158822158	
K08323|Caulobacter segnis	2.83192911	0	0.37895044	3.519346268	0.724268224	0	1.805441162	2.678088797	0.972333412	1.525628877	3.295431399	0.993243059	
K08323|Clostridium beijerinckii NCIMB 8052	3.343359879	0	0.426382581	2.378762326	0.968207318	0	0.758332719	1.137939798	0.707446853	3.737171291	8.220249194	0.76770612	
K08323|Clostridium saccharolyticum WM1	14.03773932	0	0.579894979	1.066102764	5.063523816	0	0.757206754	0.923764951	1.266577751	21.65721673	17.12304845	2.030715574	
K08323|Escherichia fergusonii	2.546763557	0	0.663134202	2.762853102	0.863321831	0	0.327267793	1.402220228	1.303688942	3.142461909	6.854120717	1.171389335	
K08323|Sphingobium japonicum	1.662552993	0	0.211560044	2.171029307	0.237581175	0	1.718807015	0.447254161	0.389429768	0.61412649	1.838264868	0.591552174	
K08323|Terriglobus saanensis	1.336892652	0	0.210191962	1.952886027	0.598365313	0	0.899809225	2.017595565	0.305970953	0.704733891	2.512004219	0.934720159	
K08325	206.8106935	206.0575186	33.2686888	40.35060836	296.5928008	170.7361794	26.20416016	54.80821761	67.13087135	115.8309351	195.5655314	41.15365875	
K08325|Acinetobacter baumannii AYE	12.60631355	11.62330573	2.293827723	3.189572869	16.34819076	11.19353348	1.546211434	3.115569245	3.503139335	6.138151872	11.94743365	1.753318466	
K08325|Arcobacter nitrofigilis	8.940928281	5.5524349	1.200443862	1.877278311	8.969111065	6.323145547	2.557079744	2.705272749	4.114388037	5.178158121	9.170581995	2.643313715	
K08325|Bacteroides fragilis NCTC9343	45.20102525	58.01777972	1.917444203	2.912347518	76.80433655	44.95961284	2.92660826	7.451435567	8.728881352	21.93657164	44.61288412	4.269276646	
K08325|Bacteroides vulgatus	37.38766839	33.73162843	1.585246955	2.102565519	56.8772887	26.58110618	1.901215474	7.658943203	5.238570632	22.68652132	29.36771163	5.458387286	
K08325|Burkholderia pseudomallei 1106a	6.633580715	6.359731277	3.345200273	2.989780577	9.010212053	4.729815843	1.660168649	3.795232807	4.6460245	4.641767358	8.17961765	2.127716797	
K08325|Cellulophaga algicola	8.839526973	7.540407591	1.662674103	2.419366134	10.54209994	8.088280707	1.127411721	3.268597416	4.105658089	5.335500374	9.787479601	3.741565567	
K08325|Clostridium acetobutylicum ATCC 824	9.758406372	8.563722628	1.220312144	3.325956786	10.89283464	6.79172009	1.371767565	2.642264127	3.505306973	5.480027491	9.13202932	2.502324356	
K08325|Parabacteroides distasonis	46.24371258	49.34486998	7.137208534	7.859628308	70.82857763	39.06778553	4.903351402	12.48635244	14.82423348	25.21776649	41.6243116	8.442440685	
K08325|Pseudomonas putida KT2440	13.66382216	10.34276654	2.980218828	4.440727625	13.21577186	9.211052172	2.084150073	2.786605017	5.510679512	6.615423147	11.5355302	2.270892207	
K08325|Riemerella anatipestifer ATCC 11845 = DSM 15868	7.237545713	7.094584059	1.396714948	1.255588455	9.624447718	6.231331856	1.308394365	2.148077836	4.115586944	5.203184704	7.527592913	1.784302964	
K08325|Tolumonas auensis	10.29816352	7.886287722	8.529397226	7.977796258	13.47992989	7.558795173	4.817801478	6.749867205	8.838402501	7.397862586	12.68035871	6.160120057	
K08326	4.816013997	0	0	2.053259598	2.194297137	0	2.87088827	3.035307318	2.043513642	3.789802538	7.34030561	3.149037507	
K08326|Escherichia coli E24377A (ETEC)	4.816013997	0	0	2.053259598	2.194297137	0	2.87088827	3.035307318	2.043513642	3.789802538	7.34030561	3.149037507	
K08345	0	0	0	0.705306625	0	0	1.4240109	0	0	0	0	0	
K08345|Escherichia coli APEC O1 (APEC)	0	0	0	0.705306625	0	0	1.4240109	0	0	0	0	0	
K08346	0	0	0	0.546477458	0	0	0	1.363432632	0	0	1.050042052	0	
K08346|Escherichia coli ATCC 8739	0	0	0	0.546477458	0	0	0	1.363432632	0	0	1.050042052	0	
K08348	3.68149067	1.603837119	1.237040796	1.292364212	1.329978274	0	1.096410304	0	0	0	3.315700931	0	
K08348|Escherichia coli O8 IAI1 (commensal)	3.68149067	1.603837119	0.909127731	0.995332116	1.329978274	0	0.888248246	0	0	0	1.39919076	0	
K08348|Pseudomonas aeruginosa PA7	0	0	0.327913066	0.297032097	0	0	0.208162058	0	0	0	1.91651017	0	
K08351	7.328671473	0.951288198	0	4.14409806	0	1.299535513	1.682007368	0	11.41099486	2.155868273	1.537334498	0	
K08351|Campylobacter curvus	0.459356542	0.112685086	0	1.049858664	0	0.470612834	0.05815344	0	1.122834089	0.22077925	0.093842197	0	
K08351|Escherichia coli ATCC 8739	3.281546129	0.216119312	0	1.542650271	0	0.571679181	0.888682659	0	2.722452864	0.651198367	0.676534706	0	
K08351|Klebsiella pneumoniae subsp. pneumoniae MGH 78578	0.315856118	0.123866969	0	0.366076339	0	0.076240653	0.041948534	0	0.507588918	0.126789178	0.194856703	0	
K08351|Klebsiella pneumoniae subsp. pneumoniae NTUH-K2044	3.05384338	0.419882511	0	0.964337723	0	0.12843495	0.667013961	0	2.892368105	0.652055456	0.572100892	0	
K08351|Rhodopseudomonas palustris CGA009	0.218069305	0.078734321	0	0.221175064	0	0.052567895	0.026208774	0	4.165750885	0.505046022	0	0	
K08358	12.73152851	0	0	18.16002533	8.100175262	0	0	0	53.40845165	0	0	0	
K08358|Arcobacter nitrofigilis	3.14583775	0	0	7.589689949	0.793552436	0	0	0	14.23096912	0	0	0	
K08358|Campylobacter concisus	0.981764652	0	0	2.703066704	0.639386765	0	0	0	3.214475609	0	0	0	
K08358|Comamonas testosteroni CNB-2	3.588536968	0	0	1.593279983	3.053435366	0	0	0	13.9739684	0	0	0	
K08358|Pseudomonas stutzeri A1501	3.41103498	0	0	4.012978518	2.910735925	0	0	0	15.51485524	0	0	0	
K08358|Thiomonas intermedia	1.604354157	0	0	2.261010173	0.703064769	0	0	0	6.474183286	0	0	0	
K08364	0	0	0	0	0	0	0	0	0	11.24279392	0	0	
K08364|Burkholderia multivorans ATCC 17616 (JGI)	0	0	0	0	0	0	0	0	0	10.93060108	0	0	
K08364|Pseudomonas aeruginosa LESB58	0	0	0	0	0	0	0	0	0	0.312192832	0	0	
K08365	0	0	6.429659218	0	0	0	0	0	0	0	0	0	
K08365|Pseudomonas aeruginosa PA7	0	0	5.701856198	0	0	0	0	0	0	0	0	0	
K08365|Pseudomonas fluorescens SBW25	0	0	0.72780302	0	0	0	0	0	0	0	0	0	
K08369	36.97141766	8.232235814	5.4456071	0	10.35456293	2.536530061	27.63072643	14.29403815	7.378589784	5.438180994	5.132249293	0	
K08369|Acinetobacter baumannii AYE	2.721281772	2.96184599	0.148731643	0	1.547240056	0.511756047	8.704844175	4.414382319	0.908366501	0.763122925	0	0	
K08369|Acinetobacter sp. ADP1	3.351633013	1.715672395	0.148731643	0	2.435870378	0.437424649	9.3367551	4.575785606	0	0.727647268	0	0	
K08369|Alicyclobacillus acidocaldarius subsp. acidocaldarius DSM 446	0.781097134	0.164328897	0	0	0.0474078	0	0.233467112	0.303551955	0	0	0	0	
K08369|Bifidobacterium adolescentis ATCC 15703	2.256384754	0.57350559	0.106062884	0	2.060714905	0.236330511	0.759159888	0.37014045	0	0.49108315	0	0	
K08369|Bifidobacterium animalis subsp. lactis AD011	0.531217658	0.520762528	0	0	0.389318458	0.103352577	0.693195893	0.241904823	0.086416335	0.440469892	0	0	
K08369|Burkholderia ambifaria MC40-6	0	0	0	0	0	0	0	0	0	0	0.142459361	0	
K08369|Burkholderia cenocepacia AU1054	0.143705238	0	0.313342822	0	0.030826089	0	0.079293089	0.039064005	0	0	0	0	
K08369|Burkholderia cenocepacia MC0-3	0	0	0	0	0	0	0	0.08841066	0	0	0	0	
K08369|Burkholderia glumae BGR1	0.14247492	0	0.294026774	0	0.030563553	0	0.078608415	0.755576714	0.108997994	0	0.124109498	0	
K08369|Burkholderia mallei NCTC 10229	0	0	0	0	0	0	0	0	0	0	0.136886139	0	
K08369|Burkholderia phymatum	0.168275736	0	0.306545437	0	0.030826089	0	0.085220635	0.039064005	0	0	0	0	
K08369|Burkholderia phytofirmans	1.256308138	0	1.046894175	0	0.067842027	0	0.315176484	0.075269191	0.723589001	0	0	0	
K08369|Burkholderia pseudomallei 1710b	0.14247492	0	0.327196971	0	0.030563553	0	0.210721934	0.038730836	0.108997994	0	0	0	
K08369|Burkholderia sp. CCGE1002	0.462376104	0	0	0	0.040195042	0	0.051917624	0	0.109701711	0	0.136324747	0	
K08369|Burkholderia xenovorans LB400	0.391014802	0	0	0	0	0	0	0.07427456	0.909640373	0	0	0	
K08369|Caulobacter sp. K31	0	0	0	0	0	0	0	0	0	1.317092803	0	0	
K08369|Clostridium kluyveri NBRC 12016	0	0	0	0	0	0	0.147110315	0	1.950142228	0	0.765110941	0	
K08369|Clostridium ljungdahlii	0.86853661	0.684936556	0.122377795	0	0.293680391	0.227895596	0.434144131	0.238572322	0	0.882667623	0	0	
K08369|Comamonas testosteroni CNB-2	0	0	0	0	0	0	0.368708974	0	0.095517917	0.041889884	0.640204866	0	
K08369|Deinococcus deserti	0.288965016	0	0	0	0	0	0.252476409	0	0	0	0	0	
K08369|Deinococcus geothermalis	0.246738318	0	0	0	0.089348177	0	0.042862281	0.143338294	0	0	0	0	
K08369|Deinococcus radiodurans	0.232000516	0	0	0	0.101887864	0	0.249883679	0.205206025	0	0	0	0	
K08369|Escherichia coli O157:H7 TW14359 (EHEC)	15.6392784	0	0	0	0	0	2.335193535	0	0.37593985	0	2.276733488	0	
K08369|Escherichia coli O18:K1:H7 UTI89 (UPEC)	2.362448631	0	0	0	0.735835173	0	1.129039156	1.448225923	0	0	0.740740741	0	
K08369|Janthinobacterium sp. Marseille	0.573551131	0.156551478	0.479315025	0	0.809142851	0	0.229137471	0.224859415	0	0	0	0	
K08369|Lactobacillus plantarum WCFS1	0.431741136	0	0	0	0	0.123120896	0.125701715	0	0	0	0	0	
K08369|Lactobacillus rhamnosus Lc 705	0.911775912	0.175521067	0.159606218	0	0.339741071	0.355274651	0.430399009	0.332359001	0.269155595	0.089262432	0	0	
K08369|Lactobacillus sakei	1.718072755	1.074248172	0.185116335	0	0.619042124	0.310292211	0.270529134	0.218260407	0.11441239	0.370855991	0	0	
K08369|Pediococcus pentosaceus ATCC 25745	0.631127845	0.20486314	0.194221926	0	0.487726703	0.231082923	0.621580379	0.317164252	1.617711895	0.314089027	0	0	
K08369|Pseudomonas aeruginosa LESB58	0.245008896	0	0.381110088	0	0.036965545	0	0.083709054	0.040728166	0	0	0	0	
K08369|Pseudomonas fluorescens Pf0-1	0.473928303	0	1.232327365	0	0.129825084	0	0.048578063	0.109169218	0	0	0.169679513	0	
K08369|Variovorax paradoxus S110	0	0	0	0	0	0	0.31331278	0	0	0	0	0	
K08372	14.62189509	0	8.63431645	7.693895719	8.077336517	0	0	11.97766259	4.403481306	22.96084691	40.74164424	10.73066053	
K08372|Bifidobacterium animalis subsp. lactis DSM 10140	1.698404926	0	1.091921664	0.883029093	0.70271202	0	0	2.636825217	0.741507469	1.180025464	2.282684282	2.164989858	
K08372|Bifidobacterium bifidum S17	2.151835511	0	2.039482654	1.610816675	0.241490245	0	0	2.301217076	0.930873917	3.756266533	1.939453923	1.547881969	
K08372|Bifidobacterium dentium	1.571277235	0	2.070578221	2.352073307	0.711644201	0	0	2.577733536	1.090558164	1.629930269	1.589014741	2.110513011	
K08372|Bifidobacterium longum subsp. longum JDM301	0.737126144	0	1.50214897	1.853590236	0.482393999	0	0	1.030039072	0.808343438	1.580576614	1.329889522	1.37612888	
K08372|Olsenella uli	8.463251277	0	1.930184941	0.994386409	5.939096054	0	0	3.431847694	0.832198317	14.81404803	33.60060177	3.53114681	
K08384	318.5523955	100.764814	373.861606	365.2327638	98.42538631	27.94802519	262.2447632	419.0828286	195.3029681	469.1553088	464.3690661	406.0999534	
K08384|Alicyclobacillus acidocaldarius subsp. acidocaldarius DSM 446	9.326301935	1.65140115	10.75305714	9.537016784	4.294671657	0.597842509	13.24483879	21.08644446	8.723769098	11.45211631	14.67815737	18.72593315	
K08384|Butyrivibrio proteoclasticus	24.08050473	1.986299191	37.11969101	39.56063536	6.200907971	1.049743769	34.61147159	54.41664671	22.87709371	31.64311564	24.63582518	68.79644899	
K08384|Clostridium acetobutylicum ATCC 824	3.003271528	2.847443651	4.093035591	3.831262202	2.030474634	0.363382618	3.062833556	4.450776074	4.000111522	8.520578704	5.097578781	4.072183829	
K08384|Clostridium beijerinckii NCIMB 8052	1.159221081	3.559347951	1.599260912	1.5363515	1.067285896	0.100124684	1.458231187	4.101300931	1.314418216	9.090391712	2.248676317	2.640136793	
K08384|Clostridium botulinum B Eklund 17B	1.550086455	4.048343114	1.942924836	1.612277638	1.052863943	0.521035493	2.537895646	3.279017728	1.427469052	7.40654991	2.225725316	3.806341716	
K08384|Clostridium botulinum F Langeland	2.893491316	3.240467579	3.670723548	2.685984248	2.37158032	0.448749159	2.329028915	4.584470568	2.556003957	7.566695292	3.166032218	4.20191786	
K08384|Clostridium cellulolyticum	5.946023912	1.247236268	8.415255262	6.55361174	1.051646439	0.393498471	9.173780599	14.02019737	5.377181158	7.091713377	6.991533191	14.08001097	
K08384|Clostridium cellulovorans	1.584983926	2.14432014	2.756608349	1.651533703	0.919957428	0.130609678	2.151525032	4.653299514	2.174481802	5.888438952	2.740627514	3.324397589	
K08384|Clostridium kluyveri DSM 555	3.75426468	3.511743245	3.273957247	3.802595172	1.247056433	0.595093946	3.078744329	3.361295787	4.639525773	7.828869506	5.368974879	4.558975995	
K08384|Clostridium ljungdahlii	2.404642936	3.252400737	2.615659374	1.792595896	1.081945657	0.670790782	2.253433916	2.999249862	1.435830128	5.006638116	2.302342361	2.336367966	
K08384|Clostridium novyi	3.966210504	3.373427217	3.028898589	3.466737021	1.502003202	0.472169287	2.646365074	3.803559291	1.793355647	6.031931747	5.360439781	3.588930849	
K08384|Clostridium perfringens 13	5.742727509	24.71523566	6.948001871	3.994927009	4.218037789	0.481763127	3.958967676	8.83876564	4.719604167	39.15345124	15.98450901	7.808823928	
K08384|Clostridium perfringens ATCC 13124	2.978690253	13.68498039	2.957014141	1.807968965	2.278332514	0.158589592	2.024146701	3.689937872	2.446515707	20.65555985	5.494202464	3.126387244	
K08384|Clostridium saccharolyticum WM1	101.7313554	12.54331965	95.28439869	91.48245905	30.3794765	9.146814438	68.54461983	111.8725688	45.45970025	130.5026593	165.3758542	108.752951	
K08384|Clostridium sticklandii	5.317803674	1.038059358	7.267240198	2.397583174	0.804380589	0.204858736	4.399510795	7.388920515	2.581076758	4.851525559	5.19773713	10.0184477	
K08384|Clostridium tetani E88	2.791456374	2.948345362	3.534232735	2.22814871	1.753050232	0.165731213	3.715935928	4.696009584	3.112170567	6.878057701	4.569684153	4.401920097	
K08384|Eubacterium eligens	47.11834349	6.425859353	56.31207409	53.57803804	13.74226517	4.239555485	39.4988726	66.77644763	24.53067153	60.28260464	72.68881559	55.90540643	
K08384|Eubacterium limosum	2.297121502	0.115306412	1.802150072	4.855498069	0.286433644	0	1.451498975	1.691139976	3.526006241	13.35164856	12.48426795	3.081755029	
K08384|Eubacterium rectale ATCC 33656	84.88870693	8.185360117	102.2515596	112.4383343	19.93652769	7.793824002	43.74751324	69.50630112	46.10234835	78.79637606	103.4063695	59.73804145	
K08384|Ruminococcus albus	6.017187329	0.245917474	18.23586268	16.41920517	2.206488595	0.413848196	18.35554885	23.86647919	6.505634505	7.156386663	4.351713168	23.13457482	
K08482	0	0	5.208590261	6.619971569	0	0	0	0	0	6.63675755	0	3.394420816	
K08482|Burkholderia phymatum	0	0	0	1.407748004	0	0	0	0	0	0.130661361	0	0.256274297	
K08482|Burkholderia sp. CCGE1002	0	0	0.086219389	0.07818963	0	0	0	0	0	0.760464884	0	0.094535267	
K08482|Burkholderia xenovorans LB400	0	0	0.102193048	0.076610159	0	0	0	0	0	0.095293313	0	0.161241239	
K08482|Caulobacter segnis	0	0	0	0.090231801	0	0	0	0	0	0.145263148	0	0.206212383	
K08482|Pseudomonas fluorescens SBW25	0	0	1.427064432	1.420999495	0	0	0	0	0	1.431639227	0	0	
K08482|Pseudomonas protegens Pf-5	0	0	0.317449295	0.221047975	0	0	0	0	0	0.167830082	0	0.333380795	
K08482|Pseudomonas stutzeri A1501	0	0	0	0.126894713	0	0	0	0	0	0.171308272	0	0.402183209	
K08482|Pseudomonas syringae pv. phaseolicola 1448A	0	0	0.462904574	0.308232062	0	0	0	0	0	0.375215383	0	0.830931168	
K08482|Rhodopseudomonas palustris BisB5	0	0	0.208203206	0.240656815	0	0	0	0	0	0.612114827	0	0	
K08482|Rhodopseudomonas palustris DX-1	0	0	2.014682657	1.452583534	0	0	0	0	0	0.585712162	0	0	
K08482|Rhodospirillum centenum	0	0	0	0.217117075	0	0	0	0	0	0.172867502	0	0.219340409	
K08482|Rhodospirillum rubrum ATCC 11170	0	0	0.208986416	0.29597465	0	0	0	0	0	0.621453749	0	0	
K08482|Sphingobium japonicum	0	0	0.302055283	0.242480226	0	0	0	0	0	0.199000469	0	0.220573015	
K08482|Terriglobus saanensis	0	0	0	0.085343137	0	0	0	0	0	0.774145973	0	0.097337013	
K08482|Variovorax paradoxus EPS	0	0	0	0.195480572	0	0	0	0	0	0.217259739	0	0.479897694	
K08482|Variovorax paradoxus S110	0	0	0.07883196	0.160381724	0	0	0	0	0	0.176527459	0	0.092514328	
K08483	496.5421287	165.6524437	196.2317625	269.1294896	370.1095378	205.9620225	177.7776658	324.4799348	172.5029434	502.5253974	711.1608951	277.9402854	
K08483|Alicyclobacillus acidocaldarius subsp. acidocaldarius DSM 446	11.11172005	3.272541713	4.716294661	5.074966355	8.381798193	4.345641292	5.157932789	6.99305655	3.80354841	10.85085517	14.46748526	7.019560586	
K08483|Bifidobacterium adolescentis ATCC 15703	0.202954685	0	0.053924645	0.147989903	0.157322123	0.028727536	0.173630524	1.045107206	0.110407947	0.370339794	0.922178298	0.319500277	
K08483|Bifidobacterium longum subsp. longum BBMN68	23.49755744	3.434029663	10.52471215	16.78607507	6.496600008	3.060211267	10.72353205	19.86282884	7.636727686	19.64563544	23.95260398	17.07361325	
K08483|Burkholderia cenocepacia AU1054	1.585929119	0.965114837	0.242676451	0.867959337	0.614413728	3.850398762	0.28296386	0.401475049	2.028332333	2.193555007	0.52961065	0.706621432	
K08483|Burkholderia phytofirmans	0.9266637	0.439705394	0.241007089	0.968501443	1.33023813	1.744208858	0.212729924	0.243266662	1.496636571	1.875675779	0.996254832	0.190055487	
K08483|Burkholderia rhizoxinica	0.281385207	0.412985582	0.240336273	0.790583154	0.077068563	0.305405066	0.36890607	0.163341292	1.379202115	1.185510472	0.832792216	0.084977386	
K08483|Butyrivibrio proteoclasticus	5.88730519	0.685418902	5.037765504	4.014506803	4.847740187	1.404309258	7.224852932	11.21810408	2.830547485	8.034233309	13.4069686	11.98836175	
K08483|Chlorobium chlorochromatii	0.02521899	0.238634576	0.072217128	0.032028645	0.052760107	0.035183489	0	0.236445322	0.06035596	0.742606185	0.084538601	0.05757828	
K08483|Chlorobium limicola	0.077783803	0.185087032	0.101254179	0.128617893	0	0.039748431	0.055062829	0.556140625	0.194163309	0.081939903	0.063455137	0.132080743	
K08483|Chlorobium phaeobacteroides BS1	0.048528896	0.105298545	0.698546823	0.129307618	0	0.037668596	0	0.369638689	0.084283925	0.07313404	0.088234806	0.123326833	
K08483|Chlorobium phaeobacteroides DSM 266	0.116776164	0.170997125	0.111544434	0.244595186	0	0.042355317	0	0.377875604	0	0.023196199	0.058756768	0.044042281	
K08483|Chlorobium phaeovibrioides	0.021105298	0.159827042	0.116776107	0.093528558	0	0.036465059	0	0.227361398	0.07175922	0.022887773	0.084158423	0.074590004	
K08483|Chlorobium tepidum	0.054755149	0.156682775	0	0.028527238	0	0.310574635	0	0.049692644	0	0.075632219	0.052972884	0.05048119	
K08483|Clostridium acetobutylicum ATCC 824	13.93017101	5.771070214	3.463844264	4.772632236	12.17136553	6.183684187	2.630667613	6.166774657	3.644376827	15.78537786	19.23920984	5.877010328	
K08483|Clostridium botulinum A ATCC 19397	16.10275005	7.666178615	4.920786256	7.492489759	14.89029968	8.793497251	4.403012974	7.588472866	4.513239427	16.44315048	23.76010855	7.296669684	
K08483|Clostridium botulinum B Eklund 17B	13.38801016	7.653547551	3.955169393	4.965499371	11.91328556	5.089393354	4.25921551	5.771713184	3.90031868	18.3472144	20.92932956	6.962481798	
K08483|Clostridium cellulovorans	17.2222799	6.337191381	4.50109423	5.435270963	13.30635353	7.020726216	4.166947952	6.77038019	4.248430234	16.35841586	23.4405545	7.636543832	
K08483|Clostridium kluyveri DSM 555	6.136848591	3.716486231	2.014218444	2.00310905	8.02608508	5.40995654	1.479087389	3.282358879	2.011094151	7.275385153	10.81231973	3.350793745	
K08483|Clostridium ljungdahlii	12.7751015	5.524207648	3.113694348	5.656994768	12.60257865	5.641474455	2.943806437	5.40920694	2.886685193	15.55587736	18.66402258	5.337434375	
K08483|Clostridium novyi	25.67391781	9.501899685	9.472524652	13.2385505	25.73587498	11.05653837	7.839772735	12.17330329	6.981646906	29.06395209	39.40085432	12.57340171	
K08483|Clostridium perfringens 13	15.4103366	11.05358647	3.92346195	5.034157901	13.69665136	6.033203243	3.771629005	6.869165206	4.189262188	20.31516265	23.02938925	6.861256092	
K08483|Clostridium saccharolyticum WM1	10.20835121	2.697492552	3.191037093	6.073384433	10.03979724	4.658110633	4.047083976	9.670851238	4.108400664	14.00927147	21.77311042	7.850679933	
K08483|Clostridium sticklandii	2.808083628	0.755323999	2.401857207	1.81907733	2.474898938	1.80565288	1.410969818	2.038022666	1.928036878	3.528578061	4.943792063	2.722744296	
K08483|Clostridium tetani E88	10.12509662	4.320516363	3.846497305	5.057432763	11.45675389	5.203042722	3.615833963	7.098576469	3.185867473	12.41136836	17.02467582	5.899267263	
K08483|Comamonas testosteroni CNB-2	1.472855047	2.312022689	0.193199822	2.014584298	4.055645112	1.876056755	0.399409153	0.061763989	1.301973386	2.564100511	5.267542067	0.242002148	
K08483|Deinococcus geothermalis	3.806729499	1.09019159	1.225407661	2.17123598	2.909926112	1.72832874	1.755793952	3.270292427	2.674833147	5.591967784	8.004203488	3.96948326	
K08483|Deinococcus maricopensis	1.908505294	0.262495501	0.208293835	0.354755497	0.499306336	0.233577112	0.508767134	0.370102756	2.066008806	1.44151739	1.083182169	1.294254076	
K08483|Enterococcus faecalis V583	9.512414856	2.961257677	1.08802134	1.975436236	8.970622302	4.181135888	1.972223836	2.661028876	1.659926817	7.988006012	12.15544312	2.749220846	
K08483|Escherichia coli O6:K15:H31 536 (UPEC)	11.38355626	5.941881081	2.066370421	2.922111032	12.87148335	10.05537913	3.485431655	3.349791781	2.022174157	8.406475493	17.10237484	2.983157575	
K08483|Eubacterium eligens	74.60957608	10.91554245	54.12768751	67.79150277	21.17477845	9.870241506	38.06176882	74.25569318	32.91370896	67.24574403	83.21508027	53.8574891	
K08483|Eubacterium limosum	9.725195818	3.770494372	4.434952455	7.519979991	7.987599199	5.071906962	1.313371972	5.779263589	3.527716015	12.32377456	18.8276683	3.330656081	
K08483|Eubacterium rectale ATCC 33656	7.109952844	1.772357001	3.498283966	4.403459844	7.404908165	2.833931802	5.169508164	9.093997913	3.021532275	11.30703584	16.0119531	8.942205719	
K08483|Fusobacterium nucleatum subsp. nucleatum ATCC 25586	26.37186222	16.93344289	2.076333958	1.990731487	36.41565939	33.67469752	1.620088054	2.380321346	1.512600696	16.15299326	39.84360717	2.183201534	
K08483|Lactobacillus brevis ATCC 367	1.83727705	0.193171118	0.485811299	0.758352303	1.516138798	0.339031619	0.170152369	0.826991579	0.714518602	1.415279815	1.884387011	0.957875068	
K08483|Lactobacillus casei Zhang	9.692583668	3.353792086	2.031602837	2.716040947	8.989566837	4.360793452	1.469180681	2.988456153	1.622362526	9.43790922	13.81711019	3.778479626	
K08483|Lactobacillus delbrueckii subsp. bulgaricus ND02	6.771504909	2.659900333	2.357375294	3.649185917	6.487204255	2.683907609	1.906612116	3.675891163	2.784713087	7.022428798	9.88508654	3.741654374
[truncated: 14,608,697 more chars]
